# Supplementary material for: Reactive, Inelastic, and Dissociation Processes in Collisions of Atomic Nitrogen with Molecular Oxygen
Source: J Phys Chem A. 2021 Apr 28;125(18):3953–64. doi: 10.1021/acs.jpca.0c09999 (PMC9282678; doi:10.1021/acs.jpca.0c09999)
Supplement: Supplementary file 2 — jp0c09999_si_002.txt [file jp0c09999_si_002.txt]

#	REACTIVE RATE COEFFICIENTS TABLE
#
# first column: initial vibrational q.n. v
#	second column: final vibrational q.n. v'
# temperature in K for translational and rotational degrees of freedom, find it in the line starting with #ix..."tt=2000," etc.
# third column: rate coefficient in cm3/s for the process: N+O2(v)->NO(v')+O 
# fourth column: variance on rate coefficient (for standard deviation: sqrt(variance)) 
# variance is calculated as in:
# Pattengill, M. Rotational Excitation III: Classical Trajectory Methods. In Atom-molecule Collision Theory; a Guide for the Experimentalist; 1979; Vol. 1, p 359.
#
#ix=0,arr=2,vin=-4,rin=-3,rea=-3,vex=-5,rex=-1,tt=2000,tr=2000,tv=0,
0,0,8.6283E-013,4.0362E-029
1,0,9.9165E-013,6.3212E-029
2,0,1.1532E-012,8.7872E-029
3,0,1.2448E-012,1.7781E-028
4,0,1.4176E-012,2.2607E-028
5,0,1.5815E-012,2.9276E-028
6,0,1.8486E-012,4.1739E-028
7,0,1.9171E-012,4.5393E-028
8,0,2.2248E-012,6.5030E-028
9,0,2.2903E-012,6.8760E-028
10,0,2.4718E-012,7.7151E-028
11,0,2.7625E-012,9.9576E-028
12,0,2.7769E-012,9.9710E-028
13,0,2.8413E-012,1.1535E-027
14,0,2.8667E-012,1.1802E-027
15,0,2.9714E-012,1.3849E-027
16,0,3.1773E-012,1.4024E-027
17,0,3.3827E-012,1.6991E-027
18,0,3.6493E-012,2.0794E-027
19,0,3.4602E-012,1.8922E-027
20,0,3.7615E-012,2.2838E-027
21,0,3.5991E-012,2.1454E-027
22,0,3.2666E-012,1.8905E-027
23,0,3.4530E-012,2.2422E-027
24,0,3.2279E-012,1.9731E-027
25,0,2.8176E-012,1.5842E-027
26,0,2.7342E-012,1.6576E-027
27,0,2.5766E-012,1.5227E-027
28,0,2.4073E-012,1.3503E-027
29,0,2.1447E-012,1.2331E-027
30,0,1.7853E-012,9.1794E-028
31,0,1.6860E-012,8.3070E-028
32,0,1.4733E-012,7.4754E-028
33,0,1.2673E-012,6.5155E-028
34,0,1.2891E-012,7.3266E-028
35,0,9.0192E-013,4.3581E-028
36,0,8.4884E-013,4.2390E-028
37,0,6.9436E-013,3.7714E-028
38,0,5.6701E-013,3.8313E-028
39,0,4.5614E-013,3.1596E-028
40,0,3.2683E-013,2.2361E-028
41,0,3.0816E-013,3.3933E-028
42,0,2.5750E-013,1.7007E-028
43,0,2.2154E-013,2.1040E-028

#ix=1,arr=2,vin=-4,rin=-3,rea=-3,vex=-5,rex=-1,tt=2000,tr=2000,tv=0,
0,1,8.7062E-013,5.0604E-029
1,1,9.3486E-013,5.8185E-029
2,1,1.0485E-012,7.9066E-029
3,1,1.1475E-012,1.5417E-028
4,1,1.3069E-012,2.2012E-028
5,1,1.2906E-012,2.3786E-028
6,1,1.4277E-012,3.5256E-028
7,1,1.5950E-012,3.9701E-028
8,1,1.6913E-012,4.9279E-028
9,1,1.8624E-012,5.6799E-028
10,1,2.0417E-012,6.0342E-028
11,1,2.2157E-012,7.6112E-028
12,1,2.3958E-012,8.0640E-028
13,1,2.8283E-012,1.1069E-027
14,1,3.0003E-012,1.2333E-027
15,1,3.2350E-012,1.4593E-027
16,1,3.2680E-012,1.6445E-027
17,1,3.5170E-012,1.8793E-027
18,1,3.4141E-012,1.8111E-027
19,1,3.5947E-012,1.9641E-027
20,1,3.8314E-012,2.4238E-027
21,1,3.4667E-012,1.9600E-027
22,1,3.5653E-012,2.0346E-027
23,1,3.5329E-012,2.1664E-027
24,1,3.2080E-012,1.9157E-027
25,1,3.2851E-012,2.0812E-027
26,1,3.0728E-012,1.7908E-027
27,1,2.6695E-012,1.5291E-027
28,1,2.4213E-012,1.2881E-027
29,1,2.2108E-012,1.1962E-027
30,1,1.9241E-012,1.0062E-027
31,1,1.7955E-012,9.8035E-028
32,1,1.5007E-012,7.6412E-028
33,1,1.3595E-012,7.0413E-028
34,1,1.0995E-012,5.1199E-028
35,1,8.7759E-013,4.3162E-028
36,1,8.3630E-013,4.6309E-028
37,1,5.8427E-013,3.1523E-028
38,1,5.1945E-013,3.2187E-028
39,1,3.9589E-013,2.4896E-028
40,1,3.4997E-013,3.4942E-028
41,1,2.9808E-013,3.1834E-028
42,1,2.3205E-013,1.4688E-028
43,1,2.0692E-013,1.8542E-028

#ix=2,arr=2,vin=-4,rin=-3,rea=-3,vex=-5,rex=-1,tt=2000,tr=2000,tv=0,
0,2,8.9566E-013,4.3037E-029
1,2,8.7894E-013,5.2429E-029
2,2,9.7842E-013,7.1207E-029
3,2,1.1092E-012,1.5846E-028
4,2,1.2353E-012,2.0531E-028
5,2,1.2979E-012,2.5827E-028
6,2,1.3305E-012,2.8140E-028
7,2,1.3716E-012,3.4358E-028
8,2,1.5305E-012,4.3942E-028
9,2,1.6510E-012,5.0639E-028
10,2,1.7290E-012,5.2753E-028
11,2,1.9130E-012,6.7126E-028
12,2,2.1827E-012,7.7358E-028
13,2,2.2454E-012,8.2872E-028
14,2,2.7695E-012,1.1473E-027
15,2,2.7314E-012,1.2120E-027
16,2,2.8675E-012,1.2660E-027
17,2,3.4866E-012,1.9152E-027
18,2,3.5240E-012,1.9562E-027
19,2,3.5262E-012,2.0621E-027
20,2,3.5090E-012,2.1072E-027
21,2,3.4092E-012,2.0466E-027
22,2,3.1823E-012,1.9333E-027
23,2,3.0233E-012,1.6315E-027
24,2,2.8673E-012,1.6151E-027
25,2,2.7698E-012,1.4897E-027
26,2,2.8055E-012,1.6457E-027
27,2,2.4229E-012,1.2331E-027
28,2,2.3558E-012,1.3158E-027
29,2,2.1740E-012,1.2719E-027
30,2,1.7853E-012,9.0552E-028
31,2,1.5888E-012,8.3700E-028
32,2,1.3314E-012,6.4043E-028
33,2,1.1189E-012,5.4757E-028
34,2,1.0920E-012,5.7382E-028
35,2,9.0416E-013,4.9327E-028
36,2,7.2129E-013,3.8546E-028
37,2,5.5970E-013,2.9112E-028
38,2,4.2425E-013,2.5336E-028
39,2,3.8285E-013,2.6926E-028
40,2,2.9492E-013,2.5646E-028
41,2,2.8661E-013,3.4284E-028
42,2,2.1557E-013,1.3908E-028
43,2,2.0682E-013,1.8802E-028

#ix=3,arr=2,vin=-4,rin=-3,rea=-3,vex=-5,rex=-1,tt=2000,tr=2000,tv=0,
0,3,7.8583E-013,3.5287E-029
1,3,8.2168E-013,4.4592E-029
2,3,8.6536E-013,5.9710E-029
3,3,9.6691E-013,1.3631E-028
4,3,1.1689E-012,1.8899E-028
5,3,1.2868E-012,2.5595E-028
6,3,1.4099E-012,3.4094E-028
7,3,1.5360E-012,4.3572E-028
8,3,1.5241E-012,4.4798E-028
9,3,1.6467E-012,5.2426E-028
10,3,1.8560E-012,5.9396E-028
11,3,1.9017E-012,6.9401E-028
12,3,2.0730E-012,7.3325E-028
13,3,2.1380E-012,7.6488E-028
14,3,2.4769E-012,1.0336E-027
15,3,2.6554E-012,1.1025E-027
16,3,2.9059E-012,1.2719E-027
17,3,3.1364E-012,1.5162E-027
18,3,3.3187E-012,1.8523E-027
19,3,3.2259E-012,1.7255E-027
20,3,3.3114E-012,1.8720E-027
21,3,3.1746E-012,1.8172E-027
22,3,3.0422E-012,1.8305E-027
23,3,3.2077E-012,2.0245E-027
24,3,2.8145E-012,1.6892E-027
25,3,2.5654E-012,1.4496E-027
26,3,2.3677E-012,1.1896E-027
27,3,2.2635E-012,1.1669E-027
28,3,2.2178E-012,1.2145E-027
29,3,1.7108E-012,8.5590E-028
30,3,1.5905E-012,7.8158E-028
31,3,1.4322E-012,6.5883E-028
32,3,1.2050E-012,5.4043E-028
33,3,1.1616E-012,6.1175E-028
34,3,8.8067E-013,4.3762E-028
35,3,7.2737E-013,3.9834E-028
36,3,5.7621E-013,2.5692E-028
37,3,5.0948E-013,2.7939E-028
38,3,4.0376E-013,2.3931E-028
39,3,3.5128E-013,2.7694E-028
40,3,2.7850E-013,2.2862E-028
41,3,2.5558E-013,3.0524E-028
42,3,2.1293E-013,1.4679E-028
43,3,2.0222E-013,1.9108E-028

#ix=4,arr=2,vin=-4,rin=-3,rea=-3,vex=-5,rex=-1,tt=2000,tr=2000,tv=0,
0,4,5.9632E-013,2.2068E-029
1,4,7.4273E-013,3.9035E-029
2,4,8.7520E-013,6.2082E-029
3,4,1.0105E-012,1.5717E-028
4,4,1.1097E-012,1.7320E-028
5,4,1.4651E-012,2.8803E-028
6,4,1.4434E-012,3.0779E-028
7,4,1.6977E-012,4.4687E-028
8,4,1.7067E-012,5.3173E-028
9,4,1.8430E-012,6.0190E-028
10,4,1.8747E-012,5.7061E-028
11,4,1.9737E-012,6.7767E-028
12,4,2.1711E-012,8.2616E-028
13,4,2.3686E-012,9.2355E-028
14,4,2.7281E-012,1.0780E-027
15,4,2.8140E-012,1.1619E-027
16,4,2.7979E-012,1.2085E-027
17,4,3.1157E-012,1.5373E-027
18,4,3.1640E-012,1.6319E-027
19,4,3.4085E-012,1.7609E-027
20,4,3.3191E-012,1.7857E-027
21,4,3.3069E-012,1.8940E-027
22,4,3.3793E-012,1.9933E-027
23,4,3.0635E-012,1.8166E-027
24,4,2.6881E-012,1.4202E-027
25,4,2.5458E-012,1.4223E-027
26,4,2.4268E-012,1.2654E-027
27,4,2.0927E-012,1.0894E-027
28,4,1.8262E-012,9.2579E-028
29,4,1.7611E-012,8.9614E-028
30,4,1.6493E-012,8.1370E-028
31,4,1.2504E-012,5.6026E-028
32,4,1.1141E-012,5.9038E-028
33,4,1.0709E-012,5.4474E-028
34,4,8.1156E-013,3.8136E-028
35,4,7.8025E-013,4.2820E-028
36,4,5.9046E-013,3.0684E-028
37,4,4.6174E-013,2.3741E-028
38,4,4.0376E-013,2.3782E-028
39,4,3.1245E-013,1.9983E-028
40,4,2.6361E-013,2.1270E-028
41,4,2.0214E-013,1.9562E-028
42,4,2.0640E-013,1.4606E-028
43,4,1.9668E-013,1.7188E-028

#ix=5,arr=2,vin=-4,rin=-3,rea=-3,vex=-5,rex=-1,tt=2000,tr=2000,tv=0,
0,5,4.3529E-013,1.3052E-029
1,5,6.5384E-013,2.9429E-029
2,5,8.2587E-013,5.1487E-029
3,5,9.7967E-013,1.3247E-028
4,5,1.1707E-012,1.9279E-028
5,5,1.4380E-012,2.9815E-028
6,5,1.6063E-012,3.6946E-028
7,5,1.7672E-012,4.5569E-028
8,5,1.8666E-012,5.2702E-028
9,5,2.0400E-012,6.2083E-028
10,5,2.0813E-012,6.5983E-028
11,5,2.4055E-012,8.1954E-028
12,5,2.5801E-012,9.3075E-028
13,5,2.7915E-012,1.0739E-027
14,5,2.9286E-012,1.2185E-027
15,5,3.1219E-012,1.3952E-027
16,5,3.2457E-012,1.4495E-027
17,5,3.2751E-012,1.5215E-027
18,5,3.4524E-012,1.7540E-027
19,5,3.3357E-012,1.6477E-027
20,5,3.4188E-012,1.8166E-027
21,5,3.4493E-012,1.8588E-027
22,5,3.4382E-012,1.9485E-027
23,5,3.0620E-012,1.8574E-027
24,5,2.8452E-012,1.5145E-027
25,5,2.4502E-012,1.2658E-027
26,5,2.3876E-012,1.2692E-027
27,5,2.1729E-012,1.1128E-027
28,5,1.7883E-012,8.8712E-028
29,5,1.5832E-012,7.4637E-028
30,5,1.4614E-012,6.9537E-028
31,5,1.4380E-012,7.1726E-028
32,5,1.0422E-012,4.3859E-028
33,5,9.9840E-013,4.4614E-028
34,5,7.6536E-013,3.3445E-028
35,5,7.1182E-013,3.4224E-028
36,5,5.7472E-013,2.6012E-028
37,5,4.6363E-013,2.5204E-028
38,5,4.6514E-013,2.9201E-028
39,5,3.2225E-013,1.9260E-028
40,5,2.9753E-013,2.9191E-028
41,5,2.2627E-013,2.0914E-028
42,5,2.1498E-013,1.4340E-028
43,5,2.0288E-013,1.8774E-028

#ix=6,arr=2,vin=-4,rin=-3,rea=-3,vex=-5,rex=-1,tt=2000,tr=2000,tv=0,
0,6,3.4232E-013,9.9074E-030
1,6,5.0693E-013,2.0707E-029
2,6,7.0230E-013,3.6462E-029
3,6,9.3047E-013,1.2417E-028
4,6,1.1518E-012,1.7712E-028
5,6,1.3477E-012,2.5013E-028
6,6,1.7291E-012,4.1290E-028
7,6,1.9067E-012,5.1183E-028
8,6,2.1561E-012,6.6489E-028
9,6,2.3308E-012,7.5739E-028
10,6,2.5161E-012,8.3416E-028
11,6,2.7551E-012,1.0368E-027
12,6,3.0098E-012,1.2267E-027
13,6,3.0804E-012,1.2188E-027
14,6,3.4970E-012,1.5651E-027
15,6,3.3539E-012,1.5053E-027
16,6,3.4674E-012,1.5801E-027
17,6,3.5810E-012,1.7204E-027
18,6,3.2991E-012,1.5759E-027
19,6,3.5002E-012,1.7819E-027
20,6,3.5566E-012,1.9646E-027
21,6,3.2272E-012,1.6487E-027
22,6,3.2574E-012,1.8258E-027
23,6,2.9604E-012,1.5702E-027
24,6,2.9256E-012,1.5848E-027
25,6,2.6971E-012,1.4401E-027
26,6,2.5695E-012,1.3736E-027
27,6,2.1924E-012,1.2005E-027
28,6,2.0059E-012,9.8622E-028
29,6,1.7737E-012,8.7168E-028
30,6,1.4489E-012,6.3197E-028
31,6,1.2498E-012,5.4942E-028
32,6,1.1512E-012,5.4182E-028
33,6,1.1145E-012,5.6036E-028
34,6,8.7418E-013,4.1953E-028
35,6,6.6083E-013,3.1712E-028
36,6,5.8270E-013,2.7423E-028
37,6,4.5351E-013,2.0749E-028
38,6,4.1315E-013,2.4225E-028
39,6,3.5313E-013,2.1869E-028
40,6,3.0192E-013,2.7761E-028
41,6,2.2700E-013,2.0933E-028
42,6,2.0270E-013,1.2715E-028
43,6,2.1202E-013,2.0240E-028

#ix=7,arr=2,vin=-4,rin=-3,rea=-3,vex=-5,rex=-1,tt=2000,tr=2000,tv=0,
0,7,2.4521E-013,6.5644E-030
1,7,3.7763E-013,1.3656E-029
2,7,5.5344E-013,2.5567E-029
3,7,7.4714E-013,9.7979E-029
4,7,1.0474E-012,1.7788E-028
5,7,1.3284E-012,2.6403E-028
6,7,1.5414E-012,3.3281E-028
7,7,1.7556E-012,4.4004E-028
8,7,2.2690E-012,6.9352E-028
9,7,2.5443E-012,8.4310E-028
10,7,2.7729E-012,1.0642E-027
11,7,3.1200E-012,1.2456E-027
12,7,3.2395E-012,1.3190E-027
13,7,3.5838E-012,1.5762E-027
14,7,3.6154E-012,1.5666E-027
15,7,3.9034E-012,1.8106E-027
16,7,3.8367E-012,1.7952E-027
17,7,3.7275E-012,1.7703E-027
18,7,3.7537E-012,1.8507E-027
19,7,3.6754E-012,1.8282E-027
20,7,3.6455E-012,1.9417E-027
21,7,3.3868E-012,1.7008E-027
22,7,3.4622E-012,1.9756E-027
23,7,2.9688E-012,1.4384E-027
24,7,3.0075E-012,1.4791E-027
25,7,2.8839E-012,1.4960E-027
26,7,2.6397E-012,1.4161E-027
27,7,2.2677E-012,1.1540E-027
28,7,2.0264E-012,9.7733E-028
29,7,1.7397E-012,7.7841E-028
30,7,1.5877E-012,7.5616E-028
31,7,1.4326E-012,7.0561E-028
32,7,1.1438E-012,4.9353E-028
33,7,1.0495E-012,4.8415E-028
34,7,9.2619E-013,4.5208E-028
35,7,7.1323E-013,3.5952E-028
36,7,6.2384E-013,3.3990E-028
37,7,4.7488E-013,2.2167E-028
38,7,3.9257E-013,2.1664E-028
39,7,3.3954E-013,2.1924E-028
40,7,2.9923E-013,2.4540E-028
41,7,2.6235E-013,2.4756E-028
42,7,2.1359E-013,1.4965E-028
43,7,2.1613E-013,2.1085E-028

#ix=8,arr=2,vin=-4,rin=-3,rea=-3,vex=-5,rex=-1,tt=2000,tr=2000,tv=0,
0,8,1.4868E-013,3.7092E-030
1,8,2.4036E-013,8.0881E-030
2,8,3.8959E-013,1.7173E-029
3,8,5.8905E-013,7.1854E-029
4,8,8.6693E-013,1.3404E-028
5,8,1.0994E-012,1.9622E-028
6,8,1.3711E-012,2.8084E-028
7,8,1.7790E-012,4.7798E-028
8,8,2.1406E-012,6.5185E-028
9,8,2.5636E-012,8.2509E-028
10,8,3.0290E-012,1.2052E-027
11,8,3.5421E-012,1.5058E-027
12,8,3.5084E-012,1.5065E-027
13,8,3.8482E-012,1.6779E-027
14,8,3.7479E-012,1.5960E-027
15,8,4.0260E-012,1.9226E-027
16,8,4.0471E-012,1.9753E-027
17,8,3.7820E-012,1.8406E-027
18,8,3.9014E-012,1.9245E-027
19,8,3.3311E-012,1.5950E-027
20,8,3.6578E-012,1.8985E-027
21,8,3.3774E-012,1.7555E-027
22,8,3.1210E-012,1.5951E-027
23,8,3.0533E-012,1.5406E-027
24,8,2.8748E-012,1.4963E-027
25,8,2.6859E-012,1.3311E-027
26,8,2.4557E-012,1.2792E-027
27,8,2.3559E-012,1.1619E-027
28,8,2.0875E-012,9.9187E-028
29,8,1.8211E-012,7.9310E-028
30,8,1.5912E-012,7.5663E-028
31,8,1.4147E-012,6.7736E-028
32,8,1.2423E-012,5.4249E-028
33,8,9.9314E-013,4.1754E-028
34,8,8.4994E-013,3.3296E-028
35,8,7.3886E-013,3.3017E-028
36,8,6.3374E-013,2.8812E-028
37,8,5.4483E-013,2.7362E-028
38,8,4.1574E-013,2.0545E-028
39,8,3.4682E-013,2.0537E-028
40,8,2.7867E-013,2.4531E-028
41,8,2.4991E-013,2.5602E-028
42,8,2.2938E-013,1.4760E-028
43,8,2.1083E-013,1.9253E-028

#ix=9,arr=2,vin=-4,rin=-3,rea=-3,vex=-5,rex=-1,tt=2000,tr=2000,tv=0,
0,9,6.4350E-014,9.6262E-031
1,9,1.3685E-013,3.9279E-030
2,9,2.4826E-013,1.0543E-029
3,9,4.3443E-013,4.8875E-029
4,9,6.8470E-013,1.1392E-028
5,9,9.4812E-013,1.7435E-028
6,9,1.2434E-012,2.5008E-028
7,9,1.7594E-012,4.7638E-028
8,9,1.9984E-012,5.9887E-028
9,9,2.6701E-012,9.2204E-028
10,9,2.8465E-012,1.0348E-027
11,9,3.1771E-012,1.2227E-027
12,9,3.1563E-012,1.2642E-027
13,9,3.6033E-012,1.5574E-027
14,9,3.4972E-012,1.4982E-027
15,9,3.7339E-012,1.6616E-027
16,9,3.7193E-012,1.7265E-027
17,9,3.5184E-012,1.6176E-027
18,9,3.6048E-012,1.8113E-027
19,9,3.3298E-012,1.6127E-027
20,9,3.2162E-012,1.6480E-027
21,9,3.1507E-012,1.5830E-027
22,9,3.0868E-012,1.5796E-027
23,9,2.8423E-012,1.4496E-027
24,9,2.9044E-012,1.5848E-027
25,9,2.5983E-012,1.2954E-027
26,9,2.3686E-012,1.1747E-027
27,9,2.3045E-012,1.1238E-027
28,9,1.9692E-012,9.0922E-028
29,9,1.8847E-012,9.0897E-028
30,9,1.5002E-012,6.7441E-028
31,9,1.3786E-012,6.1718E-028
32,9,1.1751E-012,4.9091E-028
33,9,1.1339E-012,5.3574E-028
34,9,9.8417E-013,4.7551E-028
35,9,7.0186E-013,3.1779E-028
36,9,6.5673E-013,3.4948E-028
37,9,5.6000E-013,2.9762E-028
38,9,4.4367E-013,2.3670E-028
39,9,3.6786E-013,2.3186E-028
40,9,2.8812E-013,2.1732E-028
41,9,2.9546E-013,2.8975E-028
42,9,2.3808E-013,1.3814E-028
43,9,2.2365E-013,1.8671E-028

#ix=10,arr=2,vin=-4,rin=-3,rea=-3,vex=-5,rex=-1,tt=2000,tr=2000,tv=0,
0,10,2.2535E-014,2.0893E-031
1,10,6.2840E-014,1.3020E-030
2,10,1.2237E-013,3.5065E-030
3,10,2.5025E-013,2.7928E-029
4,10,4.3408E-013,6.0190E-029
5,10,7.0665E-013,1.2651E-028
6,10,1.0459E-012,2.1129E-028
7,10,1.5291E-012,3.7203E-028
8,10,1.8532E-012,5.2680E-028
9,10,2.2053E-012,7.0409E-028
10,10,2.4970E-012,8.3784E-028
11,10,3.0484E-012,1.1830E-027
12,10,3.1345E-012,1.2523E-027
13,10,3.1078E-012,1.1994E-027
14,10,3.2692E-012,1.3648E-027
15,10,3.2674E-012,1.3780E-027
16,10,3.2163E-012,1.4420E-027
17,10,3.3505E-012,1.5191E-027
18,10,3.4409E-012,1.7137E-027
19,10,3.1751E-012,1.5014E-027
20,10,3.3657E-012,1.7837E-027
21,10,3.1555E-012,1.5788E-027
22,10,3.0594E-012,1.5033E-027
23,10,3.0609E-012,1.6479E-027
24,10,2.5355E-012,1.1999E-027
25,10,2.7648E-012,1.4106E-027
26,10,2.3866E-012,1.1564E-027
27,10,2.3487E-012,1.1387E-027
28,10,2.2451E-012,1.1052E-027
29,10,1.9402E-012,9.4775E-028
30,10,1.6503E-012,7.4532E-028
31,10,1.3186E-012,5.5618E-028
32,10,1.3561E-012,6.0103E-028
33,10,1.1711E-012,5.5237E-028
34,10,9.7939E-013,4.2525E-028
35,10,7.7845E-013,3.3982E-028
36,10,6.8312E-013,3.4529E-028
37,10,5.9373E-013,2.8663E-028
38,10,4.5951E-013,2.3806E-028
39,10,4.5061E-013,2.9806E-028
40,10,3.3994E-013,2.4741E-028
41,10,3.1151E-013,3.3945E-028
42,10,2.4869E-013,1.6913E-028
43,10,2.1659E-013,2.0397E-028

#ix=11,arr=2,vin=-4,rin=-3,rea=-3,vex=-5,rex=-1,tt=2000,tr=2000,tv=0,
0,11,5.5028E-015,2.1987E-032
1,11,1.8254E-014,2.7046E-031
2,11,6.0105E-014,1.0533E-030
3,11,1.1501E-013,7.3270E-030
4,11,2.4205E-013,2.6458E-029
5,11,5.1049E-013,9.0793E-029
6,11,8.3808E-013,1.6943E-028
7,11,1.1823E-012,2.5308E-028
8,11,1.7060E-012,4.3975E-028
9,11,1.9520E-012,5.7529E-028
10,11,2.3781E-012,7.6227E-028
11,11,2.4454E-012,8.6124E-028
12,11,2.8648E-012,1.1767E-027
13,11,3.0380E-012,1.2184E-027
14,11,3.2073E-012,1.3456E-027
15,11,3.2025E-012,1.4079E-027
16,11,3.2563E-012,1.4733E-027
17,11,3.2777E-012,1.5132E-027
18,11,3.3582E-012,1.6238E-027
19,11,3.4013E-012,1.7440E-027
20,11,3.4289E-012,1.7834E-027
21,11,3.2402E-012,1.6196E-027
22,11,3.1449E-012,1.6088E-027
23,11,3.0698E-012,1.6824E-027
24,11,2.9051E-012,1.3912E-027
25,11,2.7192E-012,1.3689E-027
26,11,2.5034E-012,1.2500E-027
27,11,2.3523E-012,1.2454E-027
28,11,2.1235E-012,1.0446E-027
29,11,2.0470E-012,9.9466E-028
30,11,1.7980E-012,8.4339E-028
31,11,1.6055E-012,7.5620E-028
32,11,1.4003E-012,6.7770E-028
33,11,1.2693E-012,6.5915E-028
34,11,1.1129E-012,6.0520E-028
35,11,8.9630E-013,4.2057E-028
36,11,7.5413E-013,3.6253E-028
37,11,6.5148E-013,3.6874E-028
38,11,5.4047E-013,3.0437E-028
39,11,4.1213E-013,2.4940E-028
40,11,3.9323E-013,3.3976E-028
41,11,3.2475E-013,3.3046E-028
42,11,2.7285E-013,2.0783E-028
43,11,2.3096E-013,1.9802E-028

#ix=12,arr=2,vin=-4,rin=-3,rea=-3,vex=-5,rex=-1,tt=2000,tr=2000,tv=0,
0,12,2.2673E-015,3.9520E-033
1,12,5.6645E-015,2.1302E-032
2,12,2.2793E-014,1.8519E-031
3,12,5.8510E-014,2.1797E-030
4,12,1.2364E-013,7.8364E-030
5,12,2.3547E-013,2.6826E-029
6,12,4.5890E-013,7.1826E-029
7,12,8.5489E-013,1.9531E-028
8,12,1.3403E-012,2.9190E-028
9,12,1.8494E-012,4.8050E-028
10,12,2.1352E-012,6.4878E-028
11,12,2.2605E-012,7.9103E-028
12,12,2.6308E-012,9.6919E-028
13,12,2.7756E-012,1.0891E-027
14,12,3.0966E-012,1.3184E-027
15,12,2.9497E-012,1.2459E-027
16,12,3.0859E-012,1.3286E-027
17,12,3.2536E-012,1.4724E-027
18,12,3.3741E-012,1.6269E-027
19,12,3.3013E-012,1.5830E-027
20,12,3.3407E-012,1.5922E-027
21,12,3.2322E-012,1.6584E-027
22,12,3.2737E-012,1.6517E-027
23,12,3.1272E-012,1.5340E-027
24,12,2.9421E-012,1.5220E-027
25,12,2.9530E-012,1.4986E-027
26,12,2.6047E-012,1.3270E-027
27,12,2.4566E-012,1.2997E-027
28,12,2.2110E-012,1.0884E-027
29,12,2.1069E-012,1.0560E-027
30,12,1.9339E-012,9.3551E-028
31,12,1.6958E-012,8.4123E-028
32,12,1.5378E-012,7.6302E-028
33,12,1.4120E-012,7.0567E-028
34,12,1.2869E-012,6.9832E-028
35,12,1.0859E-012,6.2464E-028
36,12,9.5310E-013,5.1582E-028
37,12,7.1132E-013,3.8388E-028
38,12,6.0314E-013,3.3903E-028
39,12,5.2742E-013,3.9658E-028
40,12,4.2202E-013,3.9484E-028
41,12,3.8351E-013,5.1742E-028
42,12,2.9945E-013,2.3238E-028
43,12,2.6492E-013,2.6977E-028

#ix=13,arr=2,vin=-4,rin=-3,rea=-3,vex=-5,rex=-1,tt=2000,tr=2000,tv=0,
0,13,9.7613E-016,9.4328E-034
1,13,2.7050E-015,6.6841E-033
2,13,8.6215E-015,3.9681E-032
3,13,2.6472E-014,4.4883E-031
4,13,6.4267E-014,2.1388E-030
5,13,1.3044E-013,1.0976E-029
6,13,2.6581E-013,2.8696E-029
7,13,5.1434E-013,8.9918E-029
8,13,8.8052E-013,1.8825E-028
9,13,1.4258E-012,3.4530E-028
10,13,2.0080E-012,5.3495E-028
11,13,2.2069E-012,7.5230E-028
12,13,2.4800E-012,9.4439E-028
13,13,2.6214E-012,9.6572E-028
14,13,2.7708E-012,1.1004E-027
15,13,3.0814E-012,1.3093E-027
16,13,3.2505E-012,1.4633E-027
17,13,3.2495E-012,1.5248E-027
18,13,3.4802E-012,1.8583E-027
19,13,3.3643E-012,1.7257E-027
20,13,3.3102E-012,1.6698E-027
21,13,3.4147E-012,1.7893E-027
22,13,3.4592E-012,1.7777E-027
23,13,3.2903E-012,1.6585E-027
24,13,2.9302E-012,1.4612E-027
25,13,2.9392E-012,1.5049E-027
26,13,2.9069E-012,1.4874E-027
27,13,2.7522E-012,1.3770E-027
28,13,2.6932E-012,1.4699E-027
29,13,2.1300E-012,1.0532E-027
30,13,2.0200E-012,9.4917E-028
31,13,1.8196E-012,9.0843E-028
32,13,1.6201E-012,9.0127E-028
33,13,1.5079E-012,8.0940E-028
34,13,1.2874E-012,7.1090E-028
35,13,1.1571E-012,6.0903E-028
36,13,9.9478E-013,5.7370E-028
37,13,8.1116E-013,4.7882E-028
38,13,6.7908E-013,4.1027E-028
39,13,5.5890E-013,3.8714E-028
40,13,4.4018E-013,3.5047E-028
41,13,3.7447E-013,4.1004E-028
42,13,3.0944E-013,2.2373E-028
43,13,2.4885E-013,3.0590E-028

#ix=14,arr=2,vin=-4,rin=-3,rea=-3,vex=-5,rex=-1,tt=2000,tr=2000,tv=0,
0,14,3.5066E-016,1.2077E-034
1,14,1.0384E-015,1.0921E-033
2,14,3.3958E-015,7.5915E-033
3,14,9.9138E-015,7.7491E-032
4,14,2.6882E-014,3.5039E-031
5,14,6.2051E-014,2.0969E-030
6,14,1.4254E-013,1.2366E-029
7,14,2.6543E-013,2.7058E-029
8,14,5.6213E-013,8.6323E-029
9,14,9.7698E-013,2.0051E-028
10,14,1.5559E-012,3.6117E-028
11,14,2.3994E-012,7.4318E-028
12,14,2.3205E-012,7.8221E-028
13,14,2.5271E-012,9.1806E-028
14,14,2.7374E-012,1.1137E-027
15,14,2.8926E-012,1.2513E-027
16,14,3.2451E-012,1.4943E-027
17,14,3.0913E-012,1.3947E-027
18,14,3.4061E-012,1.7361E-027
19,14,3.4418E-012,1.7426E-027
20,14,3.5300E-012,1.8409E-027
21,14,3.5443E-012,1.8751E-027
22,14,3.4209E-012,1.8425E-027
23,14,3.3864E-012,1.7825E-027
24,14,3.3337E-012,1.7304E-027
25,14,3.2566E-012,1.7228E-027
26,14,3.0966E-012,1.6509E-027
27,14,2.8512E-012,1.5600E-027
28,14,2.7400E-012,1.5021E-027
29,14,2.5050E-012,1.3454E-027
30,14,2.2662E-012,1.1782E-027
31,14,2.1844E-012,1.2445E-027
32,14,1.9412E-012,1.0969E-027
33,14,1.6908E-012,9.0435E-028
34,14,1.4154E-012,7.7830E-028
35,14,1.2259E-012,6.6855E-028
36,14,1.0672E-012,5.6881E-028
37,14,8.6158E-013,4.6395E-028
38,14,7.3833E-013,4.2527E-028
39,14,6.5191E-013,4.6761E-028
40,14,4.9260E-013,3.9809E-028
41,14,3.8060E-013,4.2103E-028
42,14,3.2016E-013,2.2595E-028
43,14,2.4804E-013,2.3839E-028

#ix=15,arr=2,vin=-4,rin=-3,rea=-3,vex=-5,rex=-1,tt=2000,tr=2000,tv=0,
0,15,1.4173E-016,2.3779E-035
1,15,3.7873E-016,1.5229E-034
2,15,1.3811E-015,1.4397E-033
3,15,4.3949E-015,1.5926E-032
4,15,1.0657E-014,7.4496E-032
5,15,2.6207E-014,3.7960E-031
6,15,6.6183E-014,2.4151E-030
7,15,1.4248E-013,1.0434E-029
8,15,3.0180E-013,3.4789E-029
9,15,5.5995E-013,9.4460E-029
10,15,1.0613E-012,2.1586E-028
11,15,1.9251E-012,5.1595E-028
12,15,2.5614E-012,8.2068E-028
13,15,2.7141E-012,9.6476E-028
14,15,2.9847E-012,1.2423E-027
15,15,3.1762E-012,1.4169E-027
16,15,3.4013E-012,1.5865E-027
17,15,3.2171E-012,1.5391E-027
18,15,3.3186E-012,1.5844E-027
19,15,3.5240E-012,1.8389E-027
20,15,3.6237E-012,1.9457E-027
21,15,3.5957E-012,1.8781E-027
22,15,3.5172E-012,1.9452E-027
23,15,3.4588E-012,1.7497E-027
24,15,3.4133E-012,1.7221E-027
25,15,3.3126E-012,1.8192E-027
26,15,3.3085E-012,1.8737E-027
27,15,3.1322E-012,1.7443E-027
28,15,2.7863E-012,1.5039E-027
29,15,2.7314E-012,1.5011E-027
30,15,2.3785E-012,1.2731E-027
31,15,2.1717E-012,1.1746E-027
32,15,1.9358E-012,1.0616E-027
33,15,1.8161E-012,1.1207E-027
34,15,1.5710E-012,8.9495E-028
35,15,1.3414E-012,8.1320E-028
36,15,1.1856E-012,7.1257E-028
37,15,1.0301E-012,6.4134E-028
38,15,8.3754E-013,5.4920E-028
39,15,6.5825E-013,5.0552E-028
40,15,4.8934E-013,3.9808E-028
41,15,4.7907E-013,5.7280E-028
42,15,3.4356E-013,2.4767E-028
43,15,2.6080E-013,3.0838E-028

#ix=16,arr=2,vin=-4,rin=-3,rea=-3,vex=-5,rex=-1,tt=2000,tr=2000,tv=0,
0,16,4.1574E-017,2.2692E-036
1,16,1.1922E-016,1.7307E-035
2,16,4.2848E-016,1.6299E-034
3,16,1.3751E-015,2.3398E-033
4,16,4.7600E-015,2.1815E-032
5,16,1.1818E-014,8.4822E-032
6,16,2.7751E-014,5.2387E-031
7,16,6.8178E-014,2.4356E-030
8,16,1.4333E-013,8.9412E-030
9,16,3.1346E-013,2.8316E-029
10,16,6.5768E-013,9.7669E-029
11,16,1.3102E-012,3.0143E-028
12,16,2.3141E-012,6.6501E-028
13,16,3.1553E-012,1.1655E-027
14,16,3.1439E-012,1.2146E-027
15,16,3.1467E-012,1.3331E-027
16,16,3.4484E-012,1.6150E-027
17,16,3.6648E-012,1.7351E-027
18,16,3.7146E-012,1.9100E-027
19,16,3.9020E-012,2.0641E-027
20,16,3.7254E-012,1.8250E-027
21,16,4.0464E-012,2.1413E-027
22,16,3.7945E-012,2.1162E-027
23,16,3.8253E-012,2.0735E-027
24,16,3.8549E-012,2.2838E-027
25,16,3.6811E-012,2.1337E-027
26,16,3.4049E-012,1.9188E-027
27,16,3.3945E-012,2.0284E-027
28,16,3.1107E-012,1.8357E-027
29,16,2.8987E-012,1.6778E-027
30,16,2.7688E-012,1.6167E-027
31,16,2.4456E-012,1.4267E-027
32,16,2.2457E-012,1.3001E-027
33,16,1.8589E-012,1.0548E-027
34,16,1.6946E-012,1.0480E-027
35,16,1.3254E-012,7.3769E-028
36,16,1.1980E-012,6.6289E-028
37,16,9.9793E-013,6.0094E-028
38,16,8.4366E-013,5.1708E-028
39,16,7.4082E-013,5.7921E-028
40,16,5.3199E-013,4.4349E-028
41,16,5.1414E-013,6.1173E-028
42,16,3.5579E-013,2.5320E-028
43,16,2.6219E-013,2.7184E-028

#ix=17,arr=2,vin=-4,rin=-3,rea=-3,vex=-5,rex=-1,tt=2000,tr=2000,tv=0,
0,17,2.1376E-017,8.2047E-037
1,17,4.8958E-017,3.6082E-036
2,17,1.5561E-016,3.1105E-035
3,17,5.1932E-016,3.9062E-034
4,17,1.7012E-015,2.8678E-033
5,17,4.6222E-015,1.9931E-032
6,17,1.1234E-014,1.1581E-031
7,17,2.7483E-014,4.5339E-031
8,17,6.7055E-014,2.1091E-030
9,17,1.6720E-013,1.2214E-029
10,17,4.0208E-013,3.9761E-029
11,17,8.8711E-013,1.4347E-028
12,17,1.7366E-012,4.1397E-028
13,17,3.0567E-012,1.0603E-027
14,17,3.7744E-012,1.4911E-027
15,17,3.6908E-012,1.5341E-027
16,17,3.8031E-012,1.7912E-027
17,17,3.8032E-012,1.8101E-027
18,17,3.9872E-012,2.0167E-027
19,17,4.0460E-012,2.1113E-027
20,17,4.4194E-012,2.4997E-027
21,17,4.3833E-012,2.4354E-027
22,17,4.1130E-012,2.3178E-027
23,17,4.3510E-012,2.5773E-027
24,17,4.4409E-012,2.8033E-027
25,17,4.0294E-012,2.5119E-027
26,17,3.9712E-012,2.4335E-027
27,17,3.7276E-012,2.2566E-027
28,17,3.6018E-012,2.2175E-027
29,17,3.2370E-012,1.9376E-027
30,17,2.8645E-012,1.6222E-027
31,17,2.8567E-012,1.8096E-027
32,17,2.2453E-012,1.3667E-027
33,17,2.0163E-012,1.2114E-027
34,17,1.7564E-012,1.0510E-027
35,17,1.4443E-012,8.7445E-028
36,17,1.4297E-012,8.4394E-028
37,17,1.2279E-012,7.7411E-028
38,17,1.0145E-012,7.0247E-028
39,17,7.7760E-013,6.0219E-028
40,17,5.9955E-013,5.5345E-028
41,17,4.9275E-013,5.2172E-028
42,17,3.6787E-013,2.8363E-028
43,17,2.5716E-013,2.4976E-028

#ix=18,arr=2,vin=-4,rin=-3,rea=-3,vex=-5,rex=-1,tt=2000,tr=2000,tv=0,
0,18,6.2510E-018,1.2570E-037
1,18,2.1754E-017,1.0309E-036
2,18,7.3079E-017,7.9656E-036
3,18,1.9531E-016,5.5254E-035
4,18,6.1863E-016,4.3289E-034
5,18,1.7069E-015,2.4790E-033
6,18,4.3201E-015,2.3571E-032
7,18,1.1310E-014,1.3329E-031
8,18,3.2434E-014,7.0696E-031
9,18,7.5525E-014,2.6284E-030
10,18,2.0175E-013,1.5482E-029
11,18,4.7561E-013,5.2293E-029
12,18,1.1332E-012,2.1936E-028
13,18,2.3229E-012,6.4234E-028
14,18,3.6293E-012,1.2272E-027
15,18,4.7803E-012,2.2230E-027
16,18,4.7978E-012,2.3278E-027
17,18,4.7011E-012,2.4560E-027
18,18,4.9434E-012,2.8972E-027
19,18,4.7616E-012,2.6488E-027
20,18,4.7484E-012,2.6725E-027
21,18,4.8897E-012,2.8311E-027
22,18,4.9010E-012,2.9480E-027
23,18,4.8913E-012,3.0054E-027
24,18,4.6596E-012,2.9462E-027
25,18,4.5663E-012,3.0084E-027
26,18,4.2648E-012,2.7441E-027
27,18,4.1214E-012,2.5936E-027
28,18,3.9296E-012,2.5381E-027
29,18,3.4841E-012,2.1337E-027
30,18,3.1022E-012,1.8838E-027
31,18,2.8240E-012,1.6472E-027
32,18,2.6368E-012,1.5510E-027
33,18,2.3511E-012,1.4226E-027
34,18,1.8881E-012,1.0749E-027
35,18,1.7820E-012,1.0784E-027
36,18,1.4584E-012,8.5126E-028
37,18,1.2453E-012,7.6094E-028
38,18,9.4094E-013,6.2132E-028
39,18,8.3717E-013,6.1704E-028
40,18,6.5812E-013,5.9680E-028
41,18,5.1762E-013,5.5282E-028
42,18,3.9655E-013,2.8887E-028
43,18,2.7449E-013,3.2002E-028

#ix=19,arr=2,vin=-4,rin=-3,rea=-3,vex=-5,rex=-1,tt=2000,tr=2000,tv=0,
0,19,3.7390E-018,3.3479E-038
1,19,1.0660E-017,2.5369E-037
2,19,2.3460E-017,7.6676E-037
3,19,6.7772E-017,8.5609E-036
4,19,2.1380E-016,8.9131E-035
5,19,7.1144E-016,6.2094E-034
6,19,1.6301E-015,4.4014E-033
7,19,4.2776E-015,1.7408E-032
8,19,1.2061E-014,1.7719E-031
9,19,3.1613E-014,7.1435E-031
10,19,9.1416E-014,3.8007E-030
11,19,2.1002E-013,1.6179E-029
12,19,6.4699E-013,1.0067E-028
13,19,1.4275E-012,3.3545E-028
14,19,2.9544E-012,9.1956E-028
15,19,4.9050E-012,2.1325E-027
16,19,5.8188E-012,2.9635E-027
17,19,5.7399E-012,3.0849E-027
18,19,5.7669E-012,3.3662E-027
19,19,5.5830E-012,3.1991E-027
20,19,5.5189E-012,3.1212E-027
21,19,5.4996E-012,3.3514E-027
22,19,5.5141E-012,3.5644E-027
23,19,5.5193E-012,3.6595E-027
24,19,5.2472E-012,3.5439E-027
25,19,5.1547E-012,3.5368E-027
26,19,4.7034E-012,2.8753E-027
27,19,4.2978E-012,2.6513E-027
28,19,4.1893E-012,2.6733E-027
29,19,3.6037E-012,2.1108E-027
30,19,3.2973E-012,2.0096E-027
31,19,3.1536E-012,1.9332E-027
32,19,2.7569E-012,1.5829E-027
33,19,2.5608E-012,1.5542E-027
34,19,2.1068E-012,1.2596E-027
35,19,1.9630E-012,1.2310E-027
36,19,1.6505E-012,9.8248E-028
37,19,1.3376E-012,8.3331E-028
38,19,1.1122E-012,7.0383E-028
39,19,1.0247E-012,8.4172E-028
40,19,7.2008E-013,6.3811E-028
41,19,5.9557E-013,6.8296E-028
42,19,4.3857E-013,3.1000E-028
43,19,2.9164E-013,2.7124E-028

#ix=20,arr=2,vin=-4,rin=-3,rea=-3,vex=-5,rex=-1,tt=2000,tr=2000,tv=0,
0,20,1.2050E-018,5.9260E-039
1,20,3.8525E-018,4.1084E-038
2,20,1.1038E-017,2.2479E-037
3,20,3.1605E-017,2.3736E-036
4,20,9.2840E-017,1.9126E-035
5,20,2.4813E-016,1.0959E-034
6,20,7.0573E-016,1.0699E-033
7,20,1.6003E-015,3.6284E-033
8,20,4.5485E-015,3.5213E-032
9,20,1.2463E-014,1.6643E-031
10,20,3.2695E-014,6.0419E-031
11,20,9.4665E-014,4.2574E-030
12,20,2.4873E-013,1.6111E-029
13,20,7.0422E-013,1.0464E-028
14,20,1.8448E-012,4.8739E-028
15,20,3.6639E-012,1.3804E-027
16,20,5.7575E-012,2.8625E-027
17,20,7.0709E-012,4.0096E-027
18,20,6.9850E-012,4.2427E-027
19,20,6.7809E-012,3.9284E-027
20,20,6.6354E-012,4.2094E-027
21,20,6.5318E-012,4.2754E-027
22,20,6.3880E-012,4.5217E-027
23,20,5.9837E-012,4.0698E-027
24,20,5.7730E-012,3.9212E-027
25,20,5.4995E-012,3.7088E-027
26,20,5.2135E-012,3.3856E-027
27,20,4.8039E-012,3.0653E-027
28,20,4.7481E-012,3.1187E-027
29,20,3.9136E-012,2.4223E-027
30,20,3.8748E-012,2.3950E-027
31,20,3.4841E-012,2.1697E-027
32,20,2.9970E-012,1.8346E-027
33,20,2.7407E-012,1.5811E-027
34,20,2.6243E-012,1.6457E-027
35,20,2.0740E-012,1.2605E-027
36,20,1.7488E-012,1.0812E-027
37,20,1.5303E-012,9.3697E-028
38,20,1.2234E-012,8.0236E-028
39,20,1.0659E-012,7.8861E-028
40,20,7.9807E-013,7.5951E-028
41,20,5.7841E-013,6.8653E-028
42,20,4.7957E-013,3.7002E-028
43,20,3.2054E-013,3.1713E-028

#ix=21,arr=2,vin=-4,rin=-3,rea=-3,vex=-5,rex=-1,tt=2000,tr=2000,tv=0,
0,21,5.2984E-019,9.1086E-040
1,21,1.7507E-018,9.3494E-039
2,21,4.2791E-018,3.8666E-038
3,21,1.1528E-017,4.4177E-037
4,21,3.2386E-017,2.3580E-036
5,21,1.1631E-016,3.2557E-035
6,21,2.6334E-016,1.8689E-034
7,21,7.2323E-016,8.5524E-034
8,21,1.7520E-015,5.2275E-033
9,21,5.0389E-015,3.0602E-032
10,21,1.4298E-014,1.5354E-031
11,21,3.8283E-014,7.2016E-031
12,21,1.0011E-013,4.1511E-030
13,21,2.9238E-013,2.1040E-029
14,21,7.9356E-013,1.0773E-028
15,21,2.1604E-012,6.6072E-028
16,21,4.5013E-012,1.9542E-027
17,21,6.6492E-012,3.7771E-027
18,21,8.4240E-012,5.6247E-027
19,21,8.3775E-012,5.2483E-027
20,21,8.3436E-012,5.5238E-027
21,21,7.6803E-012,5.2938E-027
22,21,7.2638E-012,5.4829E-027
23,21,6.9193E-012,4.7684E-027
24,21,6.3547E-012,4.3030E-027
25,21,6.1272E-012,4.2162E-027
26,21,5.6969E-012,3.8252E-027
27,21,5.2415E-012,3.4030E-027
28,21,4.7474E-012,3.0213E-027
29,21,4.3856E-012,2.5765E-027
30,21,4.2076E-012,2.5993E-027
31,21,3.6580E-012,2.1387E-027
32,21,3.4529E-012,2.1313E-027
33,21,2.8864E-012,1.6703E-027
34,21,2.6936E-012,1.5311E-027
35,21,2.1888E-012,1.2427E-027
36,21,1.9769E-012,1.2446E-027
37,21,1.6072E-012,9.8092E-028
38,21,1.4807E-012,9.8752E-028
39,21,1.2047E-012,9.3550E-028
40,21,8.7171E-013,7.8962E-028
41,21,7.1899E-013,8.5273E-028
42,21,5.0060E-013,3.3590E-028
43,21,3.4322E-013,3.2759E-028

#ix=22,arr=2,vin=-4,rin=-3,rea=-3,vex=-5,rex=-1,tt=2000,tr=2000,tv=0,
0,22,2.1168E-019,2.5603E-040
1,22,6.3350E-019,8.7808E-040
2,22,1.8471E-018,9.0869E-039
3,22,4.8053E-018,9.0569E-038
4,22,1.2366E-017,4.0062E-037
5,22,3.5207E-017,3.7216E-036
6,22,1.0764E-016,3.5316E-035
7,22,3.0066E-016,2.6119E-034
8,22,7.8233E-016,8.8909E-034
9,22,1.9400E-015,6.2331E-033
10,22,5.9670E-015,4.1650E-032
11,22,1.4378E-014,1.5135E-031
12,22,4.2779E-014,1.4126E-030
13,22,1.1830E-013,5.4176E-030
14,22,3.2046E-013,2.1965E-029
15,22,9.5069E-013,1.6209E-028
16,22,2.2638E-012,7.3115E-028
17,22,4.7077E-012,2.3041E-027
18,22,7.3347E-012,4.5862E-027
19,22,9.1232E-012,6.3182E-027
20,22,9.4711E-012,6.7376E-027
21,22,9.2744E-012,6.6552E-027
22,22,8.5724E-012,6.2088E-027
23,22,7.3908E-012,4.9253E-027
24,22,7.0919E-012,4.9567E-027
25,22,6.7381E-012,4.6698E-027
26,22,6.1010E-012,3.9012E-027
27,22,5.7659E-012,3.8382E-027
28,22,5.3747E-012,3.4669E-027
29,22,5.0719E-012,3.1730E-027
30,22,4.5180E-012,2.6911E-027
31,22,3.7670E-012,2.1876E-027
32,22,3.8088E-012,2.3365E-027
33,22,3.1950E-012,1.8716E-027
34,22,2.8644E-012,1.7015E-027
35,22,2.4910E-012,1.4488E-027
36,22,2.1674E-012,1.3389E-027
37,22,1.8259E-012,1.1368E-027
38,22,1.6361E-012,1.1703E-027
39,22,1.2719E-012,9.3203E-028
40,22,9.8064E-013,8.0978E-028
41,22,7.7599E-013,8.7244E-028
42,22,5.6408E-013,4.1203E-028
43,22,3.6839E-013,4.1098E-028

#ix=23,arr=2,vin=-4,rin=-3,rea=-3,vex=-5,rex=-1,tt=2000,tr=2000,tv=0,
0,23,9.2166E-020,4.5360E-041
1,23,2.0482E-019,1.2860E-040
2,23,6.9816E-019,1.5763E-039
3,23,2.4111E-018,2.2491E-038
4,23,6.7548E-018,2.0963E-037
5,23,1.8148E-017,1.5104E-036
6,23,5.0669E-017,6.5079E-036
7,23,1.1298E-016,4.1030E-035
8,23,3.2872E-016,2.3178E-034
9,23,9.0204E-016,1.8433E-033
10,23,2.3281E-015,4.8567E-033
11,23,5.6830E-015,2.5845E-032
12,23,1.7282E-014,2.1559E-031
13,23,4.9332E-014,1.1595E-030
14,23,1.3072E-013,4.5360E-030
15,23,3.7563E-013,3.1879E-029
16,23,1.0662E-012,2.0400E-028
17,23,2.3828E-012,8.1470E-028
18,23,4.8724E-012,2.6626E-027
19,23,7.4827E-012,4.9438E-027
20,23,9.6968E-012,7.1862E-027
21,23,1.0359E-011,7.9345E-027
22,23,9.4578E-012,6.8082E-027
23,23,8.7379E-012,6.2006E-027
24,23,7.9231E-012,5.4489E-027
25,23,7.2455E-012,4.7620E-027
26,23,6.5690E-012,4.4476E-027
27,23,6.1656E-012,3.9691E-027
28,23,5.6466E-012,3.5787E-027
29,23,5.0946E-012,3.1485E-027
30,23,4.8646E-012,3.0238E-027
31,23,4.4389E-012,2.7778E-027
32,23,4.0439E-012,2.4779E-027
33,23,3.5220E-012,2.1088E-027
34,23,3.2807E-012,1.9319E-027
35,23,2.8617E-012,1.7472E-027
36,23,2.3832E-012,1.4114E-027
37,23,2.0413E-012,1.2622E-027
38,23,1.7012E-012,1.1181E-027
39,23,1.4118E-012,1.0219E-027
40,23,1.0890E-012,9.1799E-028
41,23,8.3218E-013,1.0505E-027
42,23,6.2270E-013,4.6634E-028
43,23,4.1926E-013,4.5938E-028

#ix=24,arr=2,vin=-4,rin=-3,rea=-3,vex=-5,rex=-1,tt=2000,tr=2000,tv=0,
0,24,3.8516E-020,9.8922E-042
1,24,1.1326E-019,5.0665E-041
2,24,3.0471E-019,3.9839E-040
3,24,9.3147E-019,6.1022E-039
4,24,2.4417E-018,1.9209E-038
5,24,7.1982E-018,2.2092E-037
6,24,1.7829E-017,1.0071E-036
7,24,6.1738E-017,1.6921E-035
8,24,1.3530E-016,4.0344E-035
9,24,3.8756E-016,3.6901E-034
10,24,1.0252E-015,1.3465E-033
11,24,2.5643E-015,4.8796E-033
12,24,6.8172E-015,4.1931E-032
13,24,2.0042E-014,2.3085E-031
14,24,6.0598E-014,1.6159E-030
15,24,1.7969E-013,1.0259E-029
16,24,4.5889E-013,4.8570E-029
17,24,1.0433E-012,2.2648E-028
18,24,2.3102E-012,8.3235E-028
19,24,4.6366E-012,2.4379E-027
20,24,7.3286E-012,4.8332E-027
21,24,9.0619E-012,6.5168E-027
22,24,9.8576E-012,7.2768E-027
23,24,9.7220E-012,6.7280E-027
24,24,8.6997E-012,6.0112E-027
25,24,8.3107E-012,5.7498E-027
26,24,7.6288E-012,5.1591E-027
27,24,6.7556E-012,4.2411E-027
28,24,6.0816E-012,3.8258E-027
29,24,5.7094E-012,3.5218E-027
30,24,5.0663E-012,3.0235E-027
31,24,4.6286E-012,2.8006E-027
32,24,4.2334E-012,2.4860E-027
33,24,3.7483E-012,2.2291E-027
34,24,3.5629E-012,2.2283E-027
35,24,2.9831E-012,1.6829E-027
36,24,2.5838E-012,1.5033E-027
37,24,2.2746E-012,1.4089E-027
38,24,1.8508E-012,1.1838E-027
39,24,1.6005E-012,1.2376E-027
40,24,1.3209E-012,1.2013E-027
41,24,1.0425E-012,1.2617E-027
42,24,7.0980E-013,5.3180E-028
43,24,4.6907E-013,4.7087E-028

#ix=25,arr=2,vin=-4,rin=-3,rea=-3,vex=-5,rex=-1,tt=2000,tr=2000,tv=0,
0,25,1.8180E-020,1.4192E-042
1,25,5.1372E-020,1.0445E-041
2,25,1.2489E-019,8.4702E-041
3,25,4.0867E-019,9.3756E-040
4,25,9.5665E-019,4.2862E-039
5,25,3.2235E-018,4.3291E-038
6,25,7.9250E-018,2.2042E-037
7,25,2.1806E-017,1.5780E-036
8,25,5.9963E-017,1.3745E-035
9,25,1.6162E-016,6.3237E-035
10,25,4.9160E-016,3.3404E-034
11,25,1.1777E-015,1.8095E-033
12,25,3.5612E-015,1.4648E-032
13,25,8.5084E-015,4.7838E-032
14,25,2.1079E-014,2.1264E-031
15,25,7.1483E-014,1.8828E-030
16,25,1.8482E-013,1.0348E-029
17,25,4.9900E-013,6.2691E-029
18,25,1.1331E-012,2.5206E-028
19,25,2.3688E-012,8.0982E-028
20,25,4.3938E-012,2.3301E-027
21,25,7.0682E-012,4.7957E-027
22,25,9.0969E-012,6.6666E-027
23,25,9.5040E-012,6.7014E-027
24,25,9.4958E-012,6.4422E-027
25,25,9.0686E-012,6.1965E-027
26,25,8.3609E-012,5.4457E-027
27,25,7.4460E-012,4.8503E-027
28,25,6.7084E-012,4.1535E-027
29,25,6.3737E-012,3.9586E-027
30,25,5.8365E-012,3.6712E-027
31,25,5.5271E-012,3.5043E-027
32,25,4.6021E-012,2.6091E-027
33,25,4.1884E-012,2.4575E-027
34,25,3.8364E-012,2.2060E-027
35,25,3.2786E-012,1.8938E-027
36,25,2.8848E-012,1.6551E-027
37,25,2.5267E-012,1.6336E-027
38,25,2.1328E-012,1.4517E-027
39,25,1.7829E-012,1.3259E-027
40,25,1.4290E-012,1.1894E-027
41,25,1.0522E-012,1.1772E-027
42,25,8.0961E-013,5.7365E-028
43,25,5.0845E-013,4.7469E-028

#ix=26,arr=2,vin=-4,rin=-3,rea=-3,vex=-5,rex=-1,tt=2000,tr=2000,tv=0,
0,26,8.2218E-021,3.5761E-043
1,26,1.9771E-020,9.7622E-043
2,26,6.3344E-020,1.7502E-041
3,26,1.2610E-019,1.0158E-040
4,26,4.3058E-019,6.9317E-040
5,26,1.4681E-018,9.2837E-039
6,26,4.0360E-018,6.2272E-038
7,26,9.5293E-018,3.4297E-037
8,26,2.9477E-017,3.2394E-036
9,26,9.6181E-017,2.3513E-035
10,26,1.8886E-016,6.0408E-035
11,26,5.2783E-016,3.5597E-034
12,26,1.2885E-015,2.0876E-033
13,26,3.5251E-015,1.1908E-032
14,26,1.0962E-014,6.8722E-032
15,26,3.4125E-014,5.3214E-031
16,26,8.6319E-014,3.2251E-030
17,26,2.2280E-013,1.4387E-029
18,26,4.5972E-013,4.9211E-029
19,26,1.1410E-012,2.4613E-028
20,26,2.2572E-012,7.8100E-028
21,26,4.2360E-012,2.2116E-027
22,26,6.5744E-012,4.3046E-027
23,26,8.3633E-012,5.8221E-027
24,26,9.0460E-012,6.2384E-027
25,26,9.4956E-012,6.5980E-027
26,26,8.9819E-012,5.9978E-027
27,26,8.1547E-012,5.3600E-027
28,26,7.6119E-012,4.8835E-027
29,26,7.0962E-012,4.5002E-027
30,26,6.4205E-012,4.0156E-027
31,26,5.5489E-012,3.1592E-027
32,26,5.0890E-012,3.0871E-027
33,26,4.8309E-012,2.9058E-027
34,26,4.3012E-012,2.6219E-027
35,26,3.9510E-012,2.4497E-027
36,26,3.2906E-012,1.9489E-027
37,26,2.6287E-012,1.5389E-027
38,26,2.3282E-012,1.5154E-027
39,26,1.9067E-012,1.3459E-027
40,26,1.6130E-012,1.3845E-027
41,26,1.2193E-012,1.2418E-027
42,26,9.1171E-013,5.9878E-028
43,26,6.0174E-013,6.3235E-028

#ix=27,arr=2,vin=-4,rin=-3,rea=-3,vex=-5,rex=-1,tt=2000,tr=2000,tv=0,
0,27,3.4647E-021,5.8299E-044
1,27,8.8570E-021,3.0097E-043
2,27,2.9864E-020,3.3588E-042
3,27,8.5838E-020,6.0661E-041
4,27,2.2806E-019,1.8957E-040
5,27,6.9725E-019,2.8684E-039
6,27,2.0138E-018,2.0941E-038
7,27,4.1165E-018,9.1155E-038
8,27,1.6631E-017,1.0145E-036
9,27,3.9339E-017,4.6143E-036
10,27,9.5756E-017,1.4643E-035
11,27,2.7798E-016,1.4571E-034
12,27,6.8503E-016,8.6409E-034
13,27,1.8945E-015,3.9694E-033
14,27,4.9271E-015,1.7143E-032
15,27,1.5570E-014,1.4414E-031
16,27,3.8835E-014,8.7601E-031
17,27,9.3976E-014,3.0166E-030
18,27,2.4825E-013,1.7195E-029
19,27,5.2888E-013,6.6377E-029
20,27,1.1202E-012,2.4429E-028
21,27,2.1967E-012,7.3672E-028
22,27,4.0017E-012,2.0580E-027
23,27,6.3015E-012,3.9223E-027
24,27,7.9284E-012,5.3926E-027
25,27,8.8710E-012,6.1033E-027
26,27,9.0177E-012,6.0171E-027
27,27,8.5646E-012,5.3829E-027
28,27,8.5455E-012,5.5265E-027
29,27,7.5915E-012,4.7192E-027
30,27,6.8379E-012,3.9875E-027
31,27,6.4064E-012,3.8898E-027
32,27,5.8009E-012,3.5108E-027
33,27,5.2341E-012,3.2276E-027
34,27,4.6294E-012,2.6686E-027
35,27,4.1528E-012,2.4905E-027
36,27,3.6144E-012,2.1896E-027
37,27,3.2080E-012,1.9958E-027
38,27,2.6798E-012,1.7837E-027
39,27,2.3900E-012,1.8616E-027
40,27,1.8438E-012,1.5356E-027
41,27,1.5471E-012,1.8262E-027
42,27,1.1507E-012,7.9485E-028
43,27,7.2643E-013,7.0681E-028

#ix=28,arr=2,vin=-4,rin=-3,rea=-3,vex=-5,rex=-1,tt=2000,tr=2000,tv=0,
0,28,1.9974E-021,2.5795E-044
1,28,6.0381E-021,1.3213E-043
2,28,1.4864E-020,9.7263E-043
3,28,4.3266E-020,1.3618E-041
4,28,1.0307E-019,4.4903E-041
5,28,3.5617E-019,6.8347E-040
6,28,9.4342E-019,4.1816E-039
7,28,2.7371E-018,4.6068E-038
8,28,6.1199E-018,1.4232E-037
9,28,2.0370E-017,1.2848E-036
10,28,4.3108E-017,3.1101E-036
11,28,1.1782E-016,2.2551E-035
12,28,3.8159E-016,2.5231E-034
13,28,8.2270E-016,7.7567E-034
14,28,2.9935E-015,7.4072E-033
15,28,7.6789E-015,4.3382E-032
16,28,1.9670E-014,2.7764E-031
17,28,4.4993E-014,1.1166E-030
18,28,1.1397E-013,4.3039E-030
19,28,2.4621E-013,1.9355E-029
20,28,5.9637E-013,8.9670E-029
21,28,1.0274E-012,2.0010E-028
22,28,2.0051E-012,6.4702E-028
23,28,3.6820E-012,1.6140E-027
24,28,5.7347E-012,3.4022E-027
25,28,7.5153E-012,5.0132E-027
26,28,8.5925E-012,5.6932E-027
27,28,8.7670E-012,5.6637E-027
28,28,8.6581E-012,5.4546E-027
29,28,8.1259E-012,4.9534E-027
30,28,7.7156E-012,4.6947E-027
31,28,7.2395E-012,4.4001E-027
32,28,6.3597E-012,3.8813E-027
33,28,5.9646E-012,3.5302E-027
34,28,5.4799E-012,3.2785E-027
35,28,4.5461E-012,2.5894E-027
36,28,3.9040E-012,2.2695E-027
37,28,3.4877E-012,2.1909E-027
38,28,3.0439E-012,2.0582E-027
39,28,2.7547E-012,2.2044E-027
40,28,2.3046E-012,2.0976E-027
41,28,1.7218E-012,1.7677E-027
42,28,1.3686E-012,9.2603E-028
43,28,8.9632E-013,9.0407E-028

#ix=29,arr=2,vin=-4,rin=-3,rea=-3,vex=-5,rex=-1,tt=2000,tr=2000,tv=0,
0,29,7.8841E-022,3.3525E-045
1,29,2.5033E-021,2.5851E-044
2,29,6.4584E-021,1.5815E-043
3,29,1.6021E-020,2.3664E-042
4,29,6.3013E-020,1.6510E-041
5,29,1.5186E-019,1.5157E-040
6,29,4.5064E-019,1.2698E-039
7,29,1.1408E-018,5.7579E-039
8,29,3.0402E-018,3.9101E-038
9,29,8.8310E-018,2.5921E-037
10,29,2.4205E-017,1.3303E-036
11,29,6.8629E-017,1.1661E-035
12,29,1.6241E-016,4.3096E-035
13,29,4.3098E-016,2.0874E-034
14,29,1.5219E-015,2.4971E-033
15,29,3.7667E-015,1.0874E-032
16,29,8.9980E-015,7.4516E-032
17,29,2.2785E-014,2.9524E-031
18,29,5.5409E-014,1.5512E-030
19,29,1.1923E-013,5.5687E-030
20,29,2.5628E-013,2.0208E-029
21,29,5.2132E-013,6.1168E-029
22,29,1.0794E-012,2.1013E-028
23,29,2.0623E-012,6.9627E-028
24,29,3.6214E-012,1.6586E-027
25,29,5.6309E-012,3.3061E-027
26,29,7.4132E-012,4.7633E-027
27,29,8.3436E-012,5.2444E-027
28,29,8.8314E-012,5.6182E-027
29,29,8.6605E-012,5.4178E-027
30,29,8.2458E-012,5.1088E-027
31,29,7.8566E-012,4.7605E-027
32,29,7.6201E-012,4.6516E-027
33,29,6.5062E-012,3.8168E-027
34,29,5.8950E-012,3.6471E-027
35,29,5.2505E-012,3.2560E-027
36,29,4.6995E-012,2.9258E-027
37,29,4.1322E-012,2.7295E-027
38,29,3.4801E-012,2.4618E-027
39,29,3.0162E-012,2.3390E-027
40,29,2.6343E-012,2.4008E-027
41,29,2.2169E-012,2.4632E-027
42,29,1.6725E-012,1.1035E-027
43,29,1.0796E-012,9.3905E-028

#ix=30,arr=2,vin=-4,rin=-3,rea=-3,vex=-5,rex=-1,tt=2000,tr=2000,tv=0,
0,30,4.3238E-022,9.4649E-046
1,30,1.1351E-021,4.8093E-045
2,30,3.2381E-021,4.8016E-044
3,30,1.1678E-020,8.5873E-043
4,30,3.0408E-020,5.1318E-042
5,30,6.7218E-020,3.1864E-041
6,30,2.1791E-019,2.6839E-040
7,30,5.3556E-019,1.4757E-039
8,30,1.5585E-018,1.1727E-038
9,30,4.8133E-018,8.2897E-038
10,30,1.2924E-017,4.3827E-037
11,30,3.3599E-017,2.1067E-036
12,30,9.5497E-017,2.2502E-035
13,30,2.6926E-016,1.3384E-034
14,30,7.2681E-016,4.9924E-034
15,30,2.0212E-015,3.7936E-033
16,30,4.9374E-015,2.5608E-032
17,30,1.2149E-014,1.2970E-031
18,30,2.6198E-014,4.1062E-031
19,30,5.7972E-014,1.6357E-030
20,30,1.2648E-013,6.6674E-030
21,30,2.5684E-013,2.1302E-029
22,30,5.5986E-013,8.9966E-029
23,30,1.0067E-012,1.8185E-028
24,30,2.0553E-012,6.5584E-028
25,30,3.6205E-012,1.7204E-027
26,30,5.6159E-012,3.2750E-027
27,30,7.2748E-012,4.4595E-027
28,30,8.2383E-012,5.1751E-027
29,30,9.0653E-012,5.8324E-027
30,30,9.0848E-012,5.8091E-027
31,30,8.2687E-012,4.9654E-027
32,30,7.7558E-012,4.5942E-027
33,30,7.4126E-012,4.4674E-027
34,30,6.3013E-012,3.7592E-027
35,30,6.0585E-012,3.7678E-027
36,30,5.2373E-012,3.3886E-027
37,30,4.5431E-012,3.0388E-027
38,30,4.0756E-012,2.9041E-027
39,30,3.5977E-012,2.9001E-027
40,30,3.2371E-012,3.1602E-027
41,30,2.6814E-012,3.1224E-027
42,30,2.1264E-012,1.4963E-027
43,30,1.3458E-012,1.2154E-027

#ix=31,arr=2,vin=-4,rin=-3,rea=-3,vex=-5,rex=-1,tt=2000,tr=2000,tv=0,
0,31,2.8747E-022,7.4290E-046
1,31,6.2698E-022,1.5291E-045
2,31,1.9048E-021,1.6320E-044
3,31,5.2759E-021,1.7903E-043
4,31,1.3596E-020,1.0698E-042
5,31,4.3905E-020,1.2170E-041
6,31,1.0150E-019,8.2138E-041
7,31,3.6113E-019,7.0856E-040
8,31,8.9917E-019,3.6884E-039
9,31,2.4094E-018,2.0001E-038
10,31,7.0303E-018,1.4643E-037
11,31,1.7932E-017,5.4430E-037
12,31,4.5774E-017,3.3710E-036
13,31,1.4079E-016,2.6912E-035
14,31,4.3114E-016,2.2671E-034
15,31,1.0983E-015,1.1791E-033
16,31,2.6583E-015,8.5685E-033
17,31,6.3762E-015,3.1268E-032
18,31,1.4324E-014,1.2233E-031
19,31,3.0151E-014,6.1723E-031
20,31,6.9772E-014,2.9781E-030
21,31,1.3188E-013,6.4296E-030
22,31,3.0218E-013,2.8164E-029
23,31,5.4994E-013,7.3623E-029
24,31,1.1780E-012,2.4435E-028
25,31,2.0102E-012,6.2112E-028
26,31,3.6557E-012,1.6982E-027
27,31,5.7077E-012,3.2273E-027
28,31,7.2518E-012,4.3424E-027
29,31,8.6082E-012,5.7934E-027
30,31,9.2982E-012,6.1137E-027
31,31,8.9874E-012,5.6452E-027
32,31,8.1850E-012,4.8270E-027
33,31,8.0038E-012,4.8989E-027
34,31,7.3965E-012,4.7566E-027
35,31,6.5180E-012,4.0165E-027
36,31,5.9759E-012,3.7861E-027
37,31,5.1081E-012,3.3274E-027
38,31,4.6744E-012,3.4497E-027
39,31,4.2355E-012,3.5457E-027
40,31,3.5698E-012,3.4781E-027
41,31,2.9686E-012,3.6486E-027
42,31,2.5510E-012,1.7910E-027
43,31,1.6758E-012,1.6808E-027

#ix=32,arr=2,vin=-4,rin=-3,rea=-3,vex=-5,rex=-1,tt=2000,tr=2000,tv=0,
0,32,1.3506E-022,8.2074E-047
1,32,3.8960E-022,6.2423E-046
2,32,1.2439E-021,5.7327E-045
3,32,3.0295E-021,6.5793E-044
4,32,7.7519E-021,3.3771E-043
5,32,2.3186E-020,3.6178E-042
6,32,5.3302E-020,1.9242E-041
7,32,1.5513E-019,2.4318E-040
8,32,5.5273E-019,1.2505E-039
9,32,1.3226E-018,4.5940E-039
10,32,3.7650E-018,4.0906E-038
11,32,8.4249E-018,1.3446E-037
12,32,2.2930E-017,8.8361E-037
13,32,8.0317E-017,1.2683E-035
14,32,2.2020E-016,7.8336E-035
15,32,5.2908E-016,2.9064E-034
16,32,1.4208E-015,2.8424E-033
17,32,3.7113E-015,1.3376E-032
18,32,6.6979E-015,3.2698E-032
19,32,1.6424E-014,2.0488E-031
20,32,3.5377E-014,6.6874E-031
21,32,7.6248E-014,2.5456E-030
22,32,1.4862E-013,8.0747E-030
23,32,3.2893E-013,3.0852E-029
24,32,5.8094E-013,7.4270E-029
25,32,1.2182E-012,2.5694E-028
26,32,2.2595E-012,7.5435E-028
27,32,3.7335E-012,1.6669E-027
28,32,5.8020E-012,3.3346E-027
29,32,7.7620E-012,5.0576E-027
30,32,9.0324E-012,6.0099E-027
31,32,9.1854E-012,6.0199E-027
32,32,9.2264E-012,5.8979E-027
33,32,8.8025E-012,5.6264E-027
34,32,8.0191E-012,5.0046E-027
35,32,7.2551E-012,4.4735E-027
36,32,6.6162E-012,4.3039E-027
37,32,5.9166E-012,4.0614E-027
38,32,5.1744E-012,3.9457E-027
39,32,4.6735E-012,4.1848E-027
40,32,3.8124E-012,3.9050E-027
41,32,3.2821E-012,4.4724E-027
42,32,2.8709E-012,2.2479E-027
43,32,2.0080E-012,2.3984E-027

#ix=33,arr=2,vin=-4,rin=-3,rea=-3,vex=-5,rex=-1,tt=2000,tr=2000,tv=0,
0,33,6.0425E-023,3.1229E-047
1,33,2.1654E-022,1.5549E-046
2,33,6.0355E-022,1.8958E-045
3,33,1.5813E-021,2.5249E-044
4,33,4.5156E-021,1.1320E-043
5,33,1.2440E-020,1.0275E-042
6,33,3.4431E-020,6.3592E-042
7,33,9.1568E-020,5.3565E-041
8,33,3.1010E-019,4.5159E-040
9,33,7.4831E-019,2.5206E-039
10,33,1.8705E-018,9.3583E-039
11,33,5.7917E-018,5.6350E-038
12,33,1.3094E-017,3.3415E-037
13,33,4.1076E-017,3.7228E-036
14,33,1.2846E-016,2.4797E-035
15,33,3.0769E-016,1.2327E-034
16,33,7.0716E-016,8.1318E-034
17,33,1.6501E-015,2.8571E-033
18,33,3.8176E-015,1.1666E-032
19,33,8.6194E-015,6.5106E-032
20,33,1.9246E-014,2.2633E-031
21,33,3.8923E-014,7.7433E-031
22,33,8.5576E-014,3.0956E-030
23,33,1.7138E-013,1.0841E-029
24,33,3.1737E-013,2.8892E-029
25,33,6.6526E-013,9.0473E-029
26,33,1.3258E-012,2.9725E-028
27,33,2.3416E-012,7.7856E-028
28,33,3.9737E-012,1.8174E-027
29,33,6.2291E-012,3.6594E-027
30,33,8.2397E-012,5.2677E-027
31,33,9.3973E-012,6.1437E-027
32,33,9.6683E-012,6.3260E-027
33,33,9.8724E-012,6.5233E-027
34,33,8.9636E-012,5.6715E-027
35,33,7.8380E-012,5.0421E-027
36,33,7.4755E-012,5.1199E-027
37,33,6.3292E-012,4.5226E-027
38,33,5.5229E-012,4.2139E-027
39,33,4.9651E-012,4.5340E-027
40,33,4.4045E-012,4.8228E-027
41,33,3.8189E-012,5.3118E-027
42,33,3.3540E-012,2.8647E-027
43,33,2.4600E-012,3.2449E-027

#ix=34,arr=2,vin=-4,rin=-3,rea=-3,vex=-5,rex=-1,tt=2000,tr=2000,tv=0,
0,34,4.4158E-023,1.0509E-047
1,34,1.0202E-022,3.9943E-047
2,34,4.1206E-022,8.6046E-046
3,34,1.1624E-021,1.3346E-044
4,34,2.6210E-021,2.6541E-044
5,34,7.7469E-021,4.6734E-043
6,34,2.0568E-020,3.3289E-042
7,34,5.2427E-020,1.6664E-041
8,34,1.4605E-019,1.1510E-040
9,34,3.6531E-019,6.5223E-040
10,34,1.1071E-018,3.3310E-039
11,34,3.1162E-018,2.3110E-038
12,34,8.2727E-018,1.7034E-037
13,34,2.4675E-017,1.6332E-036
14,34,7.0792E-017,8.6982E-036
15,34,1.6543E-016,3.6157E-035
16,34,3.9636E-016,2.6729E-034
17,34,1.1632E-015,1.7394E-033
18,34,1.8875E-015,3.2077E-033
19,34,5.3130E-015,2.6879E-032
20,34,1.0454E-014,1.0764E-031
21,34,2.3471E-014,3.3603E-031
22,34,4.5298E-014,9.3051E-031
23,34,9.3028E-014,3.7451E-030
24,34,1.9454E-013,1.0914E-029
25,34,3.9601E-013,4.1268E-029
26,34,7.3504E-013,1.1387E-028
27,34,1.3489E-012,2.9689E-028
28,34,2.5447E-012,8.4918E-028
29,34,4.2411E-012,1.9868E-027
30,34,6.5686E-012,3.8411E-027
31,34,8.5045E-012,5.3636E-027
32,34,9.6651E-012,6.2864E-027
33,34,1.0698E-011,7.4887E-027
34,34,9.6016E-012,6.3177E-027
35,34,9.3628E-012,6.2444E-027
36,34,8.3076E-012,5.8783E-027
37,34,7.3615E-012,5.3649E-027
38,34,6.4824E-012,5.3592E-027
39,34,5.7407E-012,5.4493E-027
40,34,4.8133E-012,5.5438E-027
41,34,4.1090E-012,6.0897E-027
42,34,4.0094E-012,3.6455E-027
43,34,2.9330E-012,4.3763E-027

#ix=35,arr=2,vin=-4,rin=-3,rea=-3,vex=-5,rex=-1,tt=2000,tr=2000,tv=0,
0,35,2.3500E-023,2.9544E-048
1,35,6.9144E-023,9.5640E-048
2,35,2.0570E-022,1.4859E-046
3,35,5.7426E-022,2.2464E-045
4,35,1.9605E-021,2.3529E-044
5,35,4.7017E-021,1.4218E-043
6,35,1.2914E-020,1.7873E-042
7,35,2.7692E-020,3.9574E-042
8,35,7.8007E-020,3.2230E-041
9,35,2.1085E-019,2.2209E-040
10,35,7.5603E-019,1.6999E-039
11,35,2.1227E-018,1.0150E-038
12,35,5.9816E-018,9.9898E-038
13,35,1.3207E-017,4.3658E-037
14,35,3.6463E-017,1.9776E-036
15,35,1.1249E-016,2.6353E-035
16,35,2.1779E-016,1.1289E-034
17,35,5.2127E-016,3.1901E-034
18,35,1.2945E-015,1.7630E-033
19,35,2.6386E-015,7.7400E-033
20,35,5.9657E-015,3.1827E-032
21,35,1.3815E-014,1.3848E-031
22,35,2.6503E-014,3.9127E-031
23,35,5.3240E-014,1.3467E-030
24,35,1.0902E-013,5.3363E-030
25,35,2.3591E-013,1.9126E-029
26,35,4.3021E-013,4.4010E-029
27,35,8.0670E-013,1.2035E-028
28,35,1.5314E-012,3.7481E-028
29,35,2.8856E-012,1.0273E-027
30,35,4.5368E-012,2.0189E-027
31,35,6.5529E-012,3.6004E-027
32,35,8.9623E-012,5.6919E-027
33,35,1.0532E-011,7.3949E-027
34,35,1.0766E-011,7.6001E-027
35,35,1.0652E-011,7.4694E-027
36,35,9.5859E-012,6.8718E-027
37,35,8.3650E-012,6.3521E-027
38,35,7.5842E-012,6.3785E-027
39,35,6.4318E-012,6.2906E-027
40,35,5.4513E-012,6.6530E-027
41,35,4.8799E-012,8.1699E-027
42,35,4.8358E-012,4.7565E-027
43,35,3.6326E-012,5.3885E-027

#ix=36,arr=2,vin=-4,rin=-3,rea=-3,vex=-5,rex=-1,tt=2000,tr=2000,tv=0,
0,36,1.1896E-023,6.6459E-049
1,36,4.8517E-023,1.0161E-047
2,36,1.2123E-022,5.5998E-047
3,36,3.2559E-022,9.4629E-046
4,36,7.8147E-022,2.8947E-045
5,36,2.2726E-021,3.2825E-044
6,36,7.2018E-021,4.3253E-043
7,36,1.9775E-020,2.8854E-042
8,36,5.1778E-020,2.0497E-041
9,36,1.8491E-019,1.8855E-040
10,36,4.2222E-019,6.9372E-040
11,36,9.1100E-019,1.7549E-039
12,36,3.1208E-018,3.1628E-038
13,36,1.0143E-017,2.5673E-037
14,36,2.3240E-017,8.6626E-037
15,36,5.8146E-017,5.8981E-036
16,36,1.5478E-016,4.9990E-035
17,36,3.1989E-016,1.4380E-034
18,36,7.0829E-016,6.3903E-034
19,36,1.4469E-015,2.3310E-033
20,36,3.4173E-015,1.0565E-032
21,36,7.1900E-015,4.3937E-032
22,36,1.6369E-014,2.2066E-031
23,36,2.9719E-014,5.5451E-031
24,36,6.8796E-014,2.1829E-030
25,36,1.2440E-013,5.1468E-030
26,36,2.6578E-013,2.4208E-029
27,36,5.2548E-013,5.7401E-029
28,36,9.5890E-013,1.7266E-028
29,36,1.6779E-012,4.1792E-028
30,36,3.0384E-012,1.0673E-027
31,36,4.7801E-012,2.1905E-027
32,36,6.8531E-012,3.8799E-027
33,36,9.2619E-012,6.1507E-027
34,36,1.0926E-011,7.7094E-027
35,36,1.1080E-011,7.8425E-027
36,36,1.0571E-011,7.8851E-027
37,36,9.6198E-012,7.6499E-027
38,36,8.6387E-012,7.4541E-027
39,36,7.3510E-012,7.7609E-027
40,36,6.3134E-012,8.0385E-027
41,36,5.8153E-012,1.0241E-026
42,36,5.8104E-012,6.3401E-027
43,36,4.5354E-012,7.5607E-027

#ix=37,arr=2,vin=-4,rin=-3,rea=-3,vex=-5,rex=-1,tt=2000,tr=2000,tv=0,
0,37,9.4435E-024,5.2815E-049
1,37,2.7811E-023,3.4701E-048
2,37,9.5506E-023,9.0317E-047
3,37,2.1532E-022,3.9776E-046
4,37,5.7947E-022,2.6613E-045
5,37,1.3360E-021,1.3249E-044
6,37,5.4968E-021,2.4091E-043
7,37,1.1793E-020,1.0913E-042
8,37,3.1106E-020,6.2407E-042
9,37,1.0838E-019,7.4380E-041
10,37,2.1631E-019,1.9757E-040
11,37,6.1165E-019,1.1117E-039
12,37,2.1151E-018,1.8295E-038
13,37,5.7881E-018,8.9479E-038
14,37,1.3503E-017,3.9413E-037
15,37,3.3514E-017,1.9979E-036
16,37,7.2276E-017,1.1048E-035
17,37,1.9411E-016,5.3841E-035
18,37,4.1354E-016,2.1202E-034
19,37,8.7137E-016,1.2449E-033
20,37,2.0941E-015,6.3498E-033
21,37,4.1263E-015,1.2149E-032
22,37,8.9796E-015,5.8916E-032
23,37,1.8000E-014,2.5157E-031
24,37,4.0078E-014,9.1015E-031
25,37,7.5285E-014,2.2341E-030
26,37,1.4552E-013,6.7369E-030
27,37,2.8101E-013,1.9431E-029
28,37,5.8803E-013,7.4682E-029
29,37,1.0269E-012,1.7231E-028
30,37,1.8131E-012,4.5512E-028
31,37,3.2426E-012,1.1987E-027
32,37,5.2557E-012,2.4630E-027
33,37,7.5511E-012,4.7176E-027
34,37,9.7740E-012,6.7392E-027
35,37,1.1197E-011,8.2560E-027
36,37,1.1102E-011,8.5940E-027
37,37,1.0867E-011,9.0628E-027
38,37,1.0066E-011,9.4294E-027
39,37,8.4985E-012,9.3014E-027
40,37,7.2121E-012,9.6266E-027
41,37,6.5397E-012,1.2266E-026
42,37,6.6810E-012,7.7262E-027
43,37,5.9919E-012,1.0349E-026

#ix=38,arr=2,vin=-4,rin=-3,rea=-3,vex=-5,rex=-1,tt=2000,tr=2000,tv=0,
0,38,4.9660E-024,8.6510E-050
1,38,1.4777E-023,1.0523E-048
2,38,3.8411E-023,7.2081E-048
3,38,9.9272E-023,7.0704E-047
4,38,3.8182E-022,9.8554E-046
5,38,9.2091E-022,8.2311E-045
6,38,2.4069E-021,7.7641E-044
7,38,7.1203E-021,5.1883E-043
8,38,1.6289E-020,1.8573E-042
9,38,4.2037E-020,9.8661E-042
10,38,1.4727E-019,1.0490E-040
11,38,3.7756E-019,4.3144E-040
12,38,1.1601E-018,6.0025E-039
13,38,3.7985E-018,4.3234E-038
14,38,8.0699E-018,1.5153E-037
15,38,1.7758E-017,6.7618E-037
16,38,5.2114E-017,9.3007E-036
17,38,1.2975E-016,3.1547E-035
18,38,2.9374E-016,1.7175E-034
19,38,6.4294E-016,5.9293E-034
20,38,1.4797E-015,2.8867E-033
21,38,2.4991E-015,6.4602E-033
22,38,6.2646E-015,3.2300E-032
23,38,1.2727E-014,1.2329E-031
24,38,2.2931E-014,3.7678E-031
25,38,4.6046E-014,1.0829E-030
26,38,9.2782E-014,3.9059E-030
27,38,1.8447E-013,1.0394E-029
28,38,3.6564E-013,3.2956E-029
29,38,6.8598E-013,9.7257E-029
30,38,1.2032E-012,2.4761E-028
31,38,2.0757E-012,5.9873E-028
32,38,3.6058E-012,1.4964E-027
33,38,5.5667E-012,2.9754E-027
34,38,7.9578E-012,5.2143E-027
35,38,1.0090E-011,7.2930E-027
36,38,1.1290E-011,8.9633E-027
37,38,1.1659E-011,1.0202E-026
38,38,1.0958E-011,1.0717E-026
39,38,9.5271E-012,1.0673E-026
40,38,8.5970E-012,1.2392E-026
41,38,7.5618E-012,1.5822E-026
42,38,7.6192E-012,9.5557E-027
43,38,7.3638E-012,1.3021E-026

#ix=39,arr=2,vin=-4,rin=-3,rea=-3,vex=-5,rex=-1,tt=2000,tr=2000,tv=0,
0,39,4.0901E-024,1.2112E-049
1,39,9.6812E-024,7.2633E-049
2,39,2.9155E-023,1.2682E-047
3,39,8.3684E-023,5.3561E-047
4,39,2.3076E-022,3.1300E-046
5,39,4.9337E-022,2.4852E-045
6,39,1.3706E-021,2.1279E-044
7,39,4.9547E-021,2.7770E-043
8,39,1.1965E-020,1.1678E-042
9,39,3.2300E-020,8.2306E-042
10,39,7.7331E-020,2.4864E-041
11,39,2.6813E-019,3.9978E-040
12,39,6.6267E-019,1.8922E-039
13,39,2.0961E-018,1.6831E-038
14,39,6.1115E-018,1.0993E-037
15,39,1.2730E-017,5.4123E-037
16,39,3.7071E-017,4.5086E-036
17,39,7.7228E-017,1.4125E-035
18,39,1.4695E-016,4.5333E-035
19,39,3.3855E-016,1.4646E-034
20,39,7.4914E-016,7.0033E-034
21,39,1.6421E-015,3.9032E-033
22,39,3.2483E-015,1.0674E-032
23,39,8.5240E-015,7.3390E-032
24,39,1.5417E-014,2.0451E-031
25,39,2.7799E-014,4.5801E-031
26,39,5.1004E-014,1.3489E-030
27,39,1.1085E-013,4.3263E-030
28,39,2.2377E-013,1.6054E-029
29,39,4.1280E-013,4.4741E-029
30,39,7.4678E-013,1.2830E-028
31,39,1.3579E-012,2.8495E-028
32,39,2.2968E-012,6.6410E-028
33,39,3.8333E-012,1.6568E-027
34,39,5.9973E-012,3.4005E-027
35,39,8.1279E-012,5.4492E-027
36,39,1.0399E-011,8.2852E-027
37,39,1.1413E-011,1.0233E-026
38,39,1.1133E-011,1.1261E-026
39,39,1.0325E-011,1.2471E-026
40,39,8.9636E-012,1.3487E-026
41,39,7.6643E-012,1.6364E-026
42,39,8.0212E-012,1.0622E-026
43,39,8.0808E-012,1.5004E-026

#ix=40,arr=2,vin=-4,rin=-3,rea=-3,vex=-5,rex=-1,tt=2000,tr=2000,tv=0,
0,40,2.4137E-024,3.9142E-050
1,40,6.8857E-024,1.8678E-049
2,40,1.7263E-023,1.7018E-048
3,40,5.2742E-023,4.8608E-047
4,40,1.8702E-022,2.6413E-046
5,40,4.1573E-022,1.6562E-045
6,40,9.9395E-022,1.5155E-044
7,40,2.8184E-021,7.5733E-044
8,40,1.0819E-020,1.1475E-042
9,40,2.2554E-020,4.5945E-042
10,40,6.7027E-020,2.1119E-041
11,40,1.4856E-019,9.2190E-041
12,40,5.0183E-019,1.3932E-039
13,40,1.4909E-018,9.2998E-039
14,40,3.4578E-018,4.3142E-038
15,40,1.0049E-017,2.8366E-037
16,40,2.4897E-017,2.3334E-036
17,40,4.7611E-017,4.6791E-036
18,40,9.8244E-017,1.5826E-035
19,40,2.1652E-016,8.2984E-035
20,40,5.3271E-016,5.5899E-034
21,40,1.0427E-015,1.5187E-033
22,40,2.7190E-015,7.7836E-033
23,40,4.7788E-015,2.2031E-032
24,40,1.0500E-014,1.0373E-031
25,40,1.8107E-014,2.2834E-031
26,40,3.6920E-014,1.0721E-030
27,40,7.5192E-014,2.7025E-030
28,40,1.3953E-013,8.0301E-030
29,40,2.7436E-013,2.2179E-029
30,40,4.6106E-013,5.0573E-029
31,40,8.4222E-013,1.4372E-028
32,40,1.5239E-012,3.8106E-028
33,40,2.5033E-012,8.2384E-028
34,40,3.9688E-012,1.8684E-027
35,40,5.9546E-012,3.6595E-027
36,40,8.3606E-012,6.3081E-027
37,40,1.0453E-011,9.4971E-027
38,40,1.0726E-011,1.1359E-026
39,40,1.0364E-011,1.2886E-026
40,40,9.4628E-012,1.4826E-026
41,40,7.9789E-012,1.7442E-026
42,40,7.9471E-012,1.0781E-026
43,40,8.0265E-012,1.5849E-026

#ix=41,arr=2,vin=-4,rin=-3,rea=-3,vex=-5,rex=-1,tt=2000,tr=2000,tv=0,
0,41,1.1474E-024,8.9661E-051
1,41,5.1038E-024,1.4222E-049
2,41,1.1503E-023,7.1286E-049
3,41,2.9430E-023,9.1435E-048
4,41,1.0860E-022,1.0662E-046
5,41,1.7457E-022,3.1989E-046
6,41,7.8926E-022,9.5678E-045
7,41,1.7251E-021,4.4192E-044
8,41,4.3866E-021,2.2223E-043
9,41,1.7428E-020,1.8110E-042
10,41,3.8942E-020,1.0511E-041
11,41,9.8515E-020,5.6059E-041
12,41,3.4346E-019,5.1552E-040
13,41,9.9028E-019,5.0727E-039
14,41,2.4306E-018,2.6469E-038
15,41,5.6249E-018,1.2206E-037
16,41,1.1346E-017,6.4118E-037
17,41,2.6280E-017,1.7588E-036
18,41,6.0811E-017,7.6313E-036
19,41,1.6678E-016,6.3757E-035
20,41,3.4164E-016,2.0899E-034
21,41,7.5298E-016,9.9188E-034
22,41,1.6921E-015,3.9068E-033
23,41,3.1938E-015,1.3154E-032
24,41,6.6355E-015,5.0417E-032
25,41,1.2407E-014,1.0208E-031
26,41,2.9418E-014,5.9833E-031
27,41,4.8051E-014,1.2162E-030
28,41,8.9107E-014,3.9529E-030
29,41,1.8225E-013,1.2390E-029
30,41,3.0236E-013,2.6120E-029
31,41,5.5870E-013,7.2292E-029
32,41,9.8842E-013,1.8482E-028
33,41,1.7636E-012,5.3063E-028
34,41,2.7899E-012,1.1210E-027
35,41,4.1411E-012,2.1391E-027
36,41,6.2377E-012,4.3968E-027
37,41,8.4987E-012,7.4390E-027
38,41,9.7032E-012,1.0299E-026
39,41,9.8622E-012,1.2767E-026
40,41,9.1675E-012,1.5023E-026
41,41,8.1330E-012,1.8456E-026
42,41,7.5832E-012,1.0852E-026
43,41,7.3990E-012,1.6175E-026

#ix=42,arr=2,vin=-4,rin=-3,rea=-3,vex=-5,rex=-1,tt=2000,tr=2000,tv=0,
0,42,1.0382E-024,1.6546E-050
1,42,2.3225E-024,5.5636E-050
2,42,8.3563E-024,7.2840E-049
3,42,2.4733E-023,7.7749E-048
4,42,6.6984E-023,5.6276E-047
5,42,2.3842E-022,6.7848E-046
6,42,4.1416E-022,2.8721E-045
7,42,9.1522E-022,1.3564E-044
8,42,4.5908E-021,2.6256E-043
9,42,9.2237E-021,8.3083E-043
10,42,2.5934E-020,5.7388E-042
11,42,6.8716E-020,4.0139E-041
12,42,2.5207E-019,3.8820E-040
13,42,5.8921E-019,2.0297E-039
14,42,1.5341E-018,1.2681E-038
15,42,2.9536E-018,3.5969E-038
16,42,8.6146E-018,4.0882E-037
17,42,2.0185E-017,1.6471E-036
18,42,4.9476E-017,7.6284E-036
19,42,9.5590E-017,2.2819E-035
20,42,2.4210E-016,1.4114E-034
21,42,4.2646E-016,3.4142E-034
22,42,9.1401E-016,1.2622E-033
23,42,1.9547E-015,5.1056E-033
24,42,4.2411E-015,3.3630E-032
25,42,6.7954E-015,4.4798E-032
26,42,1.6340E-014,2.6735E-031
27,42,3.3147E-014,8.2362E-031
28,42,6.5634E-014,2.6487E-030
29,42,1.3605E-013,9.4001E-030
30,42,1.9469E-013,1.3840E-029
31,42,3.6597E-013,4.2971E-029
32,42,6.2878E-013,1.0831E-028
33,42,1.0110E-012,2.2216E-028
34,42,1.7181E-012,5.8600E-028
35,42,2.8176E-012,1.3341E-027
36,42,4.2659E-012,2.7350E-027
37,42,6.0857E-012,4.9351E-027
38,42,8.0498E-012,8.2945E-027
39,42,8.9891E-012,1.1511E-026
40,42,8.3653E-012,1.3484E-026
41,42,7.4646E-012,1.7051E-026
42,42,6.6923E-012,9.6431E-027
43,42,6.3598E-012,1.3638E-026

#ix=43,arr=2,vin=-4,rin=-3,rea=-3,vex=-5,rex=-1,tt=2000,tr=2000,tv=0,
0,43,4.4558E-025,3.1819E-051
1,43,1.7136E-024,2.9367E-050
2,43,4.6716E-024,6.1585E-049
3,43,1.5945E-023,6.2685E-048
4,43,3.4310E-023,2.5881E-047
5,43,1.1068E-022,2.2529E-046
6,43,2.8201E-022,2.2417E-045
7,43,5.4322E-022,7.2021E-045
8,43,2.5376E-021,1.1917E-043
9,43,8.5734E-021,1.2564E-042
10,43,1.7300E-020,3.0061E-042
11,43,3.5026E-020,9.8914E-042
12,43,1.1012E-019,8.9985E-041
13,43,4.4267E-019,1.2831E-039
14,43,8.0851E-019,4.1194E-039
15,43,2.2739E-018,2.4639E-038
16,43,5.2261E-018,1.7722E-037
17,43,1.1426E-017,6.0667E-037
18,43,2.7377E-017,4.1348E-036
19,43,6.7221E-017,1.5314E-035
20,43,1.4201E-016,6.0478E-035
21,43,2.9467E-016,2.7789E-034
22,43,6.8758E-016,1.3147E-033
23,43,1.4817E-015,4.1740E-033
24,43,2.5571E-015,1.2146E-032
25,43,5.1109E-015,3.1208E-032
26,43,1.0408E-014,1.1850E-031
27,43,1.9718E-014,3.3566E-031
28,43,3.1951E-014,8.8224E-031
29,43,6.4364E-014,3.2561E-030
30,43,1.3004E-013,9.4453E-030
31,43,2.4064E-013,2.8656E-029
32,43,3.7506E-013,5.1400E-029
33,43,6.9157E-013,1.4835E-028
34,43,1.0862E-012,3.1762E-028
35,43,1.7079E-012,6.5689E-028
36,43,2.6596E-012,1.5066E-027
37,43,4.1235E-012,3.1986E-027
38,43,5.5968E-012,5.5588E-027
39,43,6.9720E-012,8.7839E-027
40,43,7.0383E-012,1.1411E-026
41,43,6.3676E-012,1.4377E-026
42,43,5.7847E-012,8.6772E-027
43,43,5.0292E-012,1.1577E-026

#ix=44,arr=2,vin=-4,rin=-3,rea=-3,vex=-5,rex=-1,tt=2000,tr=2000,tv=0,
0,44,3.5572E-025,3.2905E-051
1,44,1.4014E-024,4.1797E-050
2,44,1.9265E-024,6.6275E-050
3,44,1.1362E-023,4.6261E-048
4,44,1.9226E-023,7.1947E-048
5,44,5.1726E-023,9.7154E-047
6,44,2.3923E-022,2.6874E-045
7,44,4.0464E-022,3.9712E-045
8,44,8.6061E-022,2.8940E-044
9,44,1.7459E-021,9.9661E-044
10,44,9.5594E-021,1.5140E-042
11,44,4.5114E-020,2.1736E-041
12,44,6.9512E-020,1.1434E-040
13,44,2.8937E-019,8.7635E-040
14,44,4.6176E-019,1.9029E-039
15,44,1.3814E-018,1.9015E-038
16,44,2.5197E-018,9.1890E-038
17,44,7.4725E-018,4.4689E-037
18,44,2.2534E-017,2.9262E-036
19,44,3.4553E-017,6.6909E-036
20,44,1.0781E-016,7.6972E-035
21,44,1.5370E-016,7.4327E-035
22,44,4.5718E-016,6.7022E-034
23,44,8.3909E-016,2.2255E-033
24,44,1.7258E-015,1.0592E-032
25,44,3.4684E-015,2.4169E-032
26,44,6.0532E-015,7.9256E-032
27,44,1.2463E-014,2.2897E-031
28,44,2.6116E-014,1.2385E-030
29,44,4.3678E-014,1.8549E-030
30,44,6.8241E-014,3.9789E-030
31,44,1.4127E-013,1.2077E-029
32,44,2.4797E-013,3.2990E-029
33,44,3.8727E-013,7.5519E-029
34,44,6.1516E-013,1.5554E-028
35,44,1.0528E-012,3.9668E-028
36,44,1.6764E-012,9.0476E-028
37,44,2.5453E-012,1.7339E-027
38,44,3.5622E-012,3.2904E-027
39,44,4.9999E-012,6.0187E-027
40,44,5.6416E-012,9.0803E-027
41,44,5.3496E-012,1.2126E-026
42,44,4.7409E-012,7.0864E-027
43,44,3.8081E-012,8.4597E-027

#ix=45,arr=2,vin=-4,rin=-3,rea=-3,vex=-5,rex=-1,tt=2000,tr=2000,tv=0,
0,45,1.3194E-025,3.3283E-051
1,45,2.9766E-025,2.1907E-051
2,45,2.3323E-024,2.4892E-049
3,45,3.0809E-024,4.2909E-049
4,45,1.0273E-023,6.6488E-048
5,45,4.7215E-023,1.1770E-046
6,45,9.8933E-023,7.1676E-046
7,45,1.3879E-022,1.1502E-045
8,45,2.6899E-022,2.0585E-045
9,45,2.7200E-021,2.9658E-043
10,45,4.2790E-021,4.2013E-043
11,45,1.2889E-020,2.7858E-042
12,45,3.5687E-020,4.1475E-041
13,45,1.4071E-019,6.7362E-040
14,45,2.2481E-019,1.2010E-039
15,45,5.5083E-019,4.8585E-039
16,45,2.1209E-018,7.8340E-038
17,45,3.7063E-018,1.5470E-037
18,45,7.8106E-018,6.1007E-037
19,45,1.6160E-017,2.1244E-036
20,45,3.8005E-017,9.1912E-036
21,45,9.9277E-017,5.8554E-035
22,45,2.5528E-016,4.2865E-034
23,45,5.3509E-016,1.3558E-033
24,45,9.2497E-016,4.6537E-033
25,45,1.7219E-015,9.5766E-033
26,45,3.0372E-015,3.1270E-032
27,45,6.1527E-015,1.0430E-031
28,45,1.2807E-014,3.1593E-031
29,45,2.7253E-014,1.3749E-030
30,45,4.6582E-014,3.5683E-030
31,45,8.2297E-014,7.1586E-030
32,45,1.3213E-013,1.6102E-029
33,45,2.2967E-013,4.0078E-029
34,45,3.7402E-013,9.0260E-029
35,45,5.4267E-013,1.9360E-028
36,45,9.0631E-013,4.3182E-028
37,45,1.3593E-012,8.4132E-028
38,45,2.0257E-012,1.7386E-027
39,45,2.8100E-012,3.2407E-027
40,45,3.6145E-012,5.7194E-027
41,45,4.0546E-012,9.1915E-027
42,45,3.9605E-012,6.2944E-027
43,45,2.8796E-012,6.8531E-027

#ix=46,arr=2,vin=-4,rin=-3,rea=-3,vex=-5,rex=-1,tt=2000,tr=2000,tv=0,
0,46,9.9312E-026,2.2323E-051
1,46,2.3624E-025,5.4804E-051
2,46,2.3800E-025,1.9595E-051
3,46,3.0279E-024,2.2196E-048
4,46,2.3107E-024,6.7838E-049
5,46,3.8313E-024,2.1696E-048
6,46,6.3558E-023,1.1630E-045
7,46,1.0902E-022,8.6441E-046
8,46,1.9970E-022,4.4951E-045
9,46,1.5284E-021,1.0319E-043
10,46,1.5401E-021,2.9630E-043
11,46,9.0907E-021,2.6532E-042
12,46,1.2820E-020,7.8656E-042
13,46,3.1294E-020,4.9707E-041
14,46,1.7265E-019,6.3849E-040
15,46,4.1172E-019,5.2467E-039
16,46,4.9778E-019,1.2559E-038
17,46,1.4672E-018,3.5831E-038
18,46,6.3361E-018,2.0396E-036
19,46,4.9317E-018,4.9700E-037
20,46,1.9561E-017,6.5896E-036
21,46,3.7659E-017,3.2134E-035
22,46,7.5012E-017,1.9543E-034
23,46,1.5150E-016,1.7386E-034
24,46,3.4577E-016,1.9053E-033
25,46,6.1412E-016,8.6273E-033
26,46,1.1900E-015,1.3809E-032
27,46,3.1084E-015,4.7609E-032
28,46,4.4123E-015,1.0223E-031
29,46,9.5975E-015,3.7481E-031
30,46,1.6729E-014,9.5786E-031
31,46,3.5947E-014,2.7726E-030
32,46,5.4514E-014,9.9119E-030
33,46,8.2402E-014,1.3949E-029
34,46,1.3792E-013,2.5628E-029
35,46,2.5058E-013,8.0467E-029
36,46,3.9895E-013,1.6897E-028
37,46,5.8949E-013,3.4104E-028
38,46,9.0159E-013,6.9345E-028
39,46,1.3432E-012,1.4213E-027
40,46,1.8366E-012,2.8302E-027
41,46,2.2483E-012,4.9014E-027
42,46,3.0040E-012,5.9844E-027
43,46,2.1880E-012,8.1531E-027

#ix=47,arr=2,vin=-4,rin=-3,rea=-3,vex=-5,rex=-1,tt=2000,tr=2000,tv=0,
0,47,4.8936E-026,7.3159E-052
1,47,4.9144E-026,6.2795E-052
2,47,2.1358E-025,7.4048E-050
3,47,6.4700E-027,6.3013E-053
4,47,2.7421E-025,9.6253E-051
5,47,9.0556E-024,1.3229E-047
6,47,1.1997E-023,5.5605E-047
7,47,4.4213E-023,9.1212E-046
8,47,3.7714E-024,2.1459E-048
9,47,3.9220E-022,1.3020E-044
10,47,1.4406E-021,6.3813E-043
11,47,4.3720E-021,1.0642E-042
12,47,7.7430E-021,8.0927E-042
13,47,1.9206E-020,4.6118E-041
14,47,3.5876E-020,8.4694E-041
15,47,5.2227E-020,2.1732E-040
16,47,3.3386E-019,1.4987E-038
17,47,3.5829E-019,6.7342E-039
18,47,8.4338E-019,2.6798E-038
19,47,1.2443E-018,1.0485E-037
20,47,2.6094E-018,3.7907E-037
21,47,7.6105E-018,2.1793E-036
22,47,2.5396E-017,2.9090E-035
23,47,1.4551E-016,5.4781E-034
24,47,7.0562E-017,1.8511E-034
25,47,1.1371E-016,2.7185E-034
26,47,5.0677E-016,1.2748E-032
27,47,9.8346E-016,3.4387E-032
28,47,6.0372E-016,7.3296E-033
29,47,1.6753E-015,4.1837E-032
30,47,5.3499E-015,2.6888E-031
31,47,6.9069E-015,3.3014E-031
32,47,1.2914E-014,1.1068E-030
33,47,2.7068E-014,7.1619E-030
34,47,4.0857E-014,6.9889E-030
35,47,5.3227E-014,1.6087E-029
36,47,8.0287E-014,2.5650E-029
37,47,1.5349E-013,6.9026E-029
38,47,2.3542E-013,1.5922E-028
39,47,3.4005E-013,3.2348E-028
40,47,4.8565E-013,6.7346E-028
41,47,6.1233E-013,1.1285E-027
42,47,1.0832E-012,2.6510E-027
43,47,1.5411E-012,9.2203E-027


#ix=48,arr=2,vin=-4,rin=-3,rea=-3,vex=-5,rex=-1,tt=5000,tr=5000,tv=0,
0,0,6.9946E-012,5.1756E-028
1,0,6.9823E-012,5.9970E-028
2,0,6.9040E-012,6.3009E-028
3,0,6.7393E-012,7.1918E-028
4,0,6.6911E-012,7.4988E-028
5,0,6.7422E-012,7.9583E-028
6,0,6.6752E-012,8.5617E-028
7,0,6.7514E-012,9.3667E-028
8,0,6.6800E-012,9.5672E-028
9,0,6.5857E-012,1.0083E-027
10,0,6.6523E-012,1.0391E-027
11,0,6.6487E-012,1.1095E-027
12,0,6.5840E-012,1.1360E-027
13,0,6.4800E-012,1.1523E-027
14,0,6.4034E-012,1.1474E-027
15,0,6.3160E-012,1.1905E-027
16,0,6.5659E-012,1.2735E-027
17,0,6.4059E-012,1.2792E-027
18,0,6.2653E-012,1.2740E-027
19,0,6.1824E-012,1.2470E-027
20,0,6.0847E-012,1.2911E-027
21,0,5.7706E-012,1.2432E-027
22,0,5.4320E-012,1.1125E-027
23,0,5.3415E-012,1.1298E-027
24,0,5.1031E-012,1.1106E-027
25,0,4.7002E-012,9.8835E-028
26,0,4.4782E-012,9.2942E-028
27,0,4.2048E-012,8.8853E-028
28,0,4.0516E-012,8.5990E-028
29,0,3.7050E-012,8.1774E-028
30,0,3.3665E-012,7.4657E-028
31,0,3.1277E-012,6.9505E-028
32,0,2.9131E-012,6.7827E-028
33,0,2.6684E-012,6.6591E-028
34,0,2.5436E-012,7.0206E-028
35,0,2.1010E-012,5.7730E-028
36,0,1.9605E-012,5.7397E-028
37,0,1.6415E-012,5.1946E-028
38,0,1.4107E-012,4.7887E-028
39,0,1.2404E-012,4.7646E-028
40,0,9.9104E-013,4.5071E-028
41,0,8.0455E-013,4.8563E-028
42,0,6.3868E-013,2.0987E-028
43,0,4.3611E-013,2.3260E-028

#ix=49,arr=2,vin=-4,rin=-3,rea=-3,vex=-5,rex=-1,tt=5000,tr=5000,tv=0,
0,1,6.8847E-012,5.0950E-028
1,1,6.4631E-012,5.2264E-028
2,1,6.3771E-012,5.6196E-028
3,1,6.2670E-012,6.7154E-028
4,1,6.0626E-012,6.5701E-028
5,1,5.8269E-012,6.6641E-028
6,1,5.5523E-012,6.5561E-028
7,1,5.7289E-012,7.3176E-028
8,1,5.5663E-012,7.3088E-028
9,1,5.6392E-012,7.7443E-028
10,1,5.7837E-012,8.4030E-028
11,1,5.7980E-012,8.8128E-028
12,1,5.8141E-012,8.9870E-028
13,1,5.9666E-012,1.0010E-027
14,1,6.0516E-012,1.0236E-027
15,1,5.9831E-012,1.0851E-027
16,1,5.7808E-012,1.0219E-027
17,1,5.9461E-012,1.1169E-027
18,1,5.9169E-012,1.1246E-027
19,1,5.9488E-012,1.1641E-027
20,1,5.6963E-012,1.1549E-027
21,1,5.5801E-012,1.1388E-027
22,1,5.5861E-012,1.1541E-027
23,1,5.2309E-012,1.0804E-027
24,1,4.8923E-012,9.8112E-028
25,1,4.8930E-012,1.0191E-027
26,1,4.7127E-012,9.8236E-028
27,1,4.1772E-012,8.5784E-028
28,1,4.0293E-012,8.5385E-028
29,1,3.6283E-012,7.4533E-028
30,1,3.4540E-012,7.4124E-028
31,1,3.1926E-012,7.1481E-028
32,1,2.8907E-012,6.4817E-028
33,1,2.6722E-012,6.5166E-028
34,1,2.3431E-012,5.8779E-028
35,1,2.0894E-012,5.6947E-028
36,1,1.9273E-012,5.7303E-028
37,1,1.5819E-012,4.7316E-028
38,1,1.3569E-012,4.4767E-028
39,1,1.1375E-012,4.2199E-028
40,1,9.4097E-013,4.4876E-028
41,1,8.0955E-013,4.9980E-028
42,1,5.8616E-013,2.0192E-028
43,1,3.9015E-013,2.0795E-028

#ix=50,arr=2,vin=-4,rin=-3,rea=-3,vex=-5,rex=-1,tt=5000,tr=5000,tv=0,
0,2,6.5241E-012,4.8356E-028
1,2,6.1026E-012,4.8678E-028
2,2,5.9713E-012,5.0272E-028
3,2,5.7872E-012,5.9623E-028
4,2,5.6406E-012,6.0927E-028
5,2,5.3914E-012,6.0739E-028
6,2,5.2160E-012,6.1273E-028
7,2,5.1072E-012,6.0675E-028
8,2,5.1658E-012,6.4273E-028
9,2,5.0928E-012,6.7201E-028
10,2,5.2036E-012,7.1105E-028
11,2,5.1904E-012,7.4037E-028
12,2,5.4497E-012,8.2150E-028
13,2,5.3017E-012,8.2138E-028
14,2,5.6190E-012,9.2301E-028
15,2,5.4530E-012,9.2794E-028
16,2,5.4947E-012,9.3280E-028
17,2,5.6004E-012,1.0064E-027
18,2,5.5741E-012,1.0304E-027
19,2,5.4182E-012,9.9930E-028
20,2,5.2770E-012,9.9861E-028
21,2,5.2388E-012,1.0257E-027
22,2,5.1163E-012,1.0094E-027
23,2,4.9610E-012,9.5311E-028
24,2,4.7071E-012,8.9402E-028
25,2,4.4726E-012,8.5251E-028
26,2,4.4407E-012,9.1298E-028
27,2,4.1147E-012,8.3717E-028
28,2,3.9855E-012,8.2811E-028
29,2,3.5710E-012,7.4374E-028
30,2,3.2980E-012,6.6363E-028
31,2,2.9781E-012,6.2602E-028
32,2,2.6777E-012,5.9049E-028
33,2,2.3735E-012,5.3320E-028
34,2,2.2359E-012,5.3285E-028
35,2,1.9993E-012,5.6008E-028
36,2,1.7620E-012,4.9343E-028
37,2,1.4606E-012,4.2824E-028
38,2,1.1938E-012,3.5819E-028
39,2,1.0722E-012,3.9785E-028
40,2,8.9897E-013,4.0383E-028
41,2,7.7023E-013,5.0669E-028
42,2,5.5026E-013,1.9351E-028
43,2,3.7366E-013,1.8726E-028

#ix=51,arr=2,vin=-4,rin=-3,rea=-3,vex=-5,rex=-1,tt=5000,tr=5000,tv=0,
0,3,5.7426E-012,4.1611E-028
1,3,5.5617E-012,4.0158E-028
2,3,5.3633E-012,4.1477E-028
3,3,5.2363E-012,5.0712E-028
4,3,5.3720E-012,5.7874E-028
5,3,5.3719E-012,6.0797E-028
6,3,5.1578E-012,6.1102E-028
7,3,5.0834E-012,6.1790E-028
8,3,5.0635E-012,6.3381E-028
9,3,5.0867E-012,6.5730E-028
10,3,5.3003E-012,7.3258E-028
11,3,5.0445E-012,6.8726E-028
12,3,5.2742E-012,7.6253E-028
13,3,5.2075E-012,7.4647E-028
14,3,5.3222E-012,8.2087E-028
15,3,5.4105E-012,8.6844E-028
16,3,5.4905E-012,9.4191E-028
17,3,5.4450E-012,9.3710E-028
18,3,5.3719E-012,9.5653E-028
19,3,5.2154E-012,9.1068E-028
20,3,5.1949E-012,9.3005E-028
21,3,4.8607E-012,8.9102E-028
22,3,4.7217E-012,8.3729E-028
23,3,4.7601E-012,9.0646E-028
24,3,4.4747E-012,8.2334E-028
25,3,4.2421E-012,8.1769E-028
26,3,4.0633E-012,7.7051E-028
27,3,3.8876E-012,7.5845E-028
28,3,3.7542E-012,7.5567E-028
29,3,3.3201E-012,6.3209E-028
30,3,3.0107E-012,5.7915E-028
31,3,2.8004E-012,5.8597E-028
32,3,2.5451E-012,5.4305E-028
33,3,2.3695E-012,5.5461E-028
34,3,2.0039E-012,4.5192E-028
35,3,1.7831E-012,4.4338E-028
36,3,1.5436E-012,3.9020E-028
37,3,1.3665E-012,3.8327E-028
38,3,1.1679E-012,3.4691E-028
39,3,1.0396E-012,3.8397E-028
40,3,8.3898E-013,3.6470E-028
41,3,7.1441E-013,4.1568E-028
42,3,5.2070E-013,1.8377E-028
43,3,3.5223E-013,1.6633E-028

#ix=52,arr=2,vin=-4,rin=-3,rea=-3,vex=-5,rex=-1,tt=5000,tr=5000,tv=0,
0,4,4.6648E-012,2.9464E-028
1,4,4.9870E-012,3.4441E-028
2,4,5.0987E-012,3.8349E-028
3,4,5.2252E-012,4.9548E-028
4,4,5.2149E-012,5.3091E-028
5,4,5.4214E-012,6.0862E-028
6,4,5.2985E-012,6.1992E-028
7,4,5.3455E-012,6.6733E-028
8,4,5.1502E-012,6.4369E-028
9,4,5.2860E-012,6.9931E-028
10,4,5.2806E-012,7.1420E-028
11,4,5.2499E-012,7.1718E-028
12,4,5.2484E-012,7.3978E-028
13,4,5.2464E-012,7.7267E-028
14,4,5.4989E-012,8.3294E-028
15,4,5.4786E-012,8.5030E-028
16,4,5.3847E-012,8.6701E-028
17,4,5.3702E-012,9.1330E-028
18,4,5.3095E-012,8.8676E-028
19,4,5.2974E-012,9.3993E-028
20,4,5.1986E-012,9.1984E-028
21,4,4.9957E-012,8.8538E-028
22,4,4.9050E-012,9.1409E-028
23,4,4.7182E-012,8.5547E-028
24,4,4.3589E-012,7.6514E-028
25,4,4.1571E-012,7.6682E-028
26,4,4.0769E-012,7.4972E-028
27,4,3.6052E-012,6.5259E-028
28,4,3.3377E-012,5.9853E-028
29,4,3.2744E-012,6.3146E-028
30,4,3.1025E-012,6.0338E-028
31,4,2.6404E-012,5.1408E-028
32,4,2.3620E-012,4.6791E-028
33,4,2.2043E-012,4.8543E-028
34,4,1.8981E-012,4.2819E-028
35,4,1.8026E-012,4.6755E-028
36,4,1.5329E-012,4.2490E-028
37,4,1.3858E-012,4.0515E-028
38,4,1.1728E-012,3.5993E-028
39,4,9.7884E-013,3.2330E-028
40,4,8.2136E-013,3.5597E-028
41,4,6.3086E-013,3.4289E-028
42,4,5.2474E-013,1.8371E-028
43,4,3.5292E-013,1.7059E-028

#ix=53,arr=2,vin=-4,rin=-3,rea=-3,vex=-5,rex=-1,tt=5000,tr=5000,tv=0,
0,5,3.6001E-012,1.9391E-028
1,5,4.2882E-012,2.6999E-028
2,5,4.6064E-012,3.2114E-028
3,5,4.9775E-012,4.6767E-028
4,5,5.0734E-012,5.1796E-028
5,5,5.2417E-012,5.7565E-028
6,5,5.3803E-012,6.5084E-028
7,5,5.3966E-012,6.7214E-028
8,5,5.4455E-012,7.0001E-028
9,5,5.3711E-012,7.2026E-028
10,5,5.3351E-012,7.0560E-028
11,5,5.5461E-012,7.8293E-028
12,5,5.5749E-012,8.0002E-028
13,5,5.6488E-012,8.4322E-028
14,5,5.5475E-012,8.5585E-028
15,5,5.5906E-012,8.6000E-028
16,5,5.5395E-012,8.9274E-028
17,5,5.4354E-012,8.8713E-028
18,5,5.4759E-012,9.0659E-028
19,5,5.3405E-012,9.1082E-028
20,5,5.2113E-012,9.4068E-028
21,5,5.1551E-012,9.2718E-028
22,5,4.9425E-012,8.7356E-028
23,5,4.6009E-012,8.3737E-028
24,5,4.4005E-012,7.8899E-028
25,5,4.1398E-012,7.5583E-028
26,5,3.8619E-012,6.9636E-028
27,5,3.6914E-012,6.8675E-028
28,5,3.2745E-012,5.9658E-028
29,5,3.0258E-012,5.0937E-028
30,5,2.8170E-012,5.0594E-028
31,5,2.7225E-012,5.4242E-028
32,5,2.3376E-012,4.6169E-028
33,5,2.1932E-012,4.7887E-028
34,5,1.9040E-012,4.0809E-028
35,5,1.7783E-012,4.3155E-028
36,5,1.5626E-012,4.1476E-028
37,5,1.2599E-012,3.2166E-028
38,5,1.2229E-012,4.1000E-028
39,5,1.0059E-012,3.5628E-028
40,5,8.5742E-013,3.8556E-028
41,5,6.5582E-013,3.1454E-028
42,5,4.9657E-013,1.5716E-028
43,5,3.4738E-013,1.6814E-028

#ix=54,arr=2,vin=-4,rin=-3,rea=-3,vex=-5,rex=-1,tt=5000,tr=5000,tv=0,
0,6,2.8393E-012,1.3706E-028
1,6,3.3934E-012,1.9568E-028
2,6,3.9888E-012,2.5213E-028
3,6,4.6993E-012,4.3421E-028
4,6,4.9711E-012,4.8622E-028
5,6,5.2256E-012,5.6033E-028
6,6,5.3783E-012,6.1890E-028
7,6,5.4633E-012,6.6385E-028
8,6,5.5858E-012,7.1526E-028
9,6,5.6583E-012,7.4249E-028
10,6,5.7236E-012,7.6258E-028
11,6,5.8186E-012,8.1962E-028
12,6,5.8151E-012,8.1828E-028
13,6,5.7292E-012,8.2494E-028
14,6,5.8879E-012,8.8014E-028
15,6,5.6493E-012,8.9556E-028
16,6,5.6803E-012,9.0700E-028
17,6,5.5579E-012,8.8853E-028
18,6,5.3389E-012,8.7267E-028
19,6,5.3099E-012,9.0892E-028
20,6,5.2026E-012,9.0459E-028
21,6,4.9872E-012,8.3866E-028
22,6,4.9530E-012,8.5179E-028
23,6,4.6065E-012,8.1146E-028
24,6,4.3550E-012,7.6757E-028
25,6,4.0982E-012,7.2731E-028
26,6,3.9557E-012,6.8556E-028
27,6,3.6471E-012,6.5437E-028
28,6,3.3539E-012,5.7480E-028
29,6,3.1174E-012,5.7017E-028
30,6,2.7304E-012,4.8626E-028
31,6,2.5439E-012,4.7176E-028
32,6,2.3924E-012,4.6631E-028
33,6,2.2399E-012,4.7614E-028
34,6,2.0039E-012,4.5382E-028
35,6,1.6708E-012,3.8401E-028
36,6,1.5765E-012,3.8462E-028
37,6,1.3424E-012,3.6810E-028
38,6,1.1661E-012,3.5987E-028
39,6,1.0477E-012,3.8149E-028
40,6,8.3954E-013,3.7285E-028
41,6,6.7459E-013,3.7846E-028
42,6,4.9824E-013,1.5287E-028
43,6,3.4673E-013,1.7418E-028

#ix=55,arr=2,vin=-4,rin=-3,rea=-3,vex=-5,rex=-1,tt=5000,tr=5000,tv=0,
0,7,2.2223E-012,9.4158E-029
1,7,2.7529E-012,1.3716E-028
2,7,3.3181E-012,1.9202E-028
3,7,3.9378E-012,3.4344E-028
4,7,4.7971E-012,4.6331E-028
5,7,5.0661E-012,5.1520E-028
6,7,5.2908E-012,5.8641E-028
7,7,5.3522E-012,6.3076E-028
8,7,5.6979E-012,7.1873E-028
9,7,5.8054E-012,7.6000E-028
10,7,5.8360E-012,8.0381E-028
11,7,6.0389E-012,8.5944E-028
12,7,5.9716E-012,8.4486E-028
13,7,6.0706E-012,8.9722E-028
14,7,5.9134E-012,8.8762E-028
15,7,5.8767E-012,9.1789E-028
16,7,5.7991E-012,9.1027E-028
17,7,5.6555E-012,8.9457E-028
18,7,5.5459E-012,8.9539E-028
19,7,5.3643E-012,8.7618E-028
20,7,5.2961E-012,9.1216E-028
21,7,5.0236E-012,8.4411E-028
22,7,4.9959E-012,8.6222E-028
23,7,4.5427E-012,7.7178E-028
24,7,4.4125E-012,7.2738E-028
25,7,4.3580E-012,7.6381E-028
26,7,3.8758E-012,6.6363E-028
27,7,3.6564E-012,6.1766E-028
28,7,3.2925E-012,5.7058E-028
29,7,3.1152E-012,5.3145E-028
30,7,2.8395E-012,5.1364E-028
31,7,2.6789E-012,5.1690E-028
32,7,2.3706E-012,4.4378E-028
33,7,2.1825E-012,4.4251E-028
34,7,1.9564E-012,4.1734E-028
35,7,1.7115E-012,4.0680E-028
36,7,1.5465E-012,3.8930E-028
37,7,1.3529E-012,3.6227E-028
38,7,1.1445E-012,3.2209E-028
39,7,1.0311E-012,3.6333E-028
40,7,8.6645E-013,3.6426E-028
41,7,7.5794E-013,4.2889E-028
42,7,5.2168E-013,1.7310E-028
43,7,3.6490E-013,1.9508E-028

#ix=56,arr=2,vin=-4,rin=-3,rea=-3,vex=-5,rex=-1,tt=5000,tr=5000,tv=0,
0,8,1.6995E-012,6.8482E-029
1,8,2.0608E-012,9.1680E-029
2,8,2.6112E-012,1.3155E-028
3,8,3.2252E-012,2.5466E-028
4,8,4.0331E-012,3.5674E-028
5,8,4.7589E-012,4.8228E-028
6,8,5.1995E-012,5.4835E-028
7,8,5.4374E-012,6.2789E-028
8,8,5.5951E-012,6.9651E-028
9,8,5.9440E-012,7.7851E-028
10,8,5.9363E-012,8.2428E-028
11,8,6.1739E-012,8.6675E-028
12,8,6.1006E-012,8.7689E-028
13,8,6.2251E-012,9.2895E-028
14,8,5.9036E-012,8.6646E-028
15,8,5.9327E-012,9.3747E-028
16,8,5.9183E-012,9.3239E-028
17,8,5.6663E-012,9.0008E-028
18,8,5.6587E-012,9.0290E-028
19,8,5.1971E-012,8.3152E-028
20,8,5.2434E-012,8.8076E-028
21,8,4.8448E-012,7.8608E-028
22,8,4.7432E-012,7.8939E-028
23,8,4.5042E-012,7.5835E-028
24,8,4.3147E-012,7.0006E-028
25,8,4.1363E-012,6.9608E-028
26,8,3.8235E-012,6.3318E-028
27,8,3.6988E-012,6.2073E-028
28,8,3.4201E-012,5.7149E-028
29,8,3.1578E-012,5.5326E-028
30,8,2.9127E-012,5.2432E-028
31,8,2.6361E-012,4.8816E-028
32,8,2.4197E-012,4.5480E-028
33,8,2.2046E-012,4.5804E-028
34,8,2.0463E-012,4.2768E-028
35,8,1.8003E-012,4.0817E-028
36,8,1.6011E-012,3.9890E-028
37,8,1.4321E-012,3.8824E-028
38,8,1.2231E-012,3.5161E-028
39,8,1.0871E-012,3.7292E-028
40,8,8.6058E-013,3.4613E-028
41,8,6.9533E-013,3.9732E-028
42,8,5.5942E-013,1.8188E-028
43,8,3.6421E-013,1.8309E-028

#ix=57,arr=2,vin=-4,rin=-3,rea=-3,vex=-5,rex=-1,tt=5000,tr=5000,tv=0,
0,9,1.2071E-012,4.3136E-029
1,9,1.6178E-012,6.3086E-029
2,9,2.0673E-012,9.5004E-029
3,9,2.6855E-012,2.0463E-028
4,9,3.3412E-012,2.7911E-028
5,9,4.1945E-012,3.9699E-028
6,9,5.0362E-012,5.4142E-028
7,9,5.5371E-012,6.5587E-028
8,9,5.5969E-012,6.9333E-028
9,9,6.0209E-012,8.0286E-028
10,9,5.9871E-012,7.8626E-028
11,9,6.1420E-012,8.4472E-028
12,9,5.9310E-012,8.1183E-028
13,9,5.9065E-012,8.5595E-028
14,9,5.8138E-012,8.3980E-028
15,9,5.8566E-012,8.9324E-028
16,9,5.7578E-012,8.9463E-028
17,9,5.5775E-012,8.7168E-028
18,9,5.3656E-012,8.4282E-028
19,9,5.1484E-012,8.1285E-028
20,9,5.0648E-012,8.4306E-028
21,9,5.0036E-012,8.1587E-028
22,9,4.7345E-012,7.7808E-028
23,9,4.3801E-012,7.1292E-028
24,9,4.2794E-012,7.0661E-028
25,9,4.1064E-012,6.7999E-028
26,9,3.7330E-012,6.0687E-028
27,9,3.6562E-012,6.1364E-028
28,9,3.4191E-012,5.8099E-028
29,9,3.1832E-012,5.4473E-028
30,9,2.8591E-012,5.1355E-028
31,9,2.6853E-012,4.8394E-028
32,9,2.4437E-012,4.6050E-028
33,9,2.2400E-012,4.3273E-028
34,9,2.1292E-012,4.7673E-028
35,9,1.8125E-012,4.2843E-028
36,9,1.5875E-012,3.7634E-028
37,9,1.4255E-012,3.8158E-028
38,9,1.2511E-012,3.6498E-028
39,9,1.0500E-012,3.3736E-028
40,9,8.8349E-013,3.7196E-028
41,9,7.9261E-013,4.9598E-028
42,9,5.7214E-013,1.8546E-028
43,9,3.7937E-013,1.8378E-028

#ix=58,arr=2,vin=-4,rin=-3,rea=-3,vex=-5,rex=-1,tt=5000,tr=5000,tv=0,
0,10,7.9380E-013,2.2538E-029
1,10,1.1964E-012,4.1328E-029
2,10,1.5716E-012,6.2041E-029
3,10,2.0443E-012,1.3297E-028
4,10,2.7117E-012,2.0712E-028
5,10,3.4981E-012,3.0367E-028
6,10,4.4163E-012,4.3268E-028
7,10,5.4528E-012,6.1573E-028
8,10,5.7272E-012,7.1118E-028
9,10,5.8349E-012,7.4097E-028
10,10,5.7834E-012,7.6516E-028
11,10,5.9820E-012,8.2729E-028
12,10,5.9436E-012,8.5097E-028
13,10,5.8337E-012,8.2913E-028
14,10,5.7787E-012,8.5292E-028
15,10,5.7873E-012,8.6888E-028
16,10,5.4759E-012,8.1809E-028
17,10,5.4918E-012,8.7638E-028
18,10,5.4803E-012,8.5059E-028
19,10,5.2365E-012,8.1715E-028
20,10,5.0794E-012,8.0323E-028
21,10,4.9178E-012,8.0416E-028
22,10,4.7401E-012,7.7095E-028
23,10,4.5881E-012,7.6704E-028
24,10,4.2432E-012,6.9508E-028
25,10,4.1690E-012,6.7974E-028
26,10,3.8267E-012,6.1448E-028
27,10,3.6403E-012,5.9496E-028
28,10,3.4877E-012,6.0034E-028
29,10,3.2793E-012,5.8827E-028
30,10,3.0111E-012,5.4382E-028
31,10,2.6401E-012,4.7229E-028
32,10,2.6741E-012,5.1869E-028
33,10,2.3779E-012,4.7153E-028
34,10,2.1222E-012,4.5085E-028
35,10,1.8360E-012,4.2339E-028
36,10,1.6191E-012,4.0486E-028
37,10,1.4986E-012,3.9828E-028
38,10,1.2698E-012,3.5977E-028
39,10,1.1525E-012,4.0550E-028
40,10,9.4771E-013,3.9445E-028
41,10,7.7232E-013,4.4535E-028
42,10,5.8542E-013,1.8930E-028
43,10,3.8994E-013,1.9738E-028

#ix=59,arr=2,vin=-4,rin=-3,rea=-3,vex=-5,rex=-1,tt=5000,tr=5000,tv=0,
0,11,4.9528E-013,1.1557E-029
1,11,7.5140E-013,2.2983E-029
2,11,1.2209E-012,4.3474E-029
3,11,1.6093E-012,9.4622E-029
4,11,2.1136E-012,1.4312E-028
5,11,2.8419E-012,2.2629E-028
6,11,3.8058E-012,3.5879E-028
7,11,4.7350E-012,5.0000E-028
8,11,5.7177E-012,7.0690E-028
9,11,5.8207E-012,7.3465E-028
10,11,5.9334E-012,7.7265E-028
11,11,5.8023E-012,7.9095E-028
12,11,5.8033E-012,8.3267E-028
13,11,5.7994E-012,8.2927E-028
14,11,5.8439E-012,8.7210E-028
15,11,5.6025E-012,8.3918E-028
16,11,5.5061E-012,8.2432E-028
17,11,5.4984E-012,8.5841E-028
18,11,5.5428E-012,8.7442E-028
19,11,5.4481E-012,8.9148E-028
20,11,5.2114E-012,8.5640E-028
21,11,5.0451E-012,8.2962E-028
22,11,4.9091E-012,8.1115E-028
23,11,4.7770E-012,8.1843E-028
24,11,4.5521E-012,7.7704E-028
25,11,4.3137E-012,7.4511E-028
26,11,3.9456E-012,6.6513E-028
27,11,3.7023E-012,6.1390E-028
28,11,3.5589E-012,6.1115E-028
29,11,3.3735E-012,6.0635E-028
30,11,3.0946E-012,5.6739E-028
31,11,2.8975E-012,5.2773E-028
32,11,2.6151E-012,5.0676E-028
33,11,2.3897E-012,5.1083E-028
34,11,2.1878E-012,4.7670E-028
35,11,2.0153E-012,4.8007E-028
36,11,1.7754E-012,4.5081E-028
37,11,1.5609E-012,4.3416E-028
38,11,1.3694E-012,3.9736E-028
39,11,1.1587E-012,3.8964E-028
40,11,1.0347E-012,4.5701E-028
41,11,8.3105E-013,4.5051E-028
42,11,6.3371E-013,2.1766E-028
43,11,4.2237E-013,2.1362E-028

#ix=60,arr=2,vin=-4,rin=-3,rea=-3,vex=-5,rex=-1,tt=5000,tr=5000,tv=0,
0,12,3.4774E-013,6.7024E-030
1,12,5.0376E-013,1.1597E-029
2,12,8.7066E-013,2.5897E-029
3,12,1.2539E-012,6.1966E-029
4,12,1.7102E-012,1.0419E-028
5,12,2.1840E-012,1.5219E-028
6,12,2.9491E-012,2.5265E-028
7,12,4.0327E-012,4.0187E-028
8,12,5.1699E-012,5.9972E-028
9,12,6.1654E-012,8.2250E-028
10,12,6.1271E-012,8.3778E-028
11,12,5.9390E-012,8.2843E-028
12,12,5.8691E-012,8.3303E-028
13,12,5.9997E-012,9.0535E-028
14,12,5.9227E-012,9.2531E-028
15,12,5.8775E-012,9.2699E-028
16,12,5.7449E-012,8.8233E-028
17,12,5.6801E-012,9.0929E-028
18,12,5.6922E-012,9.2794E-028
19,12,5.5791E-012,9.3026E-028
20,12,5.3065E-012,8.5234E-028
21,12,5.1502E-012,8.5814E-028
22,12,5.1454E-012,8.8390E-028
23,12,4.8697E-012,8.1525E-028
24,12,4.5799E-012,7.6631E-028
25,12,4.4782E-012,7.5043E-028
26,12,4.0364E-012,6.5962E-028
27,12,3.8545E-012,6.5680E-028
28,12,3.6400E-012,6.1590E-028
29,12,3.4111E-012,5.9633E-028
30,12,3.2320E-012,5.7129E-028
31,12,2.9497E-012,5.4530E-028
32,12,2.7892E-012,5.4317E-028
33,12,2.6017E-012,5.6661E-028
34,12,2.4039E-012,5.5342E-028
35,12,2.1383E-012,5.0912E-028
36,12,1.9951E-012,5.3600E-028
37,12,1.6768E-012,4.7971E-028
38,12,1.4493E-012,4.4138E-028
39,12,1.2690E-012,4.6424E-028
40,12,1.0516E-012,4.8217E-028
41,12,9.2727E-013,5.4662E-028
42,12,6.7356E-013,2.3717E-028
43,12,4.5605E-013,2.4305E-028

#ix=61,arr=2,vin=-4,rin=-3,rea=-3,vex=-5,rex=-1,tt=5000,tr=5000,tv=0,
0,13,2.4070E-013,3.4680E-030
1,13,3.6579E-013,7.3451E-030
2,13,5.9713E-013,1.3906E-029
3,13,9.4901E-013,4.0168E-029
4,13,1.3247E-012,7.0640E-029
5,13,1.7348E-012,1.1013E-028
6,13,2.3465E-012,1.8143E-028
7,13,3.2150E-012,2.8658E-028
8,13,4.2271E-012,4.4793E-028
9,13,5.3841E-012,6.5854E-028
10,13,6.1924E-012,8.5579E-028
11,13,6.1984E-012,9.0088E-028
12,13,6.2391E-012,9.3315E-028
13,13,6.1364E-012,9.3020E-028
14,13,6.0435E-012,9.1909E-028
15,13,6.1127E-012,9.3626E-028
16,13,5.9927E-012,9.5511E-028
17,13,5.9659E-012,9.3680E-028
18,13,5.8785E-012,9.8347E-028
19,13,5.7131E-012,9.4274E-028
20,13,5.5803E-012,9.2388E-028
21,13,5.4490E-012,9.1129E-028
22,13,5.2391E-012,8.6436E-028
23,13,5.1159E-012,8.4216E-028
24,13,4.6835E-012,7.5923E-028
25,13,4.4963E-012,7.4426E-028
26,13,4.4714E-012,7.7496E-028
27,13,4.2261E-012,7.4526E-028
28,13,3.9836E-012,7.2672E-028
29,13,3.5392E-012,6.0431E-028
30,13,3.3941E-012,6.2403E-028
31,13,3.1142E-012,5.8727E-028
32,13,2.8878E-012,5.7114E-028
33,13,2.6632E-012,5.8038E-028
34,13,2.3349E-012,5.1745E-028
35,13,2.2388E-012,5.4397E-028
36,13,1.9877E-012,5.2525E-028
37,13,1.7793E-012,5.0285E-028
38,13,1.5940E-012,5.1885E-028
39,13,1.3644E-012,4.8143E-028
40,13,1.1535E-012,4.8987E-028
41,13,9.7307E-013,6.1943E-028
42,13,7.3133E-013,2.6704E-028
43,13,4.7051E-013,2.5553E-028

#ix=62,arr=2,vin=-4,rin=-3,rea=-3,vex=-5,rex=-1,tt=5000,tr=5000,tv=0,
0,14,1.5860E-013,1.8128E-030
1,14,2.4363E-013,3.8201E-030
2,14,4.1133E-013,7.7435E-030
3,14,6.6188E-013,2.2520E-029
4,14,9.5252E-013,4.0676E-029
5,14,1.3100E-012,7.3743E-029
6,14,1.8657E-012,1.2994E-028
7,14,2.5484E-012,2.1297E-028
8,14,3.5237E-012,3.5512E-028
9,14,4.6056E-012,5.3397E-028
10,14,5.8656E-012,7.9489E-028
11,14,6.8368E-012,1.0651E-027
12,14,6.5987E-012,1.0072E-027
13,14,6.4824E-012,9.8306E-028
14,14,6.4525E-012,9.9403E-028
15,14,6.2283E-012,9.6131E-028
16,14,6.3547E-012,1.0618E-027
17,14,6.2150E-012,9.9251E-028
18,14,6.0403E-012,9.9198E-028
19,14,6.0726E-012,1.0195E-027
20,14,5.7865E-012,9.7465E-028
21,14,5.7748E-012,1.0034E-027
22,14,5.4143E-012,9.2039E-028
23,14,5.2683E-012,9.0374E-028
24,14,5.0838E-012,8.6554E-028
25,14,4.8842E-012,8.5244E-028
26,14,4.7071E-012,8.2685E-028
27,14,4.3611E-012,7.7771E-028
28,14,4.0673E-012,7.2042E-028
29,14,3.9249E-012,7.2976E-028
30,14,3.6001E-012,6.7725E-028
31,14,3.3916E-012,6.7960E-028
32,14,3.0911E-012,6.2835E-028
33,14,2.9044E-012,6.4889E-028
34,14,2.5809E-012,5.8307E-028
35,14,2.4148E-012,6.0084E-028
36,14,2.2049E-012,6.1426E-028
37,14,1.9268E-012,5.6561E-028
38,14,1.6801E-012,5.1294E-028
39,14,1.5936E-012,6.3647E-028
40,14,1.2715E-012,5.5163E-028
41,14,9.9375E-013,5.2969E-028
42,14,8.0188E-013,2.7912E-028
43,14,5.2606E-013,2.8710E-028

#ix=63,arr=2,vin=-4,rin=-3,rea=-3,vex=-5,rex=-1,tt=5000,tr=5000,tv=0,
0,15,1.0745E-013,1.0058E-030
1,15,1.6096E-013,1.8461E-030
2,15,2.7315E-013,4.1238E-030
3,15,4.6649E-013,1.3230E-029
4,15,6.6100E-013,2.2218E-029
5,15,9.7540E-013,4.3047E-029
6,15,1.4246E-012,9.0603E-029
7,15,1.9413E-012,1.3994E-028
8,15,2.6775E-012,2.4870E-028
9,15,3.7003E-012,3.8374E-028
10,15,5.0318E-012,6.2002E-028
11,15,6.5013E-012,9.6406E-028
12,15,7.1902E-012,1.1698E-027
13,15,7.1772E-012,1.1776E-027
14,15,6.9066E-012,1.1237E-027
15,15,6.9141E-012,1.1392E-027
16,15,6.7853E-012,1.1351E-027
17,15,6.3693E-012,1.0448E-027
18,15,6.5626E-012,1.1397E-027
19,15,6.2930E-012,1.0789E-027
20,15,6.0919E-012,1.0555E-027
21,15,5.8369E-012,9.9341E-028
22,15,5.6825E-012,9.7228E-028
23,15,5.5202E-012,9.5284E-028
24,15,5.3790E-012,9.4692E-028
25,15,5.0558E-012,9.0797E-028
26,15,4.9798E-012,9.1518E-028
27,15,4.6800E-012,8.4831E-028
28,15,4.3630E-012,7.7712E-028
29,15,4.1550E-012,7.8440E-028
30,15,3.8860E-012,7.6485E-028
31,15,3.5455E-012,6.9946E-028
32,15,3.2590E-012,6.6054E-028
33,15,3.0456E-012,7.1143E-028
34,15,2.7601E-012,6.3919E-028
35,15,2.5755E-012,6.6507E-028
36,15,2.3453E-012,6.4645E-028
37,15,2.0740E-012,6.1692E-028
38,15,1.8157E-012,5.8598E-028
39,15,1.5366E-012,5.4766E-028
40,15,1.3027E-012,5.8818E-028
41,15,1.1601E-012,7.1748E-028
42,15,8.8134E-013,3.1076E-028
43,15,5.6701E-013,3.1081E-028

#ix=64,arr=2,vin=-4,rin=-3,rea=-3,vex=-5,rex=-1,tt=5000,tr=5000,tv=0,
0,16,6.9575E-014,4.7288E-031
1,16,1.0391E-013,8.7386E-031
2,16,1.7848E-013,2.0406E-030
3,16,2.9509E-013,6.2464E-030
4,16,4.5999E-013,1.3666E-029
5,16,6.8297E-013,2.5693E-029
6,16,9.7659E-013,4.6781E-029
7,16,1.4345E-012,8.8900E-029
8,16,2.0671E-012,1.6341E-028
9,16,2.9578E-012,2.8797E-028
10,16,4.1678E-012,4.7504E-028
11,16,5.6461E-012,7.7896E-028
12,16,7.0302E-012,1.1225E-027
13,16,7.7533E-012,1.3586E-027
14,16,7.4959E-012,1.3132E-027
15,16,7.2665E-012,1.2525E-027
16,16,7.0582E-012,1.2174E-027
17,16,7.1540E-012,1.2415E-027
18,16,6.9382E-012,1.2016E-027
19,16,6.8020E-012,1.2032E-027
20,16,6.6674E-012,1.1754E-027
21,16,6.6351E-012,1.1951E-027
22,16,6.2247E-012,1.1068E-027
23,16,6.0284E-012,1.0952E-027
24,16,5.8640E-012,1.0808E-027
25,16,5.4804E-012,9.9796E-028
26,16,5.1596E-012,9.4912E-028
27,16,4.8970E-012,9.0414E-028
28,16,4.6581E-012,8.7429E-028
29,16,4.4293E-012,8.5748E-028
30,16,4.1954E-012,8.7172E-028
31,16,3.8334E-012,8.0647E-028
32,16,3.5444E-012,7.5571E-028
33,16,3.2188E-012,7.2577E-028
34,16,2.9509E-012,7.1819E-028
35,16,2.6456E-012,6.6974E-028
36,16,2.4569E-012,6.9248E-028
37,16,2.1616E-012,6.4696E-028
38,16,1.9407E-012,6.1480E-028
39,16,1.7226E-012,6.9299E-028
40,16,1.4773E-012,6.6141E-028
41,16,1.2868E-012,7.4295E-028
42,16,9.4037E-013,3.3300E-028
43,16,6.1125E-013,3.2382E-028

#ix=65,arr=2,vin=-4,rin=-3,rea=-3,vex=-5,rex=-1,tt=5000,tr=5000,tv=0,
0,17,4.9708E-014,2.9754E-031
1,17,7.0633E-014,4.6789E-031
2,17,1.1547E-013,1.0231E-030
3,17,1.8784E-013,3.0332E-030
4,17,3.0527E-013,6.6767E-030
5,17,4.5398E-013,1.3243E-029
6,17,6.6921E-013,2.6147E-029
7,17,1.0054E-012,5.0144E-029
8,17,1.4532E-012,9.5158E-029
9,17,2.2049E-012,1.8305E-028
10,17,3.3033E-012,3.5233E-028
11,17,4.8057E-012,6.5659E-028
12,17,6.4818E-012,1.0161E-027
13,17,7.7365E-012,1.3707E-027
14,17,8.4966E-012,1.6384E-027
15,17,8.1639E-012,1.5077E-027
16,17,7.8794E-012,1.4523E-027
17,17,7.5515E-012,1.3465E-027
18,17,7.4373E-012,1.3496E-027
19,17,7.2781E-012,1.3076E-027
20,17,7.2382E-012,1.3327E-027
21,17,7.0296E-012,1.2927E-027
22,17,6.6588E-012,1.2447E-027
23,17,6.6175E-012,1.2487E-027
24,17,6.1851E-012,1.1693E-027
25,17,6.0037E-012,1.1558E-027
26,17,5.4790E-012,1.0283E-027
27,17,5.4362E-012,1.0735E-027
28,17,5.1895E-012,1.0527E-027
29,17,4.7710E-012,9.5289E-028
30,17,4.4133E-012,8.9304E-028
31,17,4.1669E-012,9.1691E-028
32,17,3.6905E-012,7.8427E-028
33,17,3.4007E-012,7.7566E-028
34,17,3.1361E-012,7.6844E-028
35,17,2.7828E-012,7.3339E-028
36,17,2.7195E-012,7.9623E-028
37,17,2.3934E-012,7.5114E-028
38,17,2.2120E-012,7.6868E-028
39,17,1.9011E-012,7.4431E-028
40,17,1.6005E-012,7.3803E-028
41,17,1.3375E-012,7.6141E-028
42,17,1.0192E-012,3.7180E-028
43,17,6.6884E-013,3.4454E-028

#ix=66,arr=2,vin=-4,rin=-3,rea=-3,vex=-5,rex=-1,tt=5000,tr=5000,tv=0,
0,18,3.0687E-014,1.4689E-031
1,18,4.9410E-014,2.4809E-031
2,18,7.9985E-014,6.1373E-031
3,18,1.2756E-013,1.5493E-030
4,18,1.9581E-013,3.2770E-030
5,18,3.0874E-013,7.0397E-030
6,18,4.3838E-013,1.4560E-029
7,18,6.5993E-013,2.7107E-029
8,18,1.0295E-012,5.5787E-029
9,18,1.5332E-012,9.8074E-029
10,18,2.3240E-012,2.0028E-028
11,18,3.6277E-012,4.2272E-028
12,18,5.3453E-012,7.8136E-028
13,18,7.1422E-012,1.2425E-027
14,18,8.4537E-012,1.5658E-027
15,18,9.0918E-012,1.8705E-027
16,18,8.9509E-012,1.7624E-027
17,18,8.6318E-012,1.7271E-027
18,18,8.5214E-012,1.6965E-027
19,18,7.9081E-012,1.4935E-027
20,18,7.8461E-012,1.5374E-027
21,18,7.6443E-012,1.4933E-027
22,18,7.3960E-012,1.4392E-027
23,18,7.2116E-012,1.4456E-027
24,18,6.8548E-012,1.3310E-027
25,18,6.3993E-012,1.2584E-027
26,18,5.9965E-012,1.1846E-027
27,18,5.8503E-012,1.1900E-027
28,18,5.5262E-012,1.1420E-027
29,18,5.2696E-012,1.1277E-027
30,18,4.7851E-012,1.0213E-027
31,18,4.4000E-012,9.3744E-028
32,18,4.2403E-012,9.7778E-028
33,18,3.8613E-012,9.3167E-028
34,18,3.3845E-012,8.4770E-028
35,18,3.2078E-012,8.8229E-028
36,18,2.9034E-012,8.8087E-028
37,18,2.6145E-012,8.3738E-028
38,18,2.2052E-012,7.4114E-028
39,18,1.9906E-012,7.8268E-028
40,18,1.7875E-012,8.7586E-028
41,18,1.4756E-012,8.5847E-028
42,18,1.1317E-012,4.0078E-028
43,18,7.4936E-013,4.1558E-028

#ix=67,arr=2,vin=-4,rin=-3,rea=-3,vex=-5,rex=-1,tt=5000,tr=5000,tv=0,
0,19,2.4030E-014,9.5251E-032
1,19,3.4527E-014,1.7786E-031
2,19,4.9449E-014,2.4013E-031
3,19,8.3293E-014,8.0018E-031
4,19,1.2853E-013,1.7380E-030
5,19,2.0138E-013,3.6296E-030
6,19,2.9244E-013,7.4713E-030
7,19,4.4963E-013,1.4063E-029
8,19,7.0004E-013,3.1399E-029
9,19,1.0558E-012,5.7275E-029
10,19,1.6684E-012,1.1130E-028
11,19,2.5090E-012,2.2106E-028
12,19,4.0262E-012,5.1482E-028
13,19,5.7643E-012,9.3007E-028
14,19,7.9744E-012,1.5193E-027
15,19,9.3804E-012,2.0015E-027
16,19,1.0032E-011,2.1861E-027
17,19,9.7540E-012,2.1284E-027
18,19,9.5422E-012,2.0284E-027
19,19,8.8591E-012,1.8153E-027
20,19,8.5783E-012,1.7369E-027
21,19,8.3197E-012,1.6828E-027
22,19,8.1577E-012,1.6551E-027
23,19,7.8385E-012,1.6222E-027
24,19,7.4264E-012,1.5036E-027
25,19,7.0676E-012,1.4298E-027
26,19,6.7410E-012,1.3772E-027
27,19,6.2137E-012,1.2859E-027
28,19,6.0075E-012,1.2715E-027
29,19,5.5130E-012,1.1473E-027
30,19,5.1461E-012,1.0998E-027
31,19,4.8334E-012,1.0808E-027
32,19,4.4985E-012,1.0308E-027
33,19,4.1755E-012,1.0259E-027
34,19,3.7229E-012,9.5942E-028
35,19,3.5372E-012,1.0039E-027
36,19,3.1964E-012,9.8784E-028
37,19,2.8652E-012,9.2754E-028
38,19,2.5541E-012,9.2910E-028
39,19,2.3279E-012,9.6340E-028
40,19,1.9594E-012,9.7155E-028
41,19,1.6681E-012,1.0610E-027
42,19,1.3011E-012,4.8526E-028
43,19,8.7355E-013,4.9432E-028

#ix=68,arr=2,vin=-4,rin=-3,rea=-3,vex=-5,rex=-1,tt=5000,tr=5000,tv=0,
0,20,1.6065E-014,4.8060E-032
1,20,2.3325E-014,8.8406E-032
2,20,3.7761E-014,1.9195E-031
3,20,5.6153E-014,4.5444E-031
4,20,8.7619E-014,9.4364E-031
5,20,1.2982E-013,1.8287E-030
6,20,2.0395E-013,4.5110E-030
7,20,3.0215E-013,7.7255E-030
8,20,4.6092E-013,1.5727E-029
9,20,7.1654E-013,2.9243E-029
10,20,1.1201E-012,5.7159E-029
11,20,1.7679E-012,1.2213E-028
12,20,2.8427E-012,2.6672E-028
13,20,4.3344E-012,5.7311E-028
14,20,6.4138E-012,1.1172E-027
15,20,8.3650E-012,1.7008E-027
16,20,9.8028E-012,2.1598E-027
17,20,1.0641E-011,2.4484E-027
18,20,1.0544E-011,2.4225E-027
19,20,1.0212E-011,2.2367E-027
20,20,9.8221E-012,2.1783E-027
21,20,9.3615E-012,2.0217E-027
22,20,9.0561E-012,1.9619E-027
23,20,8.6141E-012,1.8378E-027
24,20,8.2167E-012,1.7480E-027
25,20,7.6604E-012,1.6137E-027
26,20,7.4991E-012,1.5628E-027
27,20,6.9729E-012,1.4882E-027
28,20,6.5448E-012,1.4115E-027
29,20,5.9814E-012,1.3012E-027
30,20,5.7936E-012,1.3119E-027
31,20,5.2657E-012,1.2079E-027
32,20,5.0149E-012,1.2361E-027
33,20,4.6344E-012,1.2122E-027
34,20,4.4098E-012,1.2350E-027
35,20,3.8281E-012,1.0949E-027
36,20,3.4664E-012,1.0844E-027
37,20,3.2145E-012,1.0865E-027
38,20,2.8099E-012,1.0152E-027
39,20,2.5373E-012,1.0800E-027
40,20,2.1490E-012,1.0415E-027
41,20,1.7599E-012,1.0606E-027
42,20,1.4672E-012,5.7771E-028
43,20,1.0134E-012,5.7232E-028

#ix=69,arr=2,vin=-4,rin=-3,rea=-3,vex=-5,rex=-1,tt=5000,tr=5000,tv=0,
0,21,1.1538E-014,2.3948E-032
1,21,1.6607E-014,5.0886E-032
2,21,2.4363E-014,9.3921E-032
3,21,3.6601E-014,2.3800E-031
4,21,5.7102E-014,4.2539E-031
5,21,9.2859E-014,1.2059E-030
6,21,1.3527E-013,2.1683E-030
7,21,2.0884E-013,4.6386E-030
8,21,3.1097E-013,8.5770E-030
9,21,4.8150E-013,1.6465E-029
10,21,7.7863E-013,3.0639E-029
11,21,1.2273E-012,6.5613E-029
12,21,1.8828E-012,1.3246E-028
13,21,3.0662E-012,3.1687E-028
14,21,4.5545E-012,6.2372E-028
15,21,6.7889E-012,1.2561E-027
16,21,9.0046E-012,1.9773E-027
17,21,1.0464E-011,2.4791E-027
18,21,1.1392E-011,2.7710E-027
19,21,1.1390E-011,2.7218E-027
20,21,1.1205E-011,2.6880E-027
21,21,1.0381E-011,2.3714E-027
22,21,9.4313E-012,2.0751E-027
23,21,9.4181E-012,2.0679E-027
24,21,9.0261E-012,1.9250E-027
25,21,8.6124E-012,1.8665E-027
26,21,7.9819E-012,1.7558E-027
27,21,7.4393E-012,1.5929E-027
28,21,7.0763E-012,1.5517E-027
29,21,6.4842E-012,1.4336E-027
30,21,6.2559E-012,1.4803E-027
31,21,5.8592E-012,1.3835E-027
32,21,5.4569E-012,1.3215E-027
33,21,4.9231E-012,1.2812E-027
34,21,4.7879E-012,1.3400E-027
35,21,4.2024E-012,1.2485E-027
36,21,3.9025E-012,1.2659E-027
37,21,3.4956E-012,1.2294E-027
38,21,3.2652E-012,1.2953E-027
39,21,2.8805E-012,1.2966E-027
40,21,2.4059E-012,1.2453E-027
41,21,2.0841E-012,1.3321E-027
42,21,1.6495E-012,6.3376E-028
43,21,1.1934E-012,7.1993E-028

#ix=70,arr=2,vin=-4,rin=-3,rea=-3,vex=-5,rex=-1,tt=5000,tr=5000,tv=0,
0,22,7.6978E-015,1.5039E-032
1,22,1.1457E-014,1.9873E-032
2,22,1.7009E-014,4.8902E-032
3,22,2.4901E-014,1.2965E-031
4,22,3.7640E-014,2.0753E-031
5,22,5.6575E-014,4.8575E-031
6,22,9.0071E-014,1.2500E-030
7,22,1.4744E-013,2.6474E-030
8,22,2.1929E-013,4.4365E-030
9,22,3.3797E-013,8.6183E-030
10,22,5.1233E-013,1.6710E-029
11,22,8.0175E-013,3.1298E-029
12,22,1.3099E-012,7.5391E-029
13,22,2.0471E-012,1.5295E-028
14,22,3.2556E-012,3.4354E-028
15,22,4.8599E-012,7.1887E-028
16,22,6.7620E-012,1.2578E-027
17,22,8.9158E-012,2.0412E-027
18,22,1.0688E-011,2.5529E-027
19,22,1.1696E-011,2.8851E-027
20,22,1.1860E-011,3.0055E-027
21,22,1.1684E-011,2.8832E-027
22,22,1.0932E-011,2.5898E-027
23,22,1.0236E-011,2.3556E-027
24,22,9.7254E-012,2.1789E-027
25,22,9.2729E-012,2.0842E-027
26,22,8.6946E-012,1.9202E-027
27,22,8.1624E-012,1.8340E-027
28,22,7.6979E-012,1.7253E-027
29,22,7.4658E-012,1.7306E-027
30,22,6.9993E-012,1.6675E-027
31,22,6.0732E-012,1.4135E-027
32,22,6.0362E-012,1.5444E-027
33,22,5.4297E-012,1.4685E-027
34,22,5.0648E-012,1.4968E-027
35,22,4.6109E-012,1.3983E-027
36,22,4.2169E-012,1.3991E-027
37,22,3.9077E-012,1.4499E-027
38,22,3.5222E-012,1.4240E-027
39,22,3.1975E-012,1.4827E-027
40,22,2.7357E-012,1.4550E-027
41,22,2.3733E-012,1.6238E-027
42,22,1.9517E-012,8.2882E-028
43,22,1.3804E-012,8.8790E-028

#ix=71,arr=2,vin=-4,rin=-3,rea=-3,vex=-5,rex=-1,tt=5000,tr=5000,tv=0,
0,23,5.6556E-015,7.0461E-033
1,23,7.9110E-015,9.2946E-033
2,23,1.2136E-014,2.7612E-032
3,23,1.8748E-014,8.5876E-032
4,23,2.6814E-014,1.5005E-031
5,23,4.0117E-014,3.0959E-031
6,23,6.4683E-014,7.4050E-031
7,23,9.7765E-014,1.2887E-030
8,23,1.5392E-013,2.4888E-030
9,23,2.3594E-013,4.9261E-030
10,23,3.6093E-013,8.4616E-030
11,23,5.4160E-013,1.6173E-029
12,23,8.6939E-013,3.7062E-029
13,23,1.4559E-012,8.8415E-029
14,23,2.2402E-012,1.8061E-028
15,23,3.3776E-012,3.8165E-028
16,23,5.0922E-012,8.0047E-028
17,23,6.9614E-012,1.3668E-027
18,23,8.8496E-012,2.0298E-027
19,23,1.0695E-011,2.6318E-027
20,23,1.1828E-011,3.0192E-027
21,23,1.2183E-011,3.1470E-027
22,23,1.1785E-011,2.9518E-027
23,23,1.1328E-011,2.7443E-027
24,23,1.0715E-011,2.5792E-027
25,23,9.9658E-012,2.2788E-027
26,23,9.3626E-012,2.0929E-027
27,23,8.8217E-012,1.9906E-027
28,23,8.4655E-012,1.9699E-027
29,23,7.7845E-012,1.8021E-027
30,23,7.3879E-012,1.7786E-027
31,23,6.7633E-012,1.6660E-027
32,23,6.4655E-012,1.6677E-027
33,23,5.9524E-012,1.6600E-027
34,23,5.7397E-012,1.7156E-027
35,23,5.1506E-012,1.6821E-027
36,23,4.6126E-012,1.6115E-027
37,23,4.2887E-012,1.5846E-027
38,23,3.8790E-012,1.5782E-027
39,23,3.5937E-012,1.7473E-027
40,23,3.0335E-012,1.7181E-027
41,23,2.5715E-012,1.8550E-027
42,23,2.2032E-012,9.6192E-028
43,23,1.6902E-012,1.1860E-027

#ix=72,arr=2,vin=-4,rin=-3,rea=-3,vex=-5,rex=-1,tt=5000,tr=5000,tv=0,
0,24,3.8900E-015,3.9218E-033
1,24,5.7651E-015,6.3204E-033
2,24,7.9899E-015,1.3119E-032
3,24,1.2224E-014,4.9442E-032
4,24,1.8574E-014,7.1326E-032
5,24,2.7813E-014,1.5757E-031
6,24,4.3144E-014,3.3844E-031
7,24,6.8751E-014,9.3607E-031
8,24,1.0108E-013,1.2797E-030
9,24,1.5967E-013,2.6594E-030
10,24,2.4488E-013,4.5571E-030
11,24,3.9510E-013,9.1624E-030
12,24,6.1226E-013,2.0888E-029
13,24,9.8998E-013,4.4958E-029
14,24,1.5951E-012,1.0613E-028
15,24,2.4496E-012,2.2299E-028
16,24,3.6631E-012,4.7187E-028
17,24,5.0301E-012,8.2747E-028
18,24,6.7855E-012,1.3287E-027
19,24,8.8689E-012,2.0377E-027
20,24,1.0529E-011,2.5891E-027
21,24,1.1525E-011,2.9413E-027
22,24,1.1830E-011,2.9955E-027
23,24,1.2316E-011,3.1868E-027
24,24,1.1543E-011,2.8163E-027
25,24,1.1142E-011,2.7056E-027
26,24,1.0411E-011,2.4656E-027
27,24,9.8165E-012,2.2964E-027
28,24,9.1507E-012,2.1605E-027
29,24,8.6760E-012,2.0706E-027
30,24,7.9455E-012,1.8932E-027
31,24,7.4271E-012,1.8693E-027
32,24,6.8592E-012,1.7847E-027
33,24,6.4309E-012,1.8091E-027
34,24,6.0332E-012,1.8362E-027
35,24,5.5833E-012,1.8620E-027
36,24,5.1669E-012,1.8633E-027
37,24,4.7953E-012,1.9233E-027
38,24,4.2011E-012,1.8175E-027
39,24,3.9690E-012,2.0309E-027
40,24,3.5011E-012,2.1920E-027
41,24,3.0355E-012,2.4611E-027
42,24,2.5641E-012,1.2213E-027
43,24,1.9221E-012,1.4284E-027

#ix=73,arr=2,vin=-4,rin=-3,rea=-3,vex=-5,rex=-1,tt=5000,tr=5000,tv=0,
0,25,2.9751E-015,2.0277E-033
1,25,4.1406E-015,3.5682E-033
2,25,5.7172E-015,8.3219E-033
3,25,9.1798E-015,2.4384E-032
4,25,1.2585E-014,3.0793E-032
5,25,2.0266E-014,9.6979E-032
6,25,2.9205E-014,1.7587E-031
7,25,4.6060E-014,3.9323E-031
8,25,7.2450E-014,7.7888E-031
9,25,1.1188E-013,1.4022E-030
10,25,1.8539E-013,2.9526E-030
11,25,2.7148E-013,5.1381E-030
12,25,4.4836E-013,1.3162E-029
13,25,7.1280E-013,2.5838E-029
14,25,1.0511E-012,4.9127E-029
15,25,1.6813E-012,1.2291E-028
16,25,2.5569E-012,2.5253E-028
17,25,3.6691E-012,4.8456E-028
18,25,5.1274E-012,8.5257E-028
19,25,6.8984E-012,1.3862E-027
20,25,8.5614E-012,1.9531E-027
21,25,1.0432E-011,2.6167E-027
22,25,1.1497E-011,2.9415E-027
23,25,1.1964E-011,3.0529E-027
24,25,1.1979E-011,3.0554E-027
25,25,1.1578E-011,2.9168E-027
26,25,1.1251E-011,2.8061E-027
27,25,1.0279E-011,2.4604E-027
28,25,1.0020E-011,2.4195E-027
29,25,9.4144E-012,2.3310E-027
30,25,8.7278E-012,2.1602E-027
31,25,8.1401E-012,2.1421E-027
32,25,7.5841E-012,2.0586E-027
33,25,7.0356E-012,2.0510E-027
34,25,6.5954E-012,2.0646E-027
35,25,5.9906E-012,2.0700E-027
36,25,5.5017E-012,2.0798E-027
37,25,5.1144E-012,2.1348E-027
38,25,4.6537E-012,2.1446E-027
39,25,4.2843E-012,2.3155E-027
40,25,3.8109E-012,2.4856E-027
41,25,3.2238E-012,2.7041E-027
42,25,2.8835E-012,1.4684E-027
43,25,2.1930E-012,1.7347E-027

#ix=74,arr=2,vin=-4,rin=-3,rea=-3,vex=-5,rex=-1,tt=5000,tr=5000,tv=0,
0,26,2.2145E-015,1.3386E-033
1,26,2.9053E-015,1.4304E-033
2,26,4.3126E-015,4.6882E-033
3,26,6.2447E-015,1.1886E-032
4,26,8.9818E-015,1.6890E-032
5,26,1.4101E-014,5.2397E-032
6,26,2.2283E-014,1.1152E-031
7,26,3.2761E-014,2.2876E-031
8,26,5.2746E-014,4.4360E-031
9,26,8.6167E-014,9.9029E-031
10,26,1.1996E-013,1.4094E-030
11,26,1.8856E-013,2.8362E-030
12,26,3.0376E-013,6.1627E-030
13,26,4.7231E-013,1.2642E-029
14,26,7.6479E-013,3.0192E-029
15,26,1.2194E-012,7.0250E-029
16,26,1.8140E-012,1.4500E-028
17,26,2.6868E-012,2.8446E-028
18,26,3.5839E-012,4.5699E-028
19,26,5.2452E-012,9.0244E-028
20,26,6.6866E-012,1.3132E-027
21,26,8.3701E-012,1.8541E-027
22,26,9.8131E-012,2.3195E-027
23,26,1.0989E-011,2.7098E-027
24,26,1.1548E-011,2.8800E-027
25,26,1.1843E-011,2.9930E-027
26,26,1.1535E-011,2.8748E-027
27,26,1.0914E-011,2.7028E-027
28,26,1.0545E-011,2.6626E-027
29,26,1.0046E-011,2.5381E-027
30,26,9.3763E-012,2.4548E-027
31,26,8.8969E-012,2.3737E-027
32,26,8.0912E-012,2.2447E-027
33,26,7.7505E-012,2.3693E-027
34,26,7.0103E-012,2.2789E-027
35,26,6.5690E-012,2.3641E-027
36,26,6.1790E-012,2.4644E-027
37,26,5.4806E-012,2.3868E-027
38,26,5.1601E-012,2.5280E-027
39,26,4.7413E-012,2.7701E-027
40,26,4.1310E-012,2.8221E-027
41,26,3.6965E-012,3.4424E-027
42,26,3.3455E-012,1.8425E-027
43,26,2.5704E-012,2.2744E-027

#ix=75,arr=2,vin=-4,rin=-3,rea=-3,vex=-5,rex=-1,tt=5000,tr=5000,tv=0,
0,27,1.5620E-015,6.5131E-034
1,27,2.0872E-015,9.5119E-034
2,27,3.1113E-015,2.4349E-033
3,27,4.8676E-015,8.3248E-033
4,27,6.8941E-015,1.1354E-032
5,27,1.0145E-014,3.0127E-032
6,27,1.5297E-014,6.9941E-032
7,27,2.3469E-014,1.3043E-031
8,27,3.8145E-014,2.7349E-031
9,27,6.0455E-014,4.9786E-031
10,27,9.1740E-014,9.0757E-031
11,27,1.3983E-013,1.7937E-030
12,27,2.2150E-013,3.8731E-030
13,27,3.4981E-013,7.9704E-030
14,27,5.4109E-013,1.7060E-029
15,27,8.7698E-013,4.2395E-029
16,27,1.2625E-012,8.4226E-029
17,27,1.8544E-012,1.5052E-028
18,27,2.7621E-012,3.1215E-028
19,27,3.7352E-012,5.2019E-028
20,27,5.0915E-012,8.4721E-028
21,27,6.4056E-012,1.2382E-027
22,27,8.0697E-012,1.7624E-027
23,27,9.8383E-012,2.3277E-027
24,27,1.0685E-011,2.5673E-027
25,27,1.1151E-011,2.8108E-027
26,27,1.1596E-011,2.9378E-027
27,27,1.1329E-011,2.8801E-027
28,27,1.1020E-011,2.8439E-027
29,27,1.0528E-011,2.7628E-027
30,27,9.9241E-012,2.6458E-027
31,27,9.4301E-012,2.6187E-027
32,27,8.7952E-012,2.5392E-027
33,27,8.2605E-012,2.5807E-027
34,27,7.6871E-012,2.5874E-027
35,27,7.1154E-012,2.6503E-027
36,27,6.5335E-012,2.6361E-027
37,27,6.0853E-012,2.7850E-027
38,27,5.4690E-012,2.8299E-027
39,27,5.1317E-012,3.1960E-027
40,27,4.6591E-012,3.4562E-027
41,27,4.2818E-012,4.2329E-027
42,27,3.8121E-012,2.2783E-027
43,27,2.9409E-012,2.6722E-027

#ix=76,arr=2,vin=-4,rin=-3,rea=-3,vex=-5,rex=-1,tt=5000,tr=5000,tv=0,
0,28,1.1892E-015,4.7255E-034
1,28,1.7414E-015,7.1661E-034
2,28,2.2317E-015,1.2933E-033
3,28,3.4775E-015,5.1199E-033
4,28,4.9134E-015,6.0532E-033
5,28,7.5347E-015,1.7663E-032
6,28,1.1114E-014,3.8678E-032
7,28,1.7863E-014,9.4000E-032
8,28,2.6451E-014,1.3402E-031
9,28,4.4006E-014,3.1982E-031
10,28,6.4844E-014,4.5065E-031
11,28,1.0376E-013,9.1730E-031
12,28,1.6279E-013,2.4500E-030
13,28,2.4817E-013,4.4038E-030
14,28,4.1104E-013,1.1434E-029
15,28,6.2940E-013,2.4192E-029
16,28,9.3397E-013,5.2650E-029
17,28,1.3215E-012,9.0259E-029
18,28,1.9800E-012,1.7621E-028
19,28,2.7264E-012,3.0909E-028
20,28,3.9294E-012,5.8339E-028
21,28,4.7927E-012,7.7044E-028
22,28,6.2036E-012,1.1637E-027
23,28,7.9072E-012,1.6757E-027
24,28,9.2086E-012,2.0881E-027
25,28,1.0225E-011,2.4332E-027
26,28,1.0932E-011,2.7431E-027
27,28,1.1240E-011,2.8993E-027
28,28,1.1285E-011,2.9756E-027
29,28,1.0981E-011,2.9192E-027
30,28,1.0597E-011,2.9349E-027
31,28,1.0062E-011,2.8374E-027
32,28,9.4676E-012,2.8260E-027
33,28,9.0541E-012,2.9327E-027
34,28,8.4566E-012,2.9815E-027
35,28,7.7070E-012,2.9720E-027
36,28,6.9915E-012,2.9183E-027
37,28,6.5125E-012,3.1006E-027
38,28,5.8883E-012,3.1821E-027
39,28,5.6517E-012,3.7502E-027
40,28,5.1287E-012,4.0993E-027
41,28,4.6751E-012,4.8811E-027
42,28,4.2772E-012,2.6973E-027
43,28,3.3732E-012,3.4435E-027

#ix=77,arr=2,vin=-4,rin=-3,rea=-3,vex=-5,rex=-1,tt=5000,tr=5000,tv=0,
0,29,8.2560E-016,2.2948E-034
1,29,1.2134E-015,3.5980E-034
2,29,1.6314E-015,7.2582E-034
3,29,2.3636E-015,2.1511E-033
4,29,3.7950E-015,4.2323E-033
5,29,5.5986E-015,1.0365E-032
6,29,8.4798E-015,2.4064E-032
7,29,1.3257E-014,4.7074E-032
8,29,1.8965E-014,7.6613E-032
9,29,3.0988E-014,1.7024E-031
10,29,4.8295E-014,3.1784E-031
11,29,7.7371E-014,6.7435E-031
12,29,1.1945E-013,1.3362E-030
13,29,1.8488E-013,2.8475E-030
14,29,3.0316E-013,6.9715E-030
15,29,4.6229E-013,1.4295E-029
16,29,6.8057E-013,2.8876E-029
17,29,1.0043E-012,5.5280E-029
18,29,1.4273E-012,1.0548E-028
19,29,1.9648E-012,1.8467E-028
20,29,2.7432E-012,3.1236E-028
21,29,3.6328E-012,4.9076E-028
22,29,4.8426E-012,7.9984E-028
23,29,6.1055E-012,1.1719E-027
24,29,7.5336E-012,1.5816E-027
25,29,8.8818E-012,2.0322E-027
26,29,1.0028E-011,2.4401E-027
27,29,1.0811E-011,2.7187E-027
28,29,1.1061E-011,2.8922E-027
29,29,1.0985E-011,2.9509E-027
30,29,1.0615E-011,2.9692E-027
31,29,1.0483E-011,3.0657E-027
32,29,1.0292E-011,3.2544E-027
33,29,9.2858E-012,3.0506E-027
34,29,8.7991E-012,3.1817E-027
35,29,8.1351E-012,3.2462E-027
36,29,7.5951E-012,3.3667E-027
37,29,6.9911E-012,3.4694E-027
38,29,6.2985E-012,3.4941E-027
39,29,5.9742E-012,4.1770E-027
40,29,5.6896E-012,4.7804E-027
41,29,5.3454E-012,6.0222E-027
42,29,4.8248E-012,3.1736E-027
43,29,3.7777E-012,3.8766E-027

#ix=78,arr=2,vin=-4,rin=-3,rea=-3,vex=-5,rex=-1,tt=5000,tr=5000,tv=0,
0,30,6.1062E-016,1.2010E-034
1,30,8.2273E-016,1.6802E-034
2,30,1.2447E-015,5.1145E-034
3,30,1.9427E-015,1.6704E-033
4,30,2.8294E-015,2.9059E-033
5,30,3.9084E-015,5.6103E-033
6,30,6.0588E-015,1.4282E-032
7,30,9.3343E-015,2.6444E-032
8,30,1.3646E-014,4.7265E-032
9,30,2.1814E-014,1.0625E-031
10,30,3.5532E-014,1.9555E-031
11,30,5.5518E-014,3.5190E-031
12,30,8.8086E-014,9.4968E-031
13,30,1.3907E-013,1.9383E-030
14,30,2.2704E-013,4.1760E-030
15,30,3.4703E-013,9.3089E-030
16,30,5.1118E-013,1.9463E-029
17,30,7.3705E-013,3.4880E-029
18,30,1.0373E-012,6.0198E-029
19,30,1.4357E-012,1.0754E-028
20,30,1.9790E-012,1.8423E-028
21,30,2.6646E-012,3.1106E-028
22,30,3.5979E-012,4.9187E-028
23,30,4.7134E-012,7.6006E-028
24,30,5.9224E-012,1.1019E-027
25,30,7.3639E-012,1.5732E-027
26,30,8.5868E-012,1.9328E-027
27,30,9.7535E-012,2.3166E-027
28,30,1.0359E-011,2.6565E-027
29,30,1.1016E-011,3.0288E-027
30,30,1.0900E-011,3.1510E-027
31,30,1.0551E-011,3.1651E-027
32,30,1.0199E-011,3.1635E-027
33,30,1.0029E-011,3.4204E-027
34,30,9.1728E-012,3.3967E-027
35,30,8.8019E-012,3.5708E-027
36,30,7.9840E-012,3.6381E-027
37,30,7.3355E-012,3.7566E-027
38,30,6.8763E-012,3.9675E-027
39,30,6.4062E-012,4.5478E-027
40,30,6.0809E-012,5.4475E-027
41,30,5.7258E-012,6.8683E-027
42,30,5.3653E-012,3.7306E-027
43,30,4.1262E-012,4.6212E-027

#ix=79,arr=2,vin=-4,rin=-3,rea=-3,vex=-5,rex=-1,tt=5000,tr=5000,tv=0,
0,31,4.9973E-016,1.2384E-034
1,31,6.3347E-016,1.0292E-034
2,31,9.2478E-016,3.1522E-034
3,31,1.3855E-015,7.7062E-034
4,31,2.0028E-015,1.2817E-033
5,31,3.0988E-015,3.8225E-033
6,31,4.4855E-015,8.2499E-033
7,31,7.1726E-015,1.8820E-032
8,31,1.0695E-014,2.8211E-032
9,31,1.7771E-014,6.6399E-032
10,31,2.7509E-014,1.3359E-031
11,31,4.1370E-014,2.2753E-031
12,31,6.6131E-014,5.4041E-031
13,31,1.0669E-013,1.2087E-030
14,31,1.6989E-013,2.7410E-030
15,31,2.5643E-013,5.7579E-030
16,31,3.6726E-013,1.2351E-029
17,31,5.4240E-013,2.1748E-029
18,31,7.6553E-013,3.7646E-029
19,31,1.0945E-012,7.3315E-029
20,31,1.4698E-012,1.2255E-028
21,31,1.9553E-012,1.8742E-028
22,31,2.7017E-012,3.1609E-028
23,31,3.5661E-012,5.0061E-028
24,31,4.7027E-012,7.7588E-028
25,31,5.8049E-012,1.0931E-027
26,31,7.1977E-012,1.5090E-027
27,31,8.6753E-012,2.0236E-027
28,31,9.4810E-012,2.3900E-027
29,31,1.0148E-011,2.7139E-027
30,31,1.0713E-011,3.0928E-027
31,31,1.0503E-011,3.1373E-027
32,31,1.0416E-011,3.3450E-027
33,31,1.0195E-011,3.5502E-027
34,31,9.6592E-012,3.6863E-027
35,31,9.0765E-012,3.8321E-027
36,31,8.6826E-012,4.0505E-027
37,31,7.9215E-012,4.1131E-027
38,31,7.3258E-012,4.2984E-027
39,31,7.0476E-012,5.1741E-027
40,31,6.3072E-012,5.6426E-027
41,31,5.8138E-012,7.0286E-027
42,31,5.8172E-012,4.1600E-027
43,31,4.4993E-012,5.3210E-027

#ix=80,arr=2,vin=-4,rin=-3,rea=-3,vex=-5,rex=-1,tt=5000,tr=5000,tv=0,
0,32,3.5947E-016,4.6085E-035
1,32,4.9758E-016,7.7661E-035
2,32,7.9467E-016,2.4238E-034
3,32,1.0281E-015,5.9416E-034
4,32,1.5113E-015,8.9800E-034
5,32,2.3447E-015,2.2306E-033
6,32,3.3167E-015,4.9918E-033
7,32,5.2188E-015,1.1701E-032
8,32,8.2145E-015,2.0705E-032
9,32,1.2740E-014,3.9297E-032
10,32,2.0819E-014,8.4761E-032
11,32,3.0620E-014,1.3076E-031
12,32,4.8585E-014,3.2432E-031
13,32,8.0121E-014,8.2860E-031
14,32,1.2698E-013,1.7478E-030
15,32,1.8744E-013,3.5893E-030
16,32,2.7881E-013,8.0788E-030
17,32,4.2292E-013,1.5517E-029
18,32,5.5483E-013,2.2361E-029
19,32,8.0408E-013,4.6089E-029
20,32,1.1049E-012,7.4618E-029
21,32,1.5308E-012,1.2542E-028
22,32,2.0303E-012,2.0420E-028
23,32,2.7731E-012,3.3790E-028
24,32,3.4455E-012,4.7804E-028
25,32,4.6651E-012,7.7512E-028
26,32,5.8540E-012,1.1332E-027
27,32,6.9978E-012,1.5091E-027
28,32,8.2936E-012,1.9553E-027
29,32,9.3354E-012,2.4413E-027
30,32,1.0091E-011,2.8478E-027
31,32,1.0052E-011,2.9894E-027
32,32,1.0417E-011,3.3506E-027
33,32,1.0225E-011,3.6302E-027
34,32,9.9734E-012,3.8900E-027
35,32,9.5626E-012,4.0714E-027
36,32,8.9086E-012,4.2066E-027
37,32,8.1001E-012,4.3449E-027
38,32,7.5793E-012,4.6302E-027
39,32,6.9050E-012,5.1300E-027
40,32,6.2903E-012,5.8143E-027
41,32,5.7480E-012,7.1132E-027
42,32,5.8126E-012,4.3454E-027
43,32,4.6604E-012,5.9473E-027

#ix=81,arr=2,vin=-4,rin=-3,rea=-3,vex=-5,rex=-1,tt=5000,tr=5000,tv=0,
0,33,2.4384E-016,3.0146E-035
1,33,3.6360E-016,4.0692E-035
2,33,5.5702E-016,1.2621E-034
3,33,8.0774E-016,4.0327E-034
4,33,1.2432E-015,6.2367E-034
5,33,1.6859E-015,1.3893E-033
6,33,2.6235E-015,3.2230E-033
7,33,3.9964E-015,6.6375E-033
8,33,6.3786E-015,1.5289E-032
9,33,9.4160E-015,3.0057E-032
10,33,1.4422E-014,4.2495E-032
11,33,2.5235E-014,9.9548E-032
12,33,3.6463E-014,2.0487E-031
13,33,5.8916E-014,5.1322E-031
14,33,9.4545E-014,1.1391E-030
15,33,1.4252E-013,2.4313E-030
16,33,2.0294E-013,4.8611E-030
17,33,2.9452E-013,8.4278E-030
18,33,4.2107E-013,1.4759E-029
19,33,5.7685E-013,2.6583E-029
20,33,8.2338E-013,4.7826E-029
21,33,1.1009E-012,7.5804E-029
22,33,1.5326E-012,1.3019E-028
23,33,2.0734E-012,2.1754E-028
24,33,2.6183E-012,3.2517E-028
25,33,3.6116E-012,5.3906E-028
26,33,4.6134E-012,8.2029E-028
27,33,5.6679E-012,1.1269E-027
28,33,7.0344E-012,1.5764E-027
29,33,8.1994E-012,2.0811E-027
30,33,9.3500E-012,2.5891E-027
31,33,9.9824E-012,3.0554E-027
32,33,1.0191E-011,3.2914E-027
33,33,1.0594E-011,3.8460E-027
34,33,1.0149E-011,3.9873E-027
35,33,9.4124E-012,4.0390E-027
36,33,9.1899E-012,4.4958E-027
37,33,8.3569E-012,4.5830E-027
38,33,7.6249E-012,4.6967E-027
39,33,6.9918E-012,5.2803E-027
40,33,6.4110E-012,5.9986E-027
41,33,6.1332E-012,7.9288E-027
42,33,5.9099E-012,4.7013E-027
43,33,4.9223E-012,6.5841E-027

#ix=82,arr=2,vin=-4,rin=-3,rea=-3,vex=-5,rex=-1,tt=5000,tr=5000,tv=0,
0,34,1.9534E-016,1.7027E-035
1,34,2.6757E-016,2.2700E-035
2,34,4.6928E-016,1.0446E-034
3,34,6.6328E-016,3.3033E-034
4,34,9.4007E-016,3.6332E-034
5,34,1.3291E-015,9.0718E-034
6,34,2.0387E-015,2.4781E-033
7,34,2.8540E-015,3.8113E-033
8,34,4.4840E-015,7.3487E-033
9,34,6.7354E-015,1.4404E-032
10,34,1.1067E-014,2.9644E-032
11,34,1.7819E-014,6.5415E-032
12,34,2.7143E-014,1.4023E-031
13,34,4.5963E-014,3.6132E-031
14,34,7.1961E-014,8.0932E-031
15,34,1.0175E-013,1.4981E-030
16,34,1.5108E-013,3.2003E-030
17,34,2.3315E-013,6.7875E-030
18,34,3.0427E-013,9.0303E-030
19,34,4.4763E-013,1.9019E-029
20,34,5.8455E-013,2.9756E-029
21,34,8.5109E-013,5.4845E-029
22,34,1.1558E-012,8.5452E-029
23,34,1.5325E-012,1.4003E-028
24,34,2.0741E-012,2.2441E-028
25,34,2.7436E-012,3.6647E-028
26,34,3.5330E-012,5.6741E-028
27,34,4.5472E-012,8.5380E-028
28,34,5.5774E-012,1.1832E-027
29,34,6.9208E-012,1.6636E-027
30,34,8.1363E-012,2.1631E-027
31,34,9.1340E-012,2.7313E-027
32,34,9.7905E-012,3.1994E-027
33,34,1.0372E-011,3.8137E-027
34,34,9.9439E-012,3.9872E-027
35,34,9.8278E-012,4.3344E-027
36,34,9.2086E-012,4.6244E-027
37,34,8.6482E-012,4.8323E-027
38,34,7.9401E-012,5.1302E-027
39,34,7.3219E-012,5.6550E-027
40,34,6.3313E-012,6.1753E-027
41,34,5.8205E-012,7.9729E-027
42,34,6.0427E-012,4.8448E-027
43,34,5.1680E-012,6.9890E-027

#ix=83,arr=2,vin=-4,rin=-3,rea=-3,vex=-5,rex=-1,tt=5000,tr=5000,tv=0,
0,35,1.4539E-016,1.1998E-035
1,35,2.2271E-016,1.7289E-035
2,35,3.2297E-016,4.4275E-035
3,35,4.5117E-016,1.4090E-034
4,35,7.5131E-016,3.1940E-034
5,35,1.0912E-015,6.3689E-034
6,35,1.5157E-015,1.6967E-033
7,35,2.2166E-015,2.5178E-033
8,35,3.2966E-015,4.4644E-033
9,35,5.2339E-015,1.0128E-032
10,35,8.7065E-015,2.1797E-032
11,35,1.4349E-014,4.5335E-032
12,35,2.2700E-014,1.2075E-031
13,35,3.3408E-014,2.1800E-031
14,35,5.2164E-014,4.5067E-031
15,35,8.2836E-014,1.2088E-030
16,35,1.1239E-013,2.0727E-030
17,35,1.5900E-013,3.6206E-030
18,35,2.3106E-013,6.6543E-030
19,35,3.2386E-013,1.2138E-029
20,35,4.4468E-013,1.9933E-029
21,35,6.1816E-013,3.4925E-029
22,35,8.3190E-013,5.5070E-029
23,35,1.1555E-012,9.2861E-029
24,35,1.5416E-012,1.5707E-028
25,35,2.0716E-012,2.4714E-028
26,35,2.6619E-012,3.6314E-028
27,35,3.5223E-012,5.6793E-028
28,35,4.5091E-012,8.6717E-028
29,35,5.7357E-012,1.2864E-027
30,35,6.7807E-012,1.7297E-027
31,35,7.6645E-012,2.1668E-027
32,35,8.8873E-012,2.7974E-027
33,35,9.6299E-012,3.4191E-027
34,35,9.8931E-012,3.9475E-027
35,35,1.0047E-011,4.4938E-027
36,35,9.4687E-012,4.6980E-027
37,35,8.9032E-012,5.0321E-027
38,35,8.2506E-012,5.3259E-027
39,35,7.3106E-012,5.6393E-027
40,35,6.4151E-012,6.3275E-027
41,35,5.8731E-012,7.7351E-027
42,35,6.1010E-012,4.9616E-027
43,35,5.6126E-012,7.0222E-027

#ix=84,arr=2,vin=-4,rin=-3,rea=-3,vex=-5,rex=-1,tt=5000,tr=5000,tv=0,
0,36,1.0465E-016,6.5207E-036
1,36,1.6923E-016,1.4297E-035
2,36,2.2933E-016,2.2982E-035
3,36,3.6162E-016,9.7632E-035
4,36,5.3724E-016,1.3529E-034
5,36,7.2205E-016,3.1540E-034
6,36,1.2049E-015,1.1402E-033
7,36,1.7541E-015,1.7529E-033
8,36,2.6865E-015,3.8923E-033
9,36,4.4425E-015,9.4560E-033
10,36,6.5179E-015,1.3480E-032
11,36,9.7058E-015,2.3165E-032
12,36,1.5788E-014,7.0309E-032
13,36,2.7347E-014,1.7943E-031
14,36,3.9990E-014,3.3658E-031
15,36,5.7725E-014,6.3092E-031
16,36,8.4585E-014,1.5851E-030
17,36,1.1947E-013,2.5447E-030
18,36,1.6523E-013,4.0215E-030
19,36,2.2606E-013,6.3925E-030
20,36,3.2786E-013,1.1876E-029
21,36,4.4018E-013,1.9475E-029
22,36,5.9601E-013,3.6046E-029
23,36,7.9207E-013,5.4001E-029
24,36,1.1755E-012,1.0468E-028
25,36,1.5200E-012,1.5844E-028
26,36,2.0282E-012,2.5870E-028
27,36,2.7389E-012,4.1783E-028
28,36,3.5269E-012,6.3073E-028
29,36,4.3364E-012,9.0016E-028
30,36,5.5402E-012,1.3536E-027
31,36,6.6104E-012,1.8135E-027
32,36,7.6659E-012,2.3766E-027
33,36,8.6547E-012,3.0410E-027
34,36,9.4506E-012,3.7058E-027
35,36,9.6418E-012,4.2617E-027
36,36,9.4675E-012,4.7527E-027
37,36,8.9839E-012,5.0694E-027
38,36,8.2553E-012,5.2326E-027
39,36,7.3038E-012,5.6622E-027
40,36,6.5918E-012,6.4829E-027
41,36,6.2325E-012,8.5663E-027
42,36,6.1836E-012,5.1922E-027
43,36,6.0034E-012,7.2848E-027

#ix=85,arr=2,vin=-4,rin=-3,rea=-3,vex=-5,rex=-1,tt=5000,tr=5000,tv=0,
0,37,8.7796E-017,6.3658E-036
1,37,1.3404E-016,8.1058E-036
2,37,2.0528E-016,3.2695E-035
3,37,2.8319E-016,7.0034E-035
4,37,3.9689E-016,1.1784E-034
5,37,5.6770E-016,2.0797E-034
6,37,9.7784E-016,7.3602E-034
7,37,1.3800E-015,1.3129E-033
8,37,2.0474E-015,2.1436E-033
9,37,3.3050E-015,6.0898E-033
10,37,4.4926E-015,7.4512E-033
11,37,7.4907E-015,1.6767E-032
12,37,1.2666E-014,5.3194E-032
13,37,1.9942E-014,1.1708E-031
14,37,2.9231E-014,2.0037E-031
15,37,4.2517E-014,4.2565E-031
16,37,6.0451E-014,8.2579E-031
17,37,9.2681E-014,1.6268E-030
18,37,1.2153E-013,2.5294E-030
19,37,1.7057E-013,5.1619E-030
20,37,2.3435E-013,7.6303E-030
21,37,3.3248E-013,1.3120E-029
22,37,4.4691E-013,2.3062E-029
23,37,6.0904E-013,4.1212E-029
24,37,8.3537E-013,6.4725E-029
25,37,1.1039E-012,1.0105E-028
26,37,1.4915E-012,1.6570E-028
27,37,1.9768E-012,2.5377E-028
28,37,2.6061E-012,4.2235E-028
29,37,3.4376E-012,6.5704E-028
30,37,4.2642E-012,9.5393E-028
31,37,5.3059E-012,1.3518E-027
32,37,6.3709E-012,1.8575E-027
33,37,7.4145E-012,2.5519E-027
34,37,8.3637E-012,3.2008E-027
35,37,9.0372E-012,3.9502E-027
36,37,8.8871E-012,4.3654E-027
37,37,8.8332E-012,4.8522E-027
38,37,8.4708E-012,5.4930E-027
39,37,7.3993E-012,5.6444E-027
40,37,6.5474E-012,6.2087E-027
41,37,5.9888E-012,8.1071E-027
42,37,6.1341E-012,5.1071E-027
43,37,6.5484E-012,7.6576E-027

#ix=86,arr=2,vin=-4,rin=-3,rea=-3,vex=-5,rex=-1,tt=5000,tr=5000,tv=0,
0,38,6.3468E-017,2.2783E-036
1,38,8.9507E-017,4.9644E-036
2,38,1.3640E-016,9.9962E-036
3,38,2.0351E-016,3.0943E-035
4,38,3.0899E-016,8.3439E-035
5,38,4.1875E-016,1.5408E-034
6,38,6.6939E-016,4.4229E-034
7,38,1.0654E-015,1.0808E-033
8,38,1.5220E-015,1.5981E-033
9,38,2.3501E-015,3.2264E-033
10,38,3.8264E-015,7.1712E-033
11,38,5.7876E-015,1.1581E-032
12,38,9.5579E-015,3.6113E-032
13,38,1.5746E-014,8.7165E-032
14,38,2.2437E-014,1.4320E-031
15,38,3.0904E-014,2.5472E-031
16,38,4.6995E-014,6.8336E-031
17,38,6.8882E-014,1.1076E-030
18,38,9.4349E-014,1.9915E-030
19,38,1.3376E-013,3.6782E-030
20,38,1.8835E-013,6.7105E-030
21,38,2.3724E-013,8.3767E-030
22,38,3.4520E-013,1.6569E-029
23,38,4.8588E-013,2.9740E-029
24,38,6.3033E-013,4.6734E-029
25,38,8.1330E-013,6.6022E-029
26,38,1.1140E-012,1.1633E-028
27,38,1.5050E-012,1.7824E-028
28,38,2.0298E-012,3.1536E-028
29,38,2.6139E-012,4.6983E-028
30,38,3.2744E-012,6.8311E-028
31,38,4.0588E-012,9.9180E-028
32,38,5.0679E-012,1.4430E-027
33,38,6.0347E-012,1.9950E-027
34,38,7.0832E-012,2.6318E-027
35,38,8.0677E-012,3.4449E-027
36,38,8.4942E-012,4.1028E-027
37,38,8.5644E-012,4.6907E-027
38,38,8.1640E-012,5.1954E-027
39,38,7.5211E-012,5.7280E-027
40,38,6.8771E-012,6.6425E-027
41,38,6.1161E-012,8.3012E-027
42,38,5.9440E-012,4.8403E-027
43,38,6.6776E-012,7.4209E-027

#ix=87,arr=2,vin=-4,rin=-3,rea=-3,vex=-5,rex=-1,tt=5000,tr=5000,tv=0,
0,39,5.2877E-017,2.7793E-036
1,39,6.7685E-017,3.5218E-036
2,39,1.0195E-016,1.3972E-035
3,39,1.7553E-016,3.3949E-035
4,39,2.4318E-016,4.5041E-035
5,39,3.1381E-016,9.4706E-035
6,39,4.8964E-016,2.7385E-034
7,39,8.1435E-016,7.3209E-034
8,39,1.1704E-015,1.0603E-033
9,39,1.8305E-015,2.1216E-033
10,39,2.7881E-015,3.9290E-033
11,39,4.7380E-015,1.0097E-032
12,39,6.8541E-015,2.2302E-032
13,39,1.1277E-014,5.2741E-032
14,39,1.7477E-014,1.1629E-031
15,39,2.3243E-014,1.9675E-031
16,39,3.7275E-014,5.2408E-031
17,39,5.2695E-014,8.4907E-031
18,39,6.6768E-014,1.1152E-030
19,39,9.2069E-014,1.8443E-030
20,39,1.3319E-013,3.6521E-030
21,39,1.7803E-013,6.3969E-030
22,39,2.4268E-013,1.0516E-029
23,39,3.5290E-013,2.0390E-029
24,39,4.6764E-013,3.0801E-029
25,39,6.2292E-013,5.0183E-029
26,39,8.1866E-013,7.7832E-029
27,39,1.0986E-012,1.2323E-028
28,39,1.4576E-012,1.9984E-028
29,39,1.9289E-012,3.1685E-028
30,39,2.3969E-012,4.7688E-028
31,39,3.1909E-012,7.2793E-028
32,39,3.8715E-012,1.0124E-027
33,39,4.8012E-012,1.5284E-027
34,39,5.8229E-012,2.0976E-027
35,39,6.7446E-012,2.7826E-027
36,39,7.4784E-012,3.5441E-027
37,39,7.8074E-012,4.1720E-027
38,39,7.5862E-012,4.5984E-027
39,39,7.2085E-012,5.3526E-027
40,39,6.3630E-012,5.8391E-027
41,39,5.4410E-012,6.8119E-027
42,39,5.6232E-012,4.4296E-027
43,39,6.1848E-012,6.6291E-027

#ix=88,arr=2,vin=-4,rin=-3,rea=-3,vex=-5,rex=-1,tt=5000,tr=5000,tv=0,
0,40,3.6432E-017,1.3646E-036
1,40,5.7074E-017,2.2856E-036
2,40,8.1278E-017,6.2113E-036
3,40,1.2821E-016,2.6806E-035
4,40,2.0699E-016,4.7870E-035
5,40,2.5505E-016,8.4849E-035
6,40,3.7192E-016,2.4612E-034
7,40,6.0747E-016,4.4447E-034
8,40,9.5717E-016,1.1005E-033
9,40,1.4153E-015,1.9027E-033
10,40,2.3063E-015,3.3509E-033
11,40,3.3821E-015,5.4534E-033
12,40,5.6780E-015,1.8409E-032
13,40,8.5523E-015,3.8190E-032
14,40,1.2551E-014,7.4470E-032
15,40,2.0453E-014,1.7228E-031
16,40,2.8771E-014,4.0970E-031
17,40,3.9256E-014,4.8307E-031
18,40,5.0893E-014,7.3956E-031
19,40,6.9250E-014,1.3483E-030
20,40,1.0201E-013,3.0116E-030
21,40,1.2884E-013,3.7350E-030
22,40,2.0487E-013,9.3463E-030
23,40,2.5629E-013,1.2618E-029
24,40,3.6413E-013,2.4739E-029
25,40,4.4931E-013,3.0975E-029
26,40,6.1548E-013,5.7632E-029
27,40,8.5211E-013,9.4494E-029
28,40,1.0449E-012,1.3622E-028
29,40,1.4745E-012,2.2795E-028
30,40,1.8019E-012,3.2778E-028
31,40,2.3103E-012,4.8355E-028
32,40,2.9745E-012,7.5712E-028
33,40,3.7093E-012,1.1149E-027
34,40,4.4119E-012,1.5121E-027
35,40,5.2030E-012,2.0527E-027
36,40,6.1677E-012,2.7624E-027
37,40,6.9391E-012,3.5640E-027
38,40,6.8547E-012,4.0217E-027
39,40,6.6162E-012,4.6491E-027
40,40,6.0882E-012,5.2046E-027
41,40,5.2282E-012,6.2820E-027
42,40,5.0810E-012,3.8126E-027
43,40,5.4219E-012,5.5791E-027

#ix=89,arr=2,vin=-4,rin=-3,rea=-3,vex=-5,rex=-1,tt=5000,tr=5000,tv=0,
0,41,2.5625E-017,8.2944E-037
1,41,4.5488E-017,1.8504E-036
2,41,6.0856E-017,3.6101E-036
3,41,8.4049E-017,1.0847E-035
4,41,1.3950E-016,2.5364E-035
5,41,1.5770E-016,3.6331E-035
6,41,2.8466E-016,1.5893E-034
7,41,4.2143E-016,3.4216E-034
8,41,6.4083E-016,4.8610E-034
9,41,1.1391E-015,1.3787E-033
10,41,1.6738E-015,2.4600E-033
11,41,2.6324E-015,3.8926E-033
12,41,4.3386E-015,1.2916E-032
13,41,6.6392E-015,3.2696E-032
14,41,9.4694E-015,5.1969E-032
15,41,1.4083E-014,1.1579E-031
16,41,1.8440E-014,2.0750E-031
17,41,2.6251E-014,2.7717E-031
18,41,3.8290E-014,4.9267E-031
19,41,5.5704E-014,1.0764E-030
20,41,7.6569E-014,2.0543E-030
21,41,9.8438E-014,3.0445E-030
22,41,1.4385E-013,5.3191E-030
23,41,1.8985E-013,9.4235E-030
24,41,2.5316E-013,1.4775E-029
25,41,3.3622E-013,2.1937E-029
26,41,4.8964E-013,4.4601E-029
27,41,6.2877E-013,6.3692E-029
28,41,7.6394E-013,8.9829E-029
29,41,1.0568E-012,1.5374E-028
30,41,1.2938E-012,2.1665E-028
31,41,1.7476E-012,3.6615E-028
32,41,2.1912E-012,5.2657E-028
33,41,2.8317E-012,8.3225E-028
34,41,3.3963E-012,1.0898E-027
35,41,4.0938E-012,1.5976E-027
36,41,4.9111E-012,2.1727E-027
37,41,5.7210E-012,2.8336E-027
38,41,5.9890E-012,3.3807E-027
39,41,5.8716E-012,3.9310E-027
40,41,5.4157E-012,4.4746E-027
41,41,4.8490E-012,5.5274E-027
42,41,4.4895E-012,3.2882E-027
43,41,4.5725E-012,4.7216E-027

#ix=90,arr=2,vin=-4,rin=-3,rea=-3,vex=-5,rex=-1,tt=5000,tr=5000,tv=0,
0,42,2.0828E-017,1.0815E-036
1,42,2.5713E-017,8.9415E-037
2,42,4.3807E-017,3.4457E-036
3,42,6.6436E-017,9.6481E-036
4,42,9.8427E-017,1.7722E-035
5,42,1.6719E-016,6.1313E-035
6,42,2.0276E-016,9.6519E-035
7,42,2.8654E-016,1.9058E-034
8,42,5.1061E-016,4.7893E-034
9,42,6.8764E-016,6.2323E-034
10,42,1.2420E-015,1.6066E-033
11,42,1.8028E-015,3.6740E-033
12,42,3.3224E-015,1.0565E-032
13,42,4.5215E-015,1.7794E-032
14,42,6.7451E-015,3.2912E-032
15,42,9.1304E-015,5.9188E-032
16,42,1.3954E-014,1.4612E-031
17,42,1.9101E-014,2.2101E-031
18,42,2.7883E-014,4.0101E-031
19,42,3.7880E-014,7.7357E-031
20,42,5.4213E-014,1.3761E-030
21,42,7.0716E-014,1.9538E-030
22,42,9.7118E-014,2.8982E-030
23,42,1.4077E-013,6.3299E-030
24,42,1.8528E-013,1.0593E-029
25,42,2.2206E-013,1.3050E-029
26,42,3.0538E-013,2.4358E-029
27,42,4.3859E-013,4.1731E-029
28,42,5.7114E-013,6.5415E-029
29,42,8.1399E-013,1.2227E-028
30,42,9.3915E-013,1.5144E-028
31,42,1.2385E-012,2.4932E-028
32,42,1.4945E-012,3.3065E-028
33,42,1.8658E-012,5.0335E-028
34,42,2.3333E-012,7.2766E-028
35,42,2.9945E-012,1.0815E-027
36,42,3.6459E-012,1.5513E-027
37,42,4.2943E-012,2.0038E-027
38,42,4.9104E-012,2.6682E-027
39,42,5.1238E-012,3.2182E-027
40,42,4.7189E-012,3.6429E-027
41,42,4.0838E-012,4.2769E-027
42,42,3.7101E-012,2.5115E-027
43,42,3.7093E-012,3.5611E-027

#ix=91,arr=2,vin=-4,rin=-3,rea=-3,vex=-5,rex=-1,tt=5000,tr=5000,tv=0,
0,43,1.0488E-017,4.0702E-037
1,43,1.9853E-017,7.2258E-037
2,43,2.9458E-017,2.7952E-036
3,43,4.6310E-017,8.7182E-036
4,43,6.0903E-017,1.1757E-035
5,43,8.8595E-017,2.2447E-035
6,43,1.4177E-016,6.9940E-035
7,43,1.6776E-016,7.5325E-035
8,43,3.4289E-016,2.8606E-034
9,43,6.3414E-016,9.3959E-034
10,43,9.3283E-016,1.2050E-033
11,43,1.1869E-015,1.5207E-033
12,43,1.9894E-015,5.0657E-033
13,43,3.6843E-015,1.5972E-032
14,43,4.4456E-015,2.1458E-032
15,43,7.3301E-015,4.8371E-032
16,43,1.0036E-014,1.0275E-031
17,43,1.3589E-014,1.3571E-031
18,43,1.8652E-014,2.6804E-031
19,43,2.8106E-014,5.0997E-031
20,43,3.6450E-014,8.1080E-031
21,43,4.6680E-014,1.2580E-030
22,43,6.9241E-014,2.5944E-030
23,43,9.5878E-014,4.5118E-030
24,43,1.2760E-013,6.9298E-030
25,43,1.5553E-013,9.2907E-030
26,43,2.1515E-013,1.6093E-029
27,43,2.8332E-013,2.4026E-029
28,43,3.3341E-013,3.5307E-029
29,43,4.7119E-013,6.1143E-029
30,43,6.5480E-013,1.0163E-028
31,43,8.7194E-013,1.6465E-028
32,43,1.0175E-012,2.1769E-028
33,43,1.3159E-012,3.2449E-028
34,43,1.6199E-012,4.7458E-028
35,43,2.0140E-012,6.7779E-028
36,43,2.4631E-012,9.4530E-028
37,43,3.0645E-012,1.4010E-027
38,43,3.5136E-012,1.7836E-027
39,43,3.9083E-012,2.2711E-027
40,43,3.7601E-012,2.7625E-027
41,43,3.3653E-012,3.2031E-027
42,43,3.0371E-012,1.9959E-027
43,43,2.7839E-012,2.6778E-027

#ix=92,arr=2,vin=-4,rin=-3,rea=-3,vex=-5,rex=-1,tt=5000,tr=5000,tv=0,
0,44,8.7770E-018,3.3545E-037
1,44,1.4968E-017,8.2789E-037
2,44,1.3956E-017,7.5004E-037
3,44,2.8307E-017,6.0999E-036
4,44,3.7744E-017,4.5522E-036
5,44,5.6724E-017,1.4263E-035
6,44,9.9667E-017,9.1141E-035
7,44,1.2378E-016,6.2294E-035
8,44,1.8012E-016,1.0716E-034
9,44,2.4700E-016,1.9630E-034
10,44,5.0064E-016,6.4281E-034
11,44,1.0211E-015,1.9416E-033
12,44,1.2413E-015,3.7912E-033
13,44,2.2179E-015,9.1753E-033
14,44,2.7918E-015,1.2539E-032
15,44,4.1889E-015,2.9449E-032
16,44,4.9214E-015,4.8459E-032
17,44,7.9671E-015,9.1489E-032
18,44,1.3454E-014,2.0216E-031
19,44,1.4787E-014,2.2161E-031
20,44,2.2464E-014,6.5652E-031
21,44,2.8122E-014,6.4370E-031
22,44,4.5344E-014,1.5562E-030
23,44,6.4785E-014,3.1801E-030
24,44,8.2080E-014,4.4748E-030
25,44,9.9470E-014,5.5372E-030
26,44,1.3147E-013,9.9145E-030
27,44,1.8595E-013,1.6708E-029
28,44,2.4144E-013,2.8441E-029
29,44,3.1375E-013,3.9511E-029
30,44,3.7415E-013,5.3881E-029
31,44,5.4282E-013,9.1902E-029
32,44,6.8437E-013,1.4610E-028
33,44,8.1266E-013,1.9543E-028
34,44,1.0091E-012,2.8308E-028
35,44,1.3013E-012,4.3333E-028
36,44,1.6292E-012,6.0689E-028
37,44,2.0048E-012,8.2232E-028
38,44,2.3425E-012,1.1097E-027
39,44,2.8695E-012,1.5752E-027
40,44,2.9084E-012,1.9366E-027
41,44,2.6223E-012,2.2983E-027
42,44,2.3639E-012,1.4611E-027
43,44,2.0244E-012,1.7860E-027

#ix=93,arr=2,vin=-4,rin=-3,rea=-3,vex=-5,rex=-1,tt=5000,tr=5000,tv=0,
0,45,3.4177E-018,3.3904E-037
1,45,5.1658E-018,1.4464E-037
2,45,1.7324E-017,1.5842E-036
3,45,1.2827E-017,1.6620E-036
4,45,2.0211E-017,3.4397E-036
5,45,3.7465E-017,1.1963E-035
6,45,4.9788E-017,2.8501E-035
7,45,6.3809E-017,3.3381E-035
8,45,8.8228E-017,3.5213E-035
9,45,2.4370E-016,3.9834E-034
10,45,2.1542E-016,1.9972E-034
11,45,4.7521E-016,6.8863E-034
12,45,6.5714E-016,1.7169E-033
13,45,1.0702E-015,5.3379E-033
14,45,1.5248E-015,6.2777E-033
15,45,2.1547E-015,1.1300E-032
16,45,3.6191E-015,4.5831E-032
17,45,4.6887E-015,4.6709E-032
18,45,6.4638E-015,7.7317E-032
19,45,7.5053E-015,1.0435E-031
20,45,1.1111E-014,1.8681E-031
21,45,1.5779E-014,3.7921E-031
22,45,2.3801E-014,8.5585E-031
23,45,3.1445E-014,1.3176E-030
24,45,4.3576E-014,2.3911E-030
25,45,5.2365E-014,2.6553E-030
26,45,7.0621E-014,4.6100E-030
27,45,9.5955E-014,7.7102E-030
28,45,1.3226E-013,1.4430E-029
29,45,1.8353E-013,2.3912E-029
30,45,2.2443E-013,3.4510E-029
31,45,3.0266E-013,5.0869E-029
32,45,3.7373E-013,7.2145E-029
33,45,4.9350E-013,1.1512E-028
34,45,6.4499E-013,1.7152E-028
35,45,7.1699E-013,2.1761E-028
36,45,9.3747E-013,3.3200E-028
37,45,1.1816E-012,4.7257E-028
38,45,1.4208E-012,6.3264E-028
39,45,1.6494E-012,8.5673E-028
40,45,1.8677E-012,1.2096E-027
41,45,1.9021E-012,1.6030E-027
42,45,1.8303E-012,1.0899E-027
43,45,1.5242E-012,1.4474E-027

#ix=94,arr=2,vin=-4,rin=-3,rea=-3,vex=-5,rex=-1,tt=5000,tr=5000,tv=0,
0,46,2.0198E-018,1.9053E-037
1,46,2.5637E-018,1.3917E-037
2,46,3.5571E-018,1.5555E-037
3,46,7.1514E-018,3.9233E-036
4,46,8.8737E-018,1.2210E-036
5,46,9.3835E-018,1.3022E-036
6,46,2.5869E-017,3.2293E-035
7,46,3.7628E-017,1.9831E-035
8,46,3.1444E-017,1.6435E-035
9,46,1.0516E-016,1.3652E-034
10,46,1.0148E-016,1.9610E-034
11,46,2.1469E-016,3.4354E-034
12,46,2.6664E-016,5.8266E-034
13,46,3.7538E-016,1.1199E-033
14,46,9.0510E-016,3.5549E-033
15,46,1.0097E-015,7.4654E-033
16,46,1.3009E-015,1.0950E-032
17,46,1.7140E-015,1.2543E-032
18,46,3.2136E-015,9.7493E-032
19,46,2.8941E-015,3.6001E-032
20,46,5.2327E-015,1.0264E-031
21,46,6.0107E-015,1.5788E-031
22,46,7.6866E-015,2.5758E-031
23,46,1.3913E-014,5.1339E-031
24,46,1.8164E-014,9.7257E-031
25,46,2.0686E-014,1.4502E-030
26,46,2.8078E-014,1.6791E-030
27,46,4.9959E-014,4.2020E-030
28,46,5.2631E-014,5.1551E-030
29,46,7.0370E-014,9.1889E-030
30,46,9.2183E-014,1.1822E-029
31,46,1.3779E-013,2.0988E-029
32,46,1.5776E-013,3.2798E-029
33,46,1.9641E-013,4.0879E-029
34,46,2.5834E-013,5.9627E-029
35,46,3.4821E-013,9.9680E-029
36,46,4.4310E-013,1.3690E-028
37,46,5.4831E-013,2.0001E-028
38,46,6.6650E-013,2.7646E-028
39,46,8.4679E-013,4.1221E-028
40,46,9.8585E-013,5.9968E-028
41,46,1.1124E-012,8.8337E-028
42,46,1.3639E-012,9.1682E-028
43,46,1.1230E-012,1.3718E-027

#ix=95,arr=2,vin=-4,rin=-3,rea=-3,vex=-5,rex=-1,tt=5000,tr=5000,tv=0,
0,47,1.0488E-018,7.7805E-038
1,47,7.7202E-019,1.4114E-038
2,47,1.9485E-018,4.3599E-037
3,47,4.6639E-019,2.0554E-038
4,47,1.5247E-018,1.0873E-037
5,47,5.4852E-018,1.6365E-036
6,47,7.3726E-018,3.6769E-036
7,47,1.4155E-017,1.6508E-035
8,47,3.6550E-018,3.4211E-037
9,47,3.2357E-017,2.3447E-035
10,47,6.6587E-017,2.0915E-034
11,47,1.4132E-016,1.8580E-034
12,47,8.8722E-017,2.3819E-034
13,47,1.8455E-016,6.0151E-034
14,47,2.7699E-016,9.1690E-034
15,47,2.3385E-016,1.6905E-033
16,47,3.6762E-016,5.5550E-033
17,47,6.4560E-016,5.7447E-033
18,47,9.2926E-016,1.1985E-032
19,47,8.2778E-016,1.0333E-032
20,47,1.0185E-015,1.1095E-032
21,47,1.9248E-015,3.6620E-032
22,47,2.9068E-015,1.1666E-031
23,47,6.5140E-015,3.8225E-031
24,47,4.3163E-015,1.8766E-031
25,47,5.3448E-015,1.9974E-031
26,47,1.0828E-014,1.3267E-030
27,47,1.4375E-014,1.5407E-030
28,47,1.1828E-014,8.1163E-031
29,47,1.4332E-014,1.3140E-030
30,47,2.7570E-014,2.9849E-030
31,47,3.1570E-014,3.7717E-030
32,47,4.4542E-014,6.9337E-030
33,47,5.4017E-014,1.2878E-029
34,47,6.9453E-014,1.2507E-029
35,47,7.6615E-014,2.0595E-029
36,47,1.0741E-013,2.7575E-029
37,47,1.4259E-013,4.2059E-029
38,47,1.8298E-013,6.8515E-029
39,47,2.3808E-013,1.0776E-028
40,47,2.8084E-013,1.5924E-028
41,47,3.4025E-013,2.3915E-028
42,47,5.2753E-013,3.9743E-028
43,47,7.5490E-013,1.3190E-027


#ix=96,arr=2,vin=-4,rin=-3,rea=-3,vex=-5,rex=-1,tt=10000,tr=10000,tv=0,
0,0,1.5186E-011,1.0416E-027
1,0,1.4214E-011,1.0056E-027
2,0,1.3274E-011,9.6592E-028
3,0,1.2627E-011,9.8374E-028
4,0,1.2144E-011,9.6077E-028
5,0,1.1724E-011,9.6223E-028
6,0,1.1221E-011,9.3300E-028
7,0,1.0978E-011,9.5127E-028
8,0,1.0540E-011,9.2475E-028
9,0,1.0111E-011,9.0768E-028
10,0,1.0014E-011,9.1252E-028
11,0,9.6739E-012,8.9366E-028
12,0,9.4345E-012,8.8768E-028
13,0,9.2437E-012,8.7497E-028
14,0,8.9870E-012,8.5465E-028
15,0,8.7923E-012,8.5886E-028
16,0,8.7992E-012,8.9172E-028
17,0,8.4709E-012,8.5914E-028
18,0,8.2462E-012,8.2695E-028
19,0,8.1397E-012,8.4440E-028
20,0,7.8786E-012,8.1755E-028
21,0,7.5172E-012,8.0709E-028
22,0,7.3080E-012,7.8746E-028
23,0,7.0859E-012,7.7282E-028
24,0,6.8289E-012,7.6798E-028
25,0,6.5085E-012,7.5419E-028
26,0,6.3538E-012,7.4364E-028
27,0,6.0187E-012,7.2735E-028
28,0,5.8126E-012,7.4303E-028
29,0,5.4817E-012,7.1768E-028
30,0,5.1616E-012,7.2427E-028
31,0,4.8687E-012,7.0046E-028
32,0,4.6694E-012,7.2613E-028
33,0,4.4012E-012,7.3671E-028
34,0,4.1618E-012,7.6423E-028
35,0,3.7138E-012,7.1081E-028
36,0,3.5274E-012,7.3204E-028
37,0,3.0816E-012,6.6829E-028
38,0,2.7053E-012,6.3907E-028
39,0,2.4716E-012,6.7240E-028
40,0,2.0564E-012,6.4974E-028
41,0,1.6724E-012,6.5659E-028
42,0,1.2916E-012,2.9600E-028
43,0,7.1720E-013,2.3493E-028

#ix=97,arr=2,vin=-4,rin=-3,rea=-3,vex=-5,rex=-1,tt=10000,tr=10000,tv=0,
0,1,1.5239E-011,9.9112E-028
1,1,1.3682E-011,9.0402E-028
2,1,1.2868E-011,8.9310E-028
3,1,1.2168E-011,9.1720E-028
4,1,1.1484E-011,8.7368E-028
5,1,1.0858E-011,8.4065E-028
6,1,1.0257E-011,8.0052E-028
7,1,1.0108E-011,8.1006E-028
8,1,9.6688E-012,7.8152E-028
9,1,9.5057E-012,7.7754E-028
10,1,9.3503E-012,7.9160E-028
11,1,9.1412E-012,7.8423E-028
12,1,8.9201E-012,7.7295E-028
13,1,8.7981E-012,7.6959E-028
14,1,8.6940E-012,7.8222E-028
15,1,8.4712E-012,7.8114E-028
16,1,8.1513E-012,7.4585E-028
17,1,8.1718E-012,7.6896E-028
18,1,8.0134E-012,7.6082E-028
19,1,7.9526E-012,7.7658E-028
20,1,7.5580E-012,7.3815E-028
21,1,7.4237E-012,7.4297E-028
22,1,7.2877E-012,7.4582E-028
23,1,6.9875E-012,7.2597E-028
24,1,6.6790E-012,7.0525E-028
25,1,6.5852E-012,7.2933E-028
26,1,6.4335E-012,7.4874E-028
27,1,5.8682E-012,6.8162E-028
28,1,5.7488E-012,7.0776E-028
29,1,5.3821E-012,6.7041E-028
30,1,5.2457E-012,7.0909E-028
31,1,4.9003E-012,6.9989E-028
32,1,4.7129E-012,7.1584E-028
33,1,4.4042E-012,7.2612E-028
34,1,4.0114E-012,6.9898E-028
35,1,3.7677E-012,7.0969E-028
36,1,3.5131E-012,7.2276E-028
37,1,3.1518E-012,6.8878E-028
38,1,2.7498E-012,6.2757E-028
39,1,2.4225E-012,6.2787E-028
40,1,2.0318E-012,6.1708E-028
41,1,1.6930E-012,6.7493E-028
42,1,1.2559E-012,2.8221E-028
43,1,6.7362E-013,2.2297E-028

#ix=98,arr=2,vin=-4,rin=-3,rea=-3,vex=-5,rex=-1,tt=10000,tr=10000,tv=0,
0,2,1.4274E-011,8.6988E-028
1,2,1.3370E-011,8.6039E-028
2,2,1.2352E-011,8.1983E-028
3,2,1.1618E-011,8.3832E-028
4,2,1.0975E-011,8.0604E-028
5,2,1.0303E-011,7.5952E-028
6,2,9.9472E-012,7.4263E-028
7,2,9.6109E-012,7.3103E-028
8,2,9.4163E-012,7.2900E-028
9,2,9.0724E-012,7.1392E-028
10,2,8.9702E-012,7.2335E-028
11,2,8.7668E-012,7.0889E-028
12,2,8.8490E-012,7.4260E-028
13,2,8.4772E-012,6.9427E-028
14,2,8.4898E-012,7.3254E-028
15,2,8.2151E-012,7.1415E-028
16,2,8.1160E-012,7.1435E-028
17,2,7.9895E-012,7.0403E-028
18,2,7.8208E-012,7.1467E-028
19,2,7.5592E-012,6.9437E-028
20,2,7.3080E-012,6.8267E-028
21,2,7.2457E-012,6.9686E-028
22,2,7.0459E-012,6.9402E-028
23,2,6.8312E-012,6.7872E-028
24,2,6.5891E-012,6.6719E-028
25,2,6.3710E-012,6.5815E-028
26,2,6.1476E-012,6.7458E-028
27,2,5.8497E-012,6.6457E-028
28,2,5.7691E-012,6.9784E-028
29,2,5.3634E-012,6.7253E-028
30,2,5.1414E-012,6.7531E-028
31,2,4.7577E-012,6.5121E-028
32,2,4.4604E-012,6.4518E-028
33,2,4.1749E-012,6.3577E-028
34,2,3.9270E-012,6.4583E-028
35,2,3.6931E-012,6.9651E-028
36,2,3.4080E-012,6.8157E-028
37,2,2.9813E-012,6.2113E-028
38,2,2.6045E-012,5.6976E-028
39,2,2.3587E-012,5.8718E-028
40,2,2.0699E-012,6.2701E-028
41,2,1.6730E-012,6.8274E-028
42,2,1.2356E-012,2.8037E-028
43,2,6.6114E-013,2.0764E-028

#ix=99,arr=2,vin=-4,rin=-3,rea=-3,vex=-5,rex=-1,tt=10000,tr=10000,tv=0,
0,3,1.2946E-011,7.4231E-028
1,3,1.2435E-011,7.4571E-028
2,3,1.1589E-011,7.2367E-028
3,3,1.1109E-011,7.6352E-028
4,3,1.0660E-011,7.5837E-028
5,3,1.0311E-011,7.5155E-028
6,3,9.7963E-012,7.1988E-028
7,3,9.4698E-012,7.1281E-028
8,3,9.2210E-012,7.0385E-028
9,3,9.2240E-012,7.2462E-028
10,3,9.1152E-012,7.3184E-028
11,3,8.7286E-012,6.7713E-028
12,3,8.7774E-012,7.1540E-028
13,3,8.5482E-012,6.9066E-028
14,3,8.3290E-012,6.8280E-028
15,3,8.3231E-012,7.0386E-028
16,3,8.1473E-012,7.0222E-028
17,3,7.9730E-012,6.9219E-028
18,3,7.7472E-012,6.7608E-028
19,3,7.5482E-012,6.5821E-028
20,3,7.4038E-012,6.6821E-028
21,3,6.9750E-012,6.3219E-028
22,3,6.8254E-012,6.3142E-028
23,3,6.7404E-012,6.5101E-028
24,3,6.4333E-012,6.2703E-028
25,3,6.1712E-012,6.3169E-028
26,3,5.9693E-012,6.2961E-028
27,3,5.6968E-012,6.2360E-028
28,3,5.5876E-012,6.6086E-028
29,3,5.2192E-012,6.1700E-028
30,3,4.8985E-012,6.0073E-028
31,3,4.6519E-012,6.1305E-028
32,3,4.4018E-012,6.1415E-028
33,3,4.1711E-012,6.5007E-028
34,3,3.7979E-012,6.0196E-028
35,3,3.5091E-012,6.1999E-028
36,3,3.1990E-012,5.8951E-028
37,3,2.9264E-012,5.8123E-028
38,3,2.5754E-012,5.5269E-028
39,3,2.3537E-012,6.0047E-028
40,3,1.9962E-012,5.7993E-028
41,3,1.6805E-012,6.6642E-028
42,3,1.2312E-012,2.7722E-028
43,3,6.5081E-013,2.0178E-028

#ix=100,arr=2,vin=-4,rin=-3,rea=-3,vex=-5,rex=-1,tt=10000,tr=10000,tv=0,
0,4,1.1005E-011,5.7610E-028
1,4,1.1418E-011,6.4613E-028
2,4,1.1120E-011,6.7155E-028
3,4,1.1089E-011,7.5462E-028
4,4,1.0597E-011,7.3971E-028
5,4,1.0251E-011,7.3153E-028
6,4,9.9309E-012,7.3216E-028
7,4,9.6734E-012,7.1843E-028
8,4,9.3053E-012,6.9643E-028
9,4,9.3211E-012,7.1127E-028
10,4,9.0650E-012,7.0287E-028
11,4,8.9838E-012,7.0314E-028
12,4,8.7762E-012,6.9596E-028
13,4,8.5600E-012,6.7824E-028
14,4,8.5309E-012,6.8655E-028
15,4,8.4056E-012,6.7965E-028
16,4,8.1640E-012,6.8030E-028
17,4,7.9417E-012,6.7448E-028
18,4,7.8098E-012,6.5802E-028
19,4,7.5289E-012,6.5455E-028
20,4,7.3798E-012,6.6533E-028
21,4,7.1753E-012,6.3660E-028
22,4,6.9292E-012,6.4010E-028
23,4,6.7456E-012,6.4253E-028
24,4,6.4178E-012,6.0631E-028
25,4,6.1365E-012,6.0217E-028
26,4,6.0679E-012,6.2899E-028
27,4,5.5775E-012,5.9364E-028
28,4,5.3818E-012,5.9256E-028
29,4,5.2278E-012,6.1977E-028
30,4,4.9639E-012,6.2750E-028
31,4,4.5425E-012,5.8252E-028
32,4,4.2290E-012,5.7971E-028
33,4,4.0074E-012,5.9087E-028
34,4,3.7058E-012,5.8662E-028
35,4,3.5544E-012,6.2918E-028
36,4,3.1948E-012,6.0405E-028
37,4,2.9742E-012,6.1275E-028
38,4,2.6398E-012,5.8602E-028
39,4,2.3427E-012,5.7355E-028
40,4,1.9906E-012,5.9883E-028
41,4,1.5960E-012,5.6807E-028
42,4,1.2627E-012,2.8467E-028
43,4,6.6147E-013,2.1750E-028

#ix=101,arr=2,vin=-4,rin=-3,rea=-3,vex=-5,rex=-1,tt=10000,tr=10000,tv=0,
0,5,9.2720E-012,4.3754E-028
1,5,1.0095E-011,5.2469E-028
2,5,1.0420E-011,5.9807E-028
3,5,1.0752E-011,7.1863E-028
4,5,1.0458E-011,7.1527E-028
5,5,1.0154E-011,7.1167E-028
6,5,9.9268E-012,7.2186E-028
7,5,9.7646E-012,7.2249E-028
8,5,9.6232E-012,7.2658E-028
9,5,9.3290E-012,7.1419E-028
10,5,9.1921E-012,6.9844E-028
11,5,9.0862E-012,7.1039E-028
12,5,8.9049E-012,7.0040E-028
13,5,8.8309E-012,7.0061E-028
14,5,8.6003E-012,6.8921E-028
15,5,8.4151E-012,6.8379E-028
16,5,8.2524E-012,6.7939E-028
17,5,8.0435E-012,6.7180E-028
18,5,7.9179E-012,6.6763E-028
19,5,7.6593E-012,6.6360E-028
20,5,7.4631E-012,6.5632E-028
21,5,7.2703E-012,6.4528E-028
22,5,7.0172E-012,6.3720E-028
23,5,6.7221E-012,6.3130E-028
24,5,6.3804E-012,5.9576E-028
25,5,6.2314E-012,6.1439E-028
26,5,5.9054E-012,6.0015E-028
27,5,5.7013E-012,6.0648E-028
28,5,5.2889E-012,5.8118E-028
29,5,5.0854E-012,5.6925E-028
30,5,4.7995E-012,5.7122E-028
31,5,4.5884E-012,5.8213E-028
32,5,4.2661E-012,5.8375E-028
33,5,4.0334E-012,5.9140E-028
34,5,3.7199E-012,5.7907E-028
35,5,3.5353E-012,6.1427E-028
36,5,3.2291E-012,5.9308E-028
37,5,2.8740E-012,5.3974E-028
38,5,2.6526E-012,5.9309E-028
39,5,2.3532E-012,5.7786E-028
40,5,2.0445E-012,6.0628E-028
41,5,1.6618E-012,5.8376E-028
42,5,1.2299E-012,2.6452E-028
43,5,6.8075E-013,2.3467E-028

#ix=102,arr=2,vin=-4,rin=-3,rea=-3,vex=-5,rex=-1,tt=10000,tr=10000,tv=0,
0,6,7.8522E-012,3.4396E-028
1,6,8.6141E-012,4.0956E-028
2,6,9.3908E-012,4.9783E-028
3,6,1.0241E-011,6.6848E-028
4,6,1.0363E-011,7.1284E-028
5,6,1.0437E-011,7.3882E-028
6,6,1.0192E-011,7.2877E-028
7,6,9.8421E-012,7.2326E-028
8,6,9.7363E-012,7.3253E-028
9,6,9.6639E-012,7.4044E-028
10,6,9.3911E-012,7.1302E-028
11,6,9.4217E-012,7.3653E-028
12,6,9.1883E-012,7.1306E-028
13,6,8.8865E-012,6.8695E-028
14,6,8.8329E-012,7.0131E-028
15,6,8.5255E-012,6.9632E-028
16,6,8.3755E-012,6.9481E-028
17,6,8.1720E-012,6.7253E-028
18,6,7.8939E-012,6.5794E-028
19,6,7.6856E-012,6.5905E-028
20,6,7.5246E-012,6.5020E-028
21,6,7.3268E-012,6.4390E-028
22,6,7.1702E-012,6.5427E-028
23,6,6.7873E-012,6.2944E-028
24,6,6.3945E-012,5.9890E-028
25,6,6.1451E-012,5.9478E-028
26,6,6.0200E-012,6.0501E-028
27,6,5.7169E-012,6.0235E-028
28,6,5.3936E-012,5.7790E-028
29,6,5.0840E-012,5.7851E-028
30,6,4.7167E-012,5.5724E-028
31,6,4.4833E-012,5.6141E-028
32,6,4.3086E-012,5.7971E-028
33,6,4.0983E-012,6.0735E-028
34,6,3.7875E-012,6.0355E-028
35,6,3.5094E-012,5.9021E-028
36,6,3.3254E-012,6.1596E-028
37,6,2.9776E-012,6.0581E-028
38,6,2.6476E-012,5.6480E-028
39,6,2.4113E-012,6.1405E-028
40,6,2.0218E-012,5.8409E-028
41,6,1.6742E-012,6.1522E-028
42,6,1.2640E-012,2.7112E-028
43,6,7.0967E-013,2.4490E-028

#ix=103,arr=2,vin=-4,rin=-3,rea=-3,vex=-5,rex=-1,tt=10000,tr=10000,tv=0,
0,7,6.6379E-012,2.6815E-028
1,7,7.4216E-012,3.1958E-028
2,7,8.2375E-012,4.0119E-028
3,7,9.1545E-012,5.6032E-028
4,7,1.0262E-011,7.0567E-028
5,7,1.0351E-011,7.1917E-028
6,7,1.0293E-011,7.4700E-028
7,7,9.9668E-012,7.2431E-028
8,7,1.0024E-011,7.4122E-028
9,7,9.7103E-012,7.2872E-028
10,7,9.5878E-012,7.2794E-028
11,7,9.4972E-012,7.3087E-028
12,7,9.3376E-012,7.2516E-028
13,7,9.2323E-012,7.2837E-028
14,7,8.9222E-012,7.0749E-028
15,7,8.6856E-012,6.9680E-028
16,7,8.4408E-012,6.8792E-028
17,7,8.2645E-012,6.8029E-028
18,7,7.9820E-012,6.6978E-028
19,7,7.8122E-012,6.6205E-028
20,7,7.5475E-012,6.5663E-028
21,7,7.3774E-012,6.5153E-028
22,7,7.1591E-012,6.4659E-028
23,7,6.6727E-012,6.0143E-028
24,7,6.5415E-012,5.9755E-028
25,7,6.3559E-012,6.3011E-028
26,7,5.9236E-012,5.8165E-028
27,7,5.7591E-012,5.9536E-028
28,7,5.3554E-012,5.7574E-028
29,7,5.1480E-012,5.7810E-028
30,7,4.8636E-012,5.8564E-028
31,7,4.6030E-012,5.8461E-028
32,7,4.3069E-012,5.8552E-028
33,7,4.0739E-012,5.8873E-028
34,7,3.7685E-012,5.7106E-028
35,7,3.4951E-012,5.8768E-028
36,7,3.2753E-012,5.8927E-028
37,7,2.9673E-012,5.8124E-028
38,7,2.6633E-012,5.5524E-028
39,7,2.4204E-012,5.9462E-028
40,7,2.1163E-012,6.2185E-028
41,7,1.8171E-012,6.9119E-028
42,7,1.3189E-012,2.9447E-028
43,7,7.4751E-013,2.8111E-028

#ix=104,arr=2,vin=-4,rin=-3,rea=-3,vex=-5,rex=-1,tt=10000,tr=10000,tv=0,
0,8,5.5759E-012,2.1208E-028
1,8,6.2779E-012,2.5095E-028
2,8,7.1119E-012,3.1976E-028
3,8,8.0854E-012,4.5637E-028
4,8,9.1696E-012,5.8672E-028
5,8,1.0002E-011,7.0022E-028
6,8,1.0356E-011,7.4137E-028
7,8,1.0288E-011,7.5504E-028
8,8,9.9992E-012,7.4522E-028
9,8,1.0049E-011,7.6293E-028
10,8,9.6736E-012,7.3982E-028
11,8,9.6217E-012,7.3487E-028
12,8,9.4517E-012,7.3970E-028
13,8,9.3319E-012,7.3820E-028
14,8,8.8744E-012,6.9987E-028
15,8,8.6544E-012,7.0132E-028
16,8,8.6417E-012,7.1053E-028
17,8,8.3211E-012,6.8953E-028
18,8,8.1913E-012,6.8006E-028
19,8,7.8155E-012,6.6015E-028
20,8,7.5991E-012,6.5244E-028
21,8,7.1916E-012,6.1910E-028
22,8,7.0688E-012,6.2690E-028
23,8,6.7063E-012,6.0047E-028
24,8,6.4903E-012,6.0058E-028
25,8,6.3247E-012,6.0965E-028
26,8,6.0379E-012,6.0404E-028
27,8,5.7808E-012,5.9771E-028
28,8,5.5018E-012,5.9792E-028
29,8,5.1668E-012,5.7850E-028
30,8,4.9734E-012,5.9726E-028
31,8,4.6312E-012,5.8391E-028
32,8,4.3787E-012,5.7791E-028
33,8,4.1576E-012,6.0383E-028
34,8,3.9716E-012,6.3712E-028
35,8,3.6147E-012,6.0248E-028
36,8,3.3560E-012,6.1528E-028
37,8,3.1016E-012,6.2274E-028
38,8,2.7846E-012,6.0404E-028
39,8,2.5226E-012,6.3558E-028
40,8,2.1499E-012,6.2669E-028
41,8,1.7466E-012,6.4154E-028
42,8,1.3830E-012,3.2052E-028
43,8,7.7149E-013,2.9468E-028

#ix=105,arr=2,vin=-4,rin=-3,rea=-3,vex=-5,rex=-1,tt=10000,tr=10000,tv=0,
0,9,4.5543E-012,1.6039E-028
1,9,5.4213E-012,2.0158E-028
2,9,6.2142E-012,2.6111E-028
3,9,7.1702E-012,3.8322E-028
4,9,8.2328E-012,4.9198E-028
5,9,9.2908E-012,6.0912E-028
6,9,1.0057E-011,7.2740E-028
7,9,1.0432E-011,7.8569E-028
8,9,1.0313E-011,7.8042E-028
9,9,1.0292E-011,7.9832E-028
10,9,9.9897E-012,7.7242E-028
11,9,9.8737E-012,7.7534E-028
12,9,9.5026E-012,7.5271E-028
13,9,9.2003E-012,7.1947E-028
14,9,9.0431E-012,7.1768E-028
15,9,8.8795E-012,7.2776E-028
16,9,8.6522E-012,7.1411E-028
17,9,8.3890E-012,7.0271E-028
18,9,8.0597E-012,6.7826E-028
19,9,7.8288E-012,6.6530E-028
20,9,7.6600E-012,6.8048E-028
21,9,7.4819E-012,6.7623E-028
22,9,7.1603E-012,6.4513E-028
23,9,6.8128E-012,6.2657E-028
24,9,6.5720E-012,6.1587E-028
25,9,6.3487E-012,6.1897E-028
26,9,6.0246E-012,6.0424E-028
27,9,5.8307E-012,6.0015E-028
28,9,5.6131E-012,6.1872E-028
29,9,5.2940E-012,6.0877E-028
30,9,5.0076E-012,6.1201E-028
31,9,4.7342E-012,5.9759E-028
32,9,4.3949E-012,5.9905E-028
33,9,4.2003E-012,5.9695E-028
34,9,4.0140E-012,6.4403E-028
35,9,3.6812E-012,6.3934E-028
36,9,3.3976E-012,6.1216E-028
37,9,3.1271E-012,6.2236E-028
38,9,2.8059E-012,6.1419E-028
39,9,2.5046E-012,6.0925E-028
40,9,2.1383E-012,6.2758E-028
41,9,1.8915E-012,7.8174E-028
42,9,1.4389E-012,3.3697E-028
43,9,8.1492E-013,3.2658E-028

#ix=106,arr=2,vin=-4,rin=-3,rea=-3,vex=-5,rex=-1,tt=10000,tr=10000,tv=0,
0,10,3.6934E-012,1.1480E-028
1,10,4.5906E-012,1.5694E-028
2,10,5.2959E-012,2.0152E-028
3,10,6.2525E-012,3.1336E-028
4,10,7.3209E-012,4.0758E-028
5,10,8.4413E-012,5.2307E-028
6,10,9.5197E-012,6.6176E-028
7,10,1.0439E-011,7.8628E-028
8,10,1.0489E-011,8.1555E-028
9,10,1.0401E-011,8.1348E-028
10,10,1.0047E-011,7.8441E-028
11,10,9.8751E-012,7.8492E-028
12,10,9.6099E-012,7.7548E-028
13,10,9.3810E-012,7.4518E-028
14,10,9.0857E-012,7.3647E-028
15,10,8.9944E-012,7.3719E-028
16,10,8.5611E-012,7.1057E-028
17,10,8.4536E-012,7.1319E-028
18,10,8.3169E-012,7.2218E-028
19,10,8.1258E-012,7.1629E-028
20,10,7.7521E-012,6.8012E-028
21,10,7.4978E-012,6.7377E-028
22,10,7.2162E-012,6.5520E-028
23,10,7.0041E-012,6.5225E-028
24,10,6.6748E-012,6.3777E-028
25,10,6.5040E-012,6.4599E-028
26,10,6.1553E-012,6.2290E-028
27,10,5.8237E-012,6.0178E-028
28,10,5.6204E-012,6.2139E-028
29,10,5.4065E-012,6.3605E-028
30,10,5.1394E-012,6.4283E-028
31,10,4.7374E-012,6.0932E-028
32,10,4.7167E-012,6.6348E-028
33,10,4.3503E-012,6.4492E-028
34,10,4.0327E-012,6.3912E-028
35,10,3.6916E-012,6.4908E-028
36,10,3.4121E-012,6.3114E-028
37,10,3.2032E-012,6.5702E-028
38,10,2.9009E-012,6.4725E-028
39,10,2.5968E-012,6.6859E-028
40,10,2.2516E-012,6.9245E-028
41,10,1.8924E-012,7.4370E-028
42,10,1.4984E-012,3.6970E-028
43,10,8.6280E-013,3.6701E-028

#ix=107,arr=2,vin=-4,rin=-3,rea=-3,vex=-5,rex=-1,tt=10000,tr=10000,tv=0,
0,11,2.9472E-012,8.8967E-029
1,11,3.6261E-012,1.2217E-028
2,11,4.5737E-012,1.6742E-028
3,11,5.4501E-012,2.6289E-028
4,11,6.4139E-012,3.3729E-028
5,11,7.5088E-012,4.3459E-028
6,11,8.7685E-012,5.8360E-028
7,11,9.6889E-012,7.0286E-028
8,11,1.0501E-011,8.2069E-028
9,11,1.0467E-011,8.4616E-028
10,11,1.0287E-011,8.2125E-028
11,11,9.9892E-012,8.0775E-028
12,11,9.7116E-012,8.0327E-028
13,11,9.4729E-012,7.6988E-028
14,11,9.2532E-012,7.6784E-028
15,11,8.9242E-012,7.4582E-028
16,11,8.7211E-012,7.2812E-028
17,11,8.5698E-012,7.4051E-028
18,11,8.5030E-012,7.4685E-028
19,11,8.2427E-012,7.4325E-028
20,11,7.9113E-012,7.1065E-028
21,11,7.6878E-012,7.0464E-028
22,11,7.4527E-012,6.9444E-028
23,11,7.2436E-012,6.9956E-028
24,11,6.9199E-012,6.8361E-028
25,11,6.7079E-012,7.0155E-028
26,11,6.2319E-012,6.3996E-028
27,11,5.9904E-012,6.4267E-028
28,11,5.8526E-012,6.6786E-028
29,11,5.4853E-012,6.5274E-028
30,11,5.2069E-012,6.5578E-028
31,11,4.9217E-012,6.3043E-028
32,11,4.6868E-012,6.6828E-028
33,11,4.3467E-012,6.6216E-028
34,11,4.1472E-012,6.7455E-028
35,11,3.9335E-012,7.1318E-028
36,11,3.6867E-012,7.1495E-028
37,11,3.3470E-012,7.0863E-028
38,11,3.0176E-012,7.0106E-028
39,11,2.6814E-012,7.0582E-028
40,11,2.3883E-012,7.5770E-028
41,11,2.0501E-012,8.1424E-028
42,11,1.5690E-012,4.0189E-028
43,11,9.5695E-013,4.1862E-028

#ix=108,arr=2,vin=-4,rin=-3,rea=-3,vex=-5,rex=-1,tt=10000,tr=10000,tv=0,
0,12,2.4021E-012,6.5956E-029
1,12,2.9433E-012,8.6370E-029
2,12,3.8632E-012,1.3152E-028
3,12,4.7159E-012,2.1187E-028
4,12,5.5948E-012,2.8177E-028
5,12,6.4391E-012,3.4884E-028
6,12,7.5857E-012,4.7078E-028
7,12,8.9216E-012,6.2576E-028
8,12,9.9797E-012,7.6721E-028
9,12,1.0755E-011,9.0933E-028
10,12,1.0510E-011,8.7867E-028
11,12,1.0289E-011,8.7155E-028
12,12,9.8020E-012,8.0205E-028
13,12,9.7813E-012,8.3703E-028
14,12,9.5571E-012,8.2834E-028
15,12,9.2928E-012,8.1279E-028
16,12,9.0254E-012,7.8998E-028
17,12,8.7860E-012,7.6602E-028
18,12,8.6668E-012,7.7862E-028
19,12,8.4887E-012,7.8108E-028
20,12,8.0790E-012,7.4495E-028
21,12,7.8540E-012,7.3264E-028
22,12,7.6949E-012,7.5454E-028
23,12,7.4425E-012,7.2114E-028
24,12,7.0533E-012,7.0659E-028
25,12,6.8618E-012,7.0852E-028
26,12,6.4800E-012,6.8140E-028
27,12,6.1545E-012,6.7392E-028
28,12,5.9654E-012,6.9446E-028
29,12,5.6431E-012,6.8237E-028
30,12,5.3759E-012,6.7670E-028
31,12,5.0834E-012,6.8591E-028
32,12,4.9206E-012,7.1756E-028
33,12,4.6149E-012,7.3797E-028
34,12,4.3657E-012,7.4855E-028
35,12,4.0780E-012,7.6244E-028
36,12,3.8699E-012,7.9665E-028
37,12,3.4957E-012,7.8254E-028
38,12,3.1356E-012,7.4602E-028
39,12,2.8517E-012,7.8744E-028
40,12,2.4766E-012,8.2812E-028
41,12,2.2091E-012,9.4451E-028
42,12,1.6706E-012,4.4781E-028
43,12,1.0074E-012,4.6570E-028

#ix=109,arr=2,vin=-4,rin=-3,rea=-3,vex=-5,rex=-1,tt=10000,tr=10000,tv=0,
0,13,1.9651E-012,4.7327E-029
1,13,2.4570E-012,6.8508E-029
2,13,3.1249E-012,9.5158E-029
3,13,4.0076E-012,1.6880E-028
4,13,4.8379E-012,2.2577E-028
5,13,5.7126E-012,2.9904E-028
6,13,6.6735E-012,3.9700E-028
7,13,7.8933E-012,5.3005E-028
8,13,8.9987E-012,6.6762E-028
9,13,1.0059E-011,8.2920E-028
10,13,1.0571E-011,9.0062E-028
11,13,1.0479E-011,9.1063E-028
12,13,1.0355E-011,9.1688E-028
13,13,1.0037E-011,8.7671E-028
14,13,9.8234E-012,8.7042E-028
15,13,9.5669E-012,8.5529E-028
16,13,9.3839E-012,8.5202E-028
17,13,9.3114E-012,8.5636E-028
18,13,8.9039E-012,8.1730E-028
19,13,8.6501E-012,8.0942E-028
20,13,8.4313E-012,8.0792E-028
21,13,8.1933E-012,7.8928E-028
22,13,7.8350E-012,7.4928E-028
23,13,7.6710E-012,7.6874E-028
24,13,7.2875E-012,7.4673E-028
25,13,6.9577E-012,7.3472E-028
26,13,6.7974E-012,7.5017E-028
27,13,6.5048E-012,7.4772E-028
28,13,6.2073E-012,7.4638E-028
29,13,5.8632E-012,7.2358E-028
30,13,5.6069E-012,7.6145E-028
31,13,5.3050E-012,7.3182E-028
32,13,5.0736E-012,7.6743E-028
33,13,4.7380E-012,7.6958E-028
34,13,4.4031E-012,7.5417E-028
35,13,4.2399E-012,7.9627E-028
36,13,3.8551E-012,8.1265E-028
37,13,3.6560E-012,8.3696E-028
38,13,3.3405E-012,8.5314E-028
39,13,3.0214E-012,8.6458E-028
40,13,2.6742E-012,9.3866E-028
41,13,2.3255E-012,1.0835E-027
42,13,1.8008E-012,5.2067E-028
43,13,1.1162E-012,5.6237E-028

#ix=110,arr=2,vin=-4,rin=-3,rea=-3,vex=-5,rex=-1,tt=10000,tr=10000,tv=0,
0,14,1.5976E-012,3.5075E-029
1,14,1.9785E-012,4.7375E-029
2,14,2.5629E-012,7.0322E-029
3,14,3.3448E-012,1.2616E-028
4,14,4.0140E-012,1.6900E-028
5,14,4.7499E-012,2.2550E-028
6,14,5.8446E-012,3.3203E-028
7,14,6.9047E-012,4.4659E-028
8,14,8.1442E-012,5.8113E-028
9,14,9.3060E-012,7.3589E-028
10,14,1.0236E-011,8.8648E-028
11,14,1.0807E-011,9.9597E-028
12,14,1.0662E-011,9.8372E-028
13,14,1.0487E-011,9.5012E-028
14,14,1.0326E-011,9.5051E-028
15,14,9.9057E-012,9.0131E-028
16,14,9.7284E-012,9.1124E-028
17,14,9.6988E-012,9.3373E-028
18,14,9.1975E-012,8.6290E-028
19,14,9.1232E-012,8.8435E-028
20,14,8.6688E-012,8.3272E-028
21,14,8.5280E-012,8.4522E-028
22,14,8.1433E-012,8.3179E-028
23,14,7.8578E-012,8.0658E-028
24,14,7.5691E-012,7.9767E-028
25,14,7.3557E-012,8.0951E-028
26,14,7.0830E-012,8.0963E-028
27,14,6.6786E-012,7.8577E-028
28,14,6.4216E-012,7.8598E-028
29,14,6.2037E-012,8.0381E-028
30,14,5.8934E-012,8.0560E-028
31,14,5.5013E-012,7.9642E-028
32,14,5.2002E-012,8.0252E-028
33,14,4.9816E-012,8.3873E-028
34,14,4.6749E-012,8.4500E-028
35,14,4.4534E-012,8.9405E-028
36,14,4.1983E-012,9.3318E-028
37,14,3.8141E-012,9.0925E-028
38,14,3.5069E-012,9.0078E-028
39,14,3.2995E-012,1.0508E-027
40,14,2.8502E-012,1.0447E-027
41,14,2.4225E-012,1.1396E-027
42,14,1.9800E-012,5.9809E-028
43,14,1.2458E-012,6.5041E-028

#ix=111,arr=2,vin=-4,rin=-3,rea=-3,vex=-5,rex=-1,tt=10000,tr=10000,tv=0,
0,15,1.2755E-012,2.5479E-029
1,15,1.5795E-012,3.2862E-029
2,15,2.0353E-012,4.9323E-029
3,15,2.7300E-012,9.3382E-029
4,15,3.2910E-012,1.2554E-028
5,15,4.0868E-012,1.8014E-028
6,15,4.9580E-012,2.6153E-028
7,15,5.8732E-012,3.5094E-028
8,15,6.9328E-012,4.7243E-028
9,15,8.2257E-012,6.2585E-028
10,15,9.5350E-012,8.0567E-028
11,15,1.0628E-011,9.7257E-028
12,15,1.1009E-011,1.0520E-027
13,15,1.1026E-011,1.0565E-027
14,15,1.0679E-011,1.0204E-027
15,15,1.0556E-011,1.0285E-027
16,15,1.0282E-011,9.9953E-028
17,15,9.7783E-012,9.3538E-028
18,15,9.8036E-012,9.7016E-028
19,15,9.3881E-012,9.3610E-028
20,15,9.0054E-012,9.0287E-028
21,15,8.6259E-012,8.6704E-028
22,15,8.5140E-012,8.8481E-028
23,15,8.1795E-012,8.6774E-028
24,15,7.8765E-012,8.5697E-028
25,15,7.5405E-012,8.5670E-028
26,15,7.3412E-012,8.6614E-028
27,15,7.0334E-012,8.6468E-028
28,15,6.8268E-012,8.7729E-028
29,15,6.4201E-012,8.6796E-028
30,15,6.1359E-012,8.7802E-028
31,15,5.7494E-012,8.5951E-028
32,15,5.5167E-012,8.8463E-028
33,15,5.1340E-012,9.0478E-028
34,15,4.9226E-012,9.0856E-028
35,15,4.6767E-012,9.7370E-028
36,15,4.4133E-012,1.0071E-027
37,15,4.0420E-012,1.0191E-027
38,15,3.6950E-012,1.0195E-027
39,15,3.3511E-012,1.0726E-027
40,15,2.9757E-012,1.1437E-027
41,15,2.6274E-012,1.3298E-027
42,15,2.1933E-012,7.0880E-028
43,15,1.3892E-012,8.1737E-028

#ix=112,arr=2,vin=-4,rin=-3,rea=-3,vex=-5,rex=-1,tt=10000,tr=10000,tv=0,
0,16,1.0208E-012,1.7955E-029
1,16,1.2631E-012,2.3486E-029
2,16,1.6575E-012,3.5686E-029
3,16,2.1876E-012,6.5375E-029
4,16,2.6827E-012,9.1602E-029
5,16,3.3114E-012,1.3154E-028
6,16,4.0632E-012,1.8762E-028
7,16,4.8978E-012,2.6850E-028
8,16,6.0120E-012,3.8175E-028
9,16,7.1984E-012,5.3150E-028
10,16,8.6495E-012,7.1742E-028
11,16,9.8252E-012,8.8023E-028
12,16,1.0693E-011,1.0242E-027
13,16,1.1221E-011,1.1126E-027
14,16,1.0982E-011,1.0978E-027
15,16,1.0810E-011,1.0874E-027
16,16,1.0505E-011,1.0524E-027
17,16,1.0422E-011,1.0546E-027
18,16,1.0117E-011,1.0254E-027
19,16,9.8150E-012,9.9727E-028
20,16,9.5714E-012,9.9206E-028
21,16,9.4268E-012,1.0106E-027
22,16,8.9550E-012,9.6336E-028
23,16,8.6037E-012,9.5034E-028
24,16,8.4513E-012,9.6180E-028
25,16,7.9689E-012,9.4556E-028
26,16,7.6372E-012,9.3863E-028
27,16,7.2662E-012,8.9616E-028
28,16,7.0460E-012,9.3261E-028
29,16,6.7317E-012,9.4013E-028
30,16,6.3606E-012,9.4531E-028
31,16,6.0966E-012,9.4684E-028
32,16,5.7314E-012,9.6399E-028
33,16,5.4208E-012,9.7935E-028
34,16,5.1203E-012,1.0142E-027
35,16,4.8146E-012,1.0442E-027
36,16,4.5000E-012,1.0822E-027
37,16,4.1280E-012,1.0774E-027
38,16,3.8765E-012,1.1194E-027
39,16,3.5426E-012,1.2299E-027
40,16,3.2826E-012,1.3696E-027
41,16,2.8952E-012,1.5419E-027
42,16,2.3280E-012,8.0523E-028
43,16,1.5458E-012,9.1819E-028

#ix=113,arr=2,vin=-4,rin=-3,rea=-3,vex=-5,rex=-1,tt=10000,tr=10000,tv=0,
0,17,8.3959E-013,1.4243E-029
1,17,1.0293E-012,1.6842E-029
2,17,1.3180E-012,2.5301E-029
3,17,1.7026E-012,4.4948E-029
4,17,2.1696E-012,6.4962E-029
5,17,2.6555E-012,9.2273E-029
6,17,3.2880E-012,1.3666E-028
7,17,4.0662E-012,1.9883E-028
8,17,4.8836E-012,2.7480E-028
9,17,6.1196E-012,4.0583E-028
10,17,7.4471E-012,5.7526E-028
11,17,8.9230E-012,7.9506E-028
12,17,1.0289E-011,9.9404E-028
13,17,1.0976E-011,1.0865E-027
14,17,1.1457E-011,1.2081E-027
15,17,1.1334E-011,1.1793E-027
16,17,1.1092E-011,1.1654E-027
17,17,1.0742E-011,1.1123E-027
18,17,1.0464E-011,1.0940E-027
19,17,1.0296E-011,1.0898E-027
20,17,1.0005E-011,1.0695E-027
21,17,9.8056E-012,1.0581E-027
22,17,9.3103E-012,1.0358E-027
23,17,9.1219E-012,1.0329E-027
24,17,8.5530E-012,9.7654E-028
25,17,8.3946E-012,1.0208E-027
26,17,7.8847E-012,9.7227E-028
27,17,7.7447E-012,1.0221E-027
28,17,7.5013E-012,1.0476E-027
29,17,7.0538E-012,1.0071E-027
30,17,6.7057E-012,1.0169E-027
31,17,6.3240E-012,1.0319E-027
32,17,5.9602E-012,1.0349E-027
33,17,5.6607E-012,1.0617E-027
34,17,5.3603E-012,1.1127E-027
35,17,4.9111E-012,1.1262E-027
36,17,4.7734E-012,1.1873E-027
37,17,4.3949E-012,1.2228E-027
38,17,4.1640E-012,1.3046E-027
39,17,3.8438E-012,1.4310E-027
40,17,3.4406E-012,1.5259E-027
41,17,2.9644E-012,1.6535E-027
42,17,2.4619E-012,8.9210E-028
43,17,1.6943E-012,1.0749E-027

#ix=114,arr=2,vin=-4,rin=-3,rea=-3,vex=-5,rex=-1,tt=10000,tr=10000,tv=0,
0,18,6.5856E-013,9.5519E-030
1,18,8.3738E-013,1.2493E-029
2,18,1.0644E-012,1.9114E-029
3,18,1.3774E-012,3.2058E-029
4,18,1.7133E-012,4.4873E-029
5,18,2.1547E-012,6.8155E-029
6,18,2.6358E-012,9.6956E-029
7,18,3.2775E-012,1.4158E-028
8,18,4.0716E-012,2.0571E-028
9,18,5.0231E-012,2.9268E-028
10,18,6.1777E-012,4.1983E-028
11,18,7.7038E-012,6.3704E-028
12,18,9.1989E-012,8.5517E-028
13,18,1.0427E-011,1.0403E-027
14,18,1.1294E-011,1.1871E-027
15,18,1.1544E-011,1.2494E-027
16,18,1.1609E-011,1.2716E-027
17,18,1.1308E-011,1.2323E-027
18,18,1.1269E-011,1.2530E-027
19,18,1.0671E-011,1.1608E-027
20,18,1.0456E-011,1.1703E-027
21,18,1.0149E-011,1.1323E-027
22,18,9.8393E-012,1.1182E-027
23,18,9.5801E-012,1.1189E-027
24,18,9.2484E-012,1.1027E-027
25,18,8.7636E-012,1.0749E-027
26,18,8.3043E-012,1.0677E-027
27,18,8.0567E-012,1.0723E-027
28,18,7.7758E-012,1.1152E-027
29,18,7.4489E-012,1.1247E-027
30,18,7.0354E-012,1.1390E-027
31,18,6.6085E-012,1.0988E-027
32,18,6.4514E-012,1.1836E-027
33,18,6.0660E-012,1.2030E-027
34,18,5.6100E-012,1.1982E-027
35,18,5.3303E-012,1.2523E-027
36,18,5.0299E-012,1.3461E-027
37,18,4.6640E-012,1.3796E-027
38,18,4.2264E-012,1.3731E-027
39,18,3.8912E-012,1.4465E-027
40,18,3.6784E-012,1.7329E-027
41,18,3.2094E-012,1.9021E-027
42,18,2.6797E-012,1.0185E-027
43,18,1.8640E-012,1.2496E-027

#ix=115,arr=2,vin=-4,rin=-3,rea=-3,vex=-5,rex=-1,tt=10000,tr=10000,tv=0,
0,19,5.6217E-013,7.7514E-030
1,19,6.7044E-013,9.3725E-030
2,19,8.3203E-013,1.2196E-029
3,19,1.1134E-012,2.3540E-029
4,19,1.3780E-012,3.3370E-029
5,19,1.7151E-012,4.6804E-029
6,19,2.0976E-012,6.8541E-029
7,19,2.6597E-012,1.0152E-028
8,19,3.3110E-012,1.5058E-028
9,19,4.1262E-012,2.1372E-028
10,19,5.1813E-012,3.1533E-028
11,19,6.3647E-012,4.6339E-028
12,19,7.8401E-012,6.7580E-028
13,19,9.2851E-012,8.8785E-028
14,19,1.0810E-011,1.1518E-027
15,19,1.1525E-011,1.2773E-027
16,19,1.2086E-011,1.3914E-027
17,19,1.1767E-011,1.3577E-027
18,19,1.1772E-011,1.3516E-027
19,19,1.1273E-011,1.2880E-027
20,19,1.0886E-011,1.2523E-027
21,19,1.0619E-011,1.2248E-027
22,19,1.0515E-011,1.2597E-027
23,19,1.0055E-011,1.2231E-027
24,19,9.6531E-012,1.1868E-027
25,19,9.3430E-012,1.1887E-027
26,19,8.9054E-012,1.1832E-027
27,19,8.3566E-012,1.1458E-027
28,19,8.1556E-012,1.2034E-027
29,19,7.7598E-012,1.1884E-027
30,19,7.4212E-012,1.2298E-027
31,19,6.9585E-012,1.1955E-027
32,19,6.6972E-012,1.2696E-027
33,19,6.2815E-012,1.2742E-027
34,19,5.8791E-012,1.3082E-027
35,19,5.6760E-012,1.4222E-027
36,19,5.2976E-012,1.4687E-027
37,19,4.9973E-012,1.5340E-027
38,19,4.5975E-012,1.5947E-027
39,19,4.3607E-012,1.7538E-027
40,19,3.9099E-012,1.9480E-027
41,19,3.5015E-012,2.3055E-027
42,19,2.9296E-012,1.2117E-027
43,19,2.1221E-012,1.5065E-027

#ix=116,arr=2,vin=-4,rin=-3,rea=-3,vex=-5,rex=-1,tt=10000,tr=10000,tv=0,
0,20,4.5923E-013,5.7497E-030
1,20,5.4804E-013,6.7313E-030
2,20,6.9877E-013,1.0418E-029
3,20,8.7725E-013,1.7197E-029
4,20,1.1067E-012,2.4034E-029
5,20,1.3588E-012,3.3739E-029
6,20,1.7177E-012,5.1575E-029
7,20,2.1706E-012,7.4541E-029
8,20,2.7127E-012,1.0628E-028
9,20,3.4084E-012,1.5690E-028
10,20,4.2476E-012,2.2567E-028
11,20,5.3059E-012,3.4481E-028
12,20,6.6870E-012,5.2207E-028
13,20,8.0455E-012,7.2233E-028
14,20,9.5578E-012,9.7364E-028
15,20,1.0839E-011,1.1958E-027
16,20,1.1521E-011,1.3198E-027
17,20,1.2068E-011,1.4118E-027
18,20,1.2163E-011,1.4519E-027
19,20,1.1872E-011,1.4030E-027
20,20,1.1734E-011,1.4430E-027
21,20,1.1320E-011,1.3642E-027
22,20,1.1018E-011,1.3501E-027
23,20,1.0610E-011,1.3243E-027
24,20,1.0268E-011,1.2996E-027
25,20,9.7638E-012,1.2808E-027
26,20,9.6486E-012,1.3302E-027
27,20,9.1223E-012,1.3034E-027
28,20,8.5706E-012,1.2814E-027
29,20,8.1128E-012,1.2917E-027
30,20,7.8356E-012,1.3330E-027
31,20,7.3411E-012,1.3342E-027
32,20,7.1892E-012,1.4273E-027
33,20,6.7799E-012,1.4744E-027
34,20,6.5177E-012,1.5463E-027
35,20,5.9658E-012,1.5297E-027
36,20,5.6192E-012,1.6334E-027
37,20,5.3178E-012,1.7214E-027
38,20,4.9224E-012,1.7566E-027
39,20,4.5638E-012,1.9144E-027
40,20,4.1564E-012,2.1288E-027
41,20,3.7265E-012,2.5188E-027
42,20,3.2056E-012,1.3948E-027
43,20,2.3657E-012,1.7131E-027

#ix=117,arr=2,vin=-4,rin=-3,rea=-3,vex=-5,rex=-1,tt=10000,tr=10000,tv=0,
0,21,3.7762E-013,4.2125E-030
1,21,4.4657E-013,5.1284E-030
2,21,5.4579E-013,7.1378E-030
3,21,6.9525E-013,1.2063E-029
4,21,8.7749E-013,1.6653E-029
5,21,1.1034E-012,2.5540E-029
6,21,1.3761E-012,3.6319E-029
7,21,1.7586E-012,5.5403E-029
8,21,2.1918E-012,7.7357E-029
9,21,2.7372E-012,1.1194E-028
10,21,3.5127E-012,1.6562E-028
11,21,4.3801E-012,2.4656E-028
12,21,5.4191E-012,3.6534E-028
13,21,6.7449E-012,5.4474E-028
14,21,8.0848E-012,7.6146E-028
15,21,9.7113E-012,1.0313E-027
16,21,1.0927E-011,1.2598E-027
17,21,1.1758E-011,1.4168E-027
18,21,1.2267E-011,1.5076E-027
19,21,1.2318E-011,1.5115E-027
20,21,1.2261E-011,1.5498E-027
21,21,1.1705E-011,1.4692E-027
22,21,1.1128E-011,1.3820E-027
23,21,1.1047E-011,1.3992E-027
24,21,1.0914E-011,1.4294E-027
25,21,1.0549E-011,1.4603E-027
26,21,9.8510E-012,1.3782E-027
27,21,9.4495E-012,1.3826E-027
28,21,9.1722E-012,1.4194E-027
29,21,8.5044E-012,1.3694E-027
30,21,8.3422E-012,1.4664E-027
31,21,7.9435E-012,1.4767E-027
32,21,7.5157E-012,1.5019E-027
33,21,7.0384E-012,1.5638E-027
34,21,6.8152E-012,1.6816E-027
35,21,6.3618E-012,1.7298E-027
36,21,6.0302E-012,1.8150E-027
37,21,5.5900E-012,1.8745E-027
38,21,5.3041E-012,2.0535E-027
39,21,4.9755E-012,2.2621E-027
40,21,4.4358E-012,2.4398E-027
41,21,4.0316E-012,2.9192E-027
42,21,3.4440E-012,1.5750E-027
43,21,2.6713E-012,2.0987E-027

#ix=118,arr=2,vin=-4,rin=-3,rea=-3,vex=-5,rex=-1,tt=10000,tr=10000,tv=0,
0,22,3.0617E-013,3.1071E-030
1,22,3.7177E-013,3.4465E-030
2,22,4.4813E-013,5.1650E-030
3,22,5.6508E-013,9.2379E-030
4,22,7.0392E-013,1.1720E-029
5,22,8.7820E-013,1.7536E-029
6,22,1.1024E-012,2.7282E-029
7,22,1.4520E-012,4.2218E-029
8,22,1.7921E-012,5.6486E-029
9,22,2.2751E-012,8.3236E-029
10,22,2.7999E-012,1.1560E-028
11,22,3.5098E-012,1.6897E-028
12,22,4.4912E-012,2.7009E-028
13,22,5.5572E-012,3.8259E-028
14,22,6.9234E-012,5.8321E-028
15,22,8.2041E-012,7.9522E-028
16,22,9.5064E-012,1.0273E-027
17,22,1.0609E-011,1.2350E-027
18,22,1.1644E-011,1.4225E-027
19,22,1.2310E-011,1.5558E-027
20,22,1.2362E-011,1.5905E-027
21,22,1.2369E-011,1.6167E-027
22,22,1.1891E-011,1.5417E-027
23,22,1.1561E-011,1.5403E-027
24,22,1.1256E-011,1.5236E-027
25,22,1.0932E-011,1.5276E-027
26,22,1.0439E-011,1.5080E-027
27,22,9.9107E-012,1.4664E-027
28,22,9.5403E-012,1.5108E-027
29,22,9.2635E-012,1.5616E-027
30,22,8.9030E-012,1.6311E-027
31,22,8.1945E-012,1.5462E-027
32,22,7.9397E-012,1.6753E-027
33,22,7.3904E-012,1.6976E-027
34,22,7.0318E-012,1.7872E-027
35,22,6.6463E-012,1.8471E-027
36,22,6.2360E-012,1.9386E-027
37,22,5.9391E-012,2.0884E-027
38,22,5.4994E-012,2.1530E-027
39,22,5.2315E-012,2.4852E-027
40,22,4.6981E-012,2.7157E-027
41,22,4.2992E-012,3.2617E-027
42,22,3.8365E-012,1.8711E-027
43,22,2.9447E-012,2.3390E-027

#ix=119,arr=2,vin=-4,rin=-3,rea=-3,vex=-5,rex=-1,tt=10000,tr=10000,tv=0,
0,23,2.5682E-013,2.2852E-030
1,23,3.0509E-013,2.6204E-030
2,23,3.6791E-013,4.0853E-030
3,23,4.6463E-013,7.1255E-030
4,23,5.6166E-013,8.9977E-030
5,23,7.0866E-013,1.3458E-029
6,23,9.0070E-013,2.0518E-029
7,23,1.1620E-012,3.0031E-029
8,23,1.4776E-012,4.2229E-029
9,23,1.8628E-012,6.0060E-029
10,23,2.3525E-012,8.4464E-029
11,23,2.8829E-012,1.2417E-028
12,23,3.6325E-012,1.9186E-028
13,23,4.6198E-012,2.8625E-028
14,23,5.6676E-012,4.2718E-028
15,23,6.8505E-012,6.0421E-028
16,23,8.2073E-012,8.3482E-028
17,23,9.4652E-012,1.0687E-027
18,23,1.0464E-011,1.2447E-027
19,23,1.1568E-011,1.4435E-027
20,23,1.2165E-011,1.5711E-027
21,23,1.2395E-011,1.6341E-027
22,23,1.2208E-011,1.6403E-027
23,23,1.1968E-011,1.6386E-027
24,23,1.1676E-011,1.6513E-027
25,23,1.1170E-011,1.6111E-027
26,23,1.0875E-011,1.6227E-027
27,23,1.0410E-011,1.6067E-027
28,23,1.0124E-011,1.6611E-027
29,23,9.5506E-012,1.6246E-027
30,23,9.2566E-012,1.7221E-027
31,23,8.5947E-012,1.6873E-027
32,23,8.3539E-012,1.7885E-027
33,23,7.8437E-012,1.8598E-027
34,23,7.6463E-012,2.0024E-027
35,23,7.0260E-012,2.0243E-027
36,23,6.4930E-012,2.0752E-027
37,23,6.2892E-012,2.2622E-027
38,23,5.8544E-012,2.3895E-027
39,23,5.6017E-012,2.8152E-027
40,23,4.9618E-012,2.9620E-027
41,23,4.5677E-012,3.6537E-027
42,23,4.1351E-012,2.0533E-027
43,23,3.3504E-012,2.8412E-027

#ix=120,arr=2,vin=-4,rin=-3,rea=-3,vex=-5,rex=-1,tt=10000,tr=10000,tv=0,
0,24,2.1086E-013,1.7204E-030
1,24,2.4987E-013,1.9972E-030
2,24,2.9631E-013,2.7617E-030
3,24,3.6285E-013,5.2819E-030
4,24,4.5457E-013,6.4931E-030
5,24,5.7841E-013,9.5342E-030
6,24,7.4447E-013,1.4804E-029
7,24,9.2727E-013,2.3153E-029
8,24,1.1666E-012,2.9143E-029
9,24,1.5051E-012,4.3802E-029
10,24,1.8770E-012,5.9866E-029
11,24,2.4151E-012,9.3477E-029
12,24,2.9976E-012,1.4186E-028
13,24,3.7910E-012,2.0424E-028
14,24,4.7526E-012,3.2125E-028
15,24,5.7945E-012,4.6426E-028
16,24,6.9676E-012,6.5757E-028
17,24,8.0996E-012,8.5067E-028
18,24,9.1980E-012,1.0421E-027
19,24,1.0507E-011,1.2899E-027
20,24,1.1342E-011,1.4596E-027
21,24,1.1905E-011,1.5749E-027
22,24,1.2030E-011,1.6457E-027
23,24,1.2393E-011,1.7580E-027
24,24,1.2102E-011,1.7439E-027
25,24,1.1868E-011,1.7761E-027
26,24,1.1435E-011,1.7752E-027
27,24,1.1061E-011,1.7838E-027
28,24,1.0553E-011,1.7842E-027
29,24,1.0213E-011,1.8146E-027
30,24,9.6157E-012,1.8246E-027
31,24,9.0410E-012,1.8082E-027
32,24,8.5477E-012,1.8679E-027
33,24,8.2789E-012,1.9857E-027
34,24,7.7831E-012,2.0527E-027
35,24,7.3495E-012,2.1872E-027
36,24,6.9467E-012,2.3142E-027
37,24,6.6089E-012,2.4984E-027
38,24,6.0223E-012,2.5376E-027
39,24,5.9730E-012,3.1087E-027
40,24,5.3752E-012,3.4002E-027
41,24,4.8584E-012,3.9914E-027
42,24,4.4671E-012,2.3434E-027
43,24,3.6151E-012,3.0859E-027

#ix=121,arr=2,vin=-4,rin=-3,rea=-3,vex=-5,rex=-1,tt=10000,tr=10000,tv=0,
0,25,1.7886E-013,1.3232E-030
1,25,2.0775E-013,1.4685E-030
2,25,2.4062E-013,2.1923E-030
3,25,3.0926E-013,4.0818E-030
4,25,3.7117E-013,4.5241E-030
5,25,4.7578E-013,7.7260E-030
6,25,5.8064E-013,1.0600E-029
7,25,7.5189E-013,1.5756E-029
8,25,9.7548E-013,2.2442E-029
9,25,1.2283E-012,3.1942E-029
10,25,1.5886E-012,4.6797E-029
11,25,1.9779E-012,6.9103E-029
12,25,2.5099E-012,1.1006E-028
13,25,3.1993E-012,1.5953E-028
14,25,3.8561E-012,2.3069E-028
15,25,4.7484E-012,3.3982E-028
16,25,5.8375E-012,4.9695E-028
17,25,6.8265E-012,6.5268E-028
18,25,7.9936E-012,8.6532E-028
19,25,9.1733E-012,1.0875E-027
20,25,1.0106E-011,1.2625E-027
21,25,1.1085E-011,1.4563E-027
22,25,1.1725E-011,1.5974E-027
23,25,1.1985E-011,1.6943E-027
24,25,1.1897E-011,1.7317E-027
25,25,1.1768E-011,1.7945E-027
26,25,1.1672E-011,1.8777E-027
27,25,1.1096E-011,1.7930E-027
28,25,1.1026E-011,1.8963E-027
29,25,1.0422E-011,1.8965E-027
30,25,1.0080E-011,1.9399E-027
31,25,9.3581E-012,1.9330E-027
32,25,9.0336E-012,2.0177E-027
33,25,8.5697E-012,2.1317E-027
34,25,8.1740E-012,2.2436E-027
35,25,7.5920E-012,2.3410E-027
36,25,7.0127E-012,2.3704E-027
37,25,6.7525E-012,2.6324E-027
38,25,6.2851E-012,2.7431E-027
39,25,6.0186E-012,3.1950E-027
40,25,5.5251E-012,3.6231E-027
41,25,4.9965E-012,4.3037E-027
42,25,4.6632E-012,2.5264E-027
43,25,3.8943E-012,3.3909E-027

#ix=122,arr=2,vin=-4,rin=-3,rea=-3,vex=-5,rex=-1,tt=10000,tr=10000,tv=0,
0,26,1.5237E-013,1.1008E-030
1,26,1.7105E-013,1.0769E-030
2,26,2.0281E-013,1.7392E-030
3,26,2.5095E-013,3.0345E-030
4,26,3.0554E-013,3.2675E-030
5,26,3.7782E-013,5.4807E-030
6,26,4.9658E-013,8.5945E-030
7,26,6.0969E-013,1.1935E-029
8,26,7.9231E-013,1.6456E-029
9,26,1.0365E-012,2.5741E-029
10,26,1.2518E-012,3.2488E-029
11,26,1.5876E-012,4.9065E-029
12,26,2.0406E-012,7.8008E-029
13,26,2.5492E-012,1.1171E-028
14,26,3.1916E-012,1.7015E-028
15,26,4.0056E-012,2.6311E-028
16,26,4.8570E-012,3.7440E-028
17,26,5.7928E-012,5.1409E-028
18,26,6.6387E-012,6.5009E-028
19,26,7.9476E-012,8.9299E-028
20,26,8.8913E-012,1.0708E-027
21,26,9.8837E-012,1.2647E-027
22,26,1.0615E-011,1.4206E-027
23,26,1.1241E-011,1.5684E-027
24,26,1.1581E-011,1.6781E-027
25,26,1.1743E-011,1.8139E-027
26,26,1.1605E-011,1.8269E-027
27,26,1.1292E-011,1.8747E-027
28,26,1.1041E-011,1.9383E-027
29,26,1.0681E-011,1.9984E-027
30,26,1.0202E-011,2.0297E-027
31,26,9.8776E-012,2.0836E-027
32,26,9.2635E-012,2.1229E-027
33,26,8.9396E-012,2.2499E-027
34,26,8.3012E-012,2.3079E-027
35,26,7.7566E-012,2.3704E-027
36,26,7.5433E-012,2.6561E-027
37,26,6.9153E-012,2.7257E-027
38,26,6.6748E-012,3.0386E-027
39,26,6.3090E-012,3.5221E-027
40,26,5.6673E-012,3.7668E-027
41,26,5.2966E-012,4.9123E-027
42,26,5.0405E-012,2.8345E-027
43,26,4.2758E-012,3.7729E-027

#ix=123,arr=2,vin=-4,rin=-3,rea=-3,vex=-5,rex=-1,tt=10000,tr=10000,tv=0,
0,27,1.2469E-013,8.0254E-031
1,27,1.4027E-013,8.2428E-031
2,27,1.6646E-013,1.2628E-030
3,27,2.1369E-013,2.3760E-030
4,27,2.5564E-013,2.7458E-030
5,27,3.0912E-013,4.0451E-030
6,27,3.8965E-013,6.2824E-030
7,27,5.0869E-013,9.2207E-030
8,27,6.4817E-013,1.2685E-029
9,27,8.5278E-013,1.8841E-029
10,27,1.0494E-012,2.6003E-029
11,27,1.3301E-012,3.8013E-029
12,27,1.7054E-012,6.0115E-029
13,27,2.1271E-012,8.5785E-029
14,27,2.6370E-012,1.2708E-028
15,27,3.3082E-012,1.9951E-028
16,27,3.9457E-012,2.7413E-028
17,27,4.7606E-012,3.7290E-028
18,27,5.7460E-012,5.3433E-028
19,27,6.6216E-012,6.8447E-028
20,27,7.6583E-012,8.7153E-028
21,27,8.4659E-012,1.0284E-027
22,27,9.5009E-012,1.2479E-027
23,27,1.0409E-011,1.4279E-027
24,27,1.0875E-011,1.5691E-027
25,27,1.1051E-011,1.6945E-027
26,27,1.1378E-011,1.8224E-027
27,27,1.1229E-011,1.8873E-027
28,27,1.1072E-011,1.9560E-027
29,27,1.0701E-011,2.0130E-027
30,27,1.0340E-011,2.0961E-027
31,27,9.9669E-012,2.1521E-027
32,27,9.6243E-012,2.2727E-027
33,27,9.1844E-012,2.3852E-027
34,27,8.5792E-012,2.4100E-027
35,27,8.1677E-012,2.6092E-027
36,27,7.6539E-012,2.6856E-027
37,27,7.1860E-012,2.9331E-027
38,27,6.6651E-012,3.0681E-027
39,27,6.3428E-012,3.5777E-027
40,27,5.9815E-012,4.1259E-027
41,27,5.6713E-012,5.3324E-027
42,27,5.3184E-012,3.0338E-027
43,27,4.5277E-012,3.9325E-027

#ix=124,arr=2,vin=-4,rin=-3,rea=-3,vex=-5,rex=-1,tt=10000,tr=10000,tv=0,
0,28,1.0343E-013,6.2999E-031
1,28,1.2282E-013,7.1414E-031
2,28,1.3718E-013,9.1947E-031
3,28,1.6851E-013,1.8290E-030
4,28,2.0445E-013,1.9495E-030
5,28,2.5524E-013,3.0836E-030
6,28,3.1871E-013,4.7008E-030
7,28,4.1698E-013,7.5187E-030
8,28,5.2641E-013,9.2367E-030
9,28,6.8035E-013,1.4252E-029
10,28,8.6697E-013,1.9070E-029
11,28,1.1231E-012,2.8725E-029
12,28,1.3641E-012,4.3867E-029
13,28,1.7376E-012,6.3369E-029
14,28,2.2029E-012,9.8719E-029
15,28,2.7404E-012,1.4886E-028
16,28,3.3133E-012,2.1559E-028
17,28,3.9259E-012,2.8377E-028
18,28,4.7418E-012,3.9857E-028
19,28,5.5111E-012,5.2744E-028
20,28,6.5820E-012,7.2060E-028
21,28,7.2067E-012,8.3555E-028
22,28,8.2005E-012,1.0162E-027
23,28,9.2385E-012,1.2355E-027
24,28,9.8748E-012,1.4064E-027
25,28,1.0389E-011,1.5790E-027
26,28,1.0668E-011,1.6981E-027
27,28,1.0807E-011,1.8255E-027
28,28,1.0925E-011,1.9701E-027
29,28,1.0810E-011,2.0730E-027
30,28,1.0421E-011,2.1428E-027
31,28,1.0178E-011,2.2003E-027
32,28,9.7181E-012,2.3080E-027
33,28,9.3880E-012,2.4510E-027
34,28,8.8839E-012,2.5597E-027
35,28,8.3807E-012,2.7731E-027
36,28,7.8528E-012,2.8691E-027
37,28,7.3697E-012,3.0270E-027
38,28,6.7172E-012,3.1562E-027
39,28,6.5571E-012,3.7914E-027
40,28,6.1084E-012,4.3125E-027
41,28,5.7972E-012,5.5992E-027
42,28,5.5382E-012,3.1509E-027
43,28,4.8205E-012,4.3471E-027

#ix=125,arr=2,vin=-4,rin=-3,rea=-3,vex=-5,rex=-1,tt=10000,tr=10000,tv=0,
0,29,8.4117E-014,4.5510E-031
1,29,9.9608E-014,5.1213E-031
2,29,1.1292E-013,6.8564E-031
3,29,1.3903E-013,1.2432E-030
4,29,1.7358E-013,1.5419E-030
5,29,2.1727E-013,2.4880E-030
6,29,2.7038E-013,3.7694E-030
7,29,3.5018E-013,5.6459E-030
8,29,4.3006E-013,6.9039E-030
9,29,5.6029E-013,1.0604E-029
10,29,7.1725E-013,1.5090E-029
11,29,9.0960E-013,2.2121E-029
12,29,1.1489E-012,3.3306E-029
13,29,1.4447E-012,4.8706E-029
14,29,1.8190E-012,7.4101E-029
15,29,2.2746E-012,1.1479E-028
16,29,2.8013E-012,1.6694E-028
17,29,3.3691E-012,2.3299E-028
18,29,3.9329E-012,3.0743E-028
19,29,4.5354E-012,4.0005E-028
20,29,5.4265E-012,5.4248E-028
21,29,6.2112E-012,6.7189E-028
22,29,7.0270E-012,8.4365E-028
23,29,7.7995E-012,1.0095E-027
24,29,8.6756E-012,1.1984E-027
25,29,9.2541E-012,1.3776E-027
26,29,9.8587E-012,1.5533E-027
27,29,1.0342E-011,1.7354E-027
28,29,1.0463E-011,1.8790E-027
29,29,1.0397E-011,1.9861E-027
30,29,1.0150E-011,2.0805E-027
31,29,1.0052E-011,2.2133E-027
32,29,9.8674E-012,2.3921E-027
33,29,9.1951E-012,2.4224E-027
34,29,8.8862E-012,2.5742E-027
35,29,8.3981E-012,2.7407E-027
36,29,7.9629E-012,2.9259E-027
37,29,7.4371E-012,3.0806E-027
38,29,6.8555E-012,3.2284E-027
39,29,6.5619E-012,3.8960E-027
40,29,6.3903E-012,4.6191E-027
41,29,6.1079E-012,6.0185E-027
42,29,5.8035E-012,3.2723E-027
43,29,5.0227E-012,4.2678E-027

#ix=126,arr=2,vin=-4,rin=-3,rea=-3,vex=-5,rex=-1,tt=10000,tr=10000,tv=0,
0,30,6.8941E-014,3.3034E-031
1,30,7.8719E-014,3.3724E-031
2,30,9.5248E-014,5.8328E-031
3,30,1.1697E-013,1.0639E-030
4,30,1.4332E-013,1.3292E-030
5,30,1.7351E-013,1.7528E-030
6,30,2.1846E-013,2.8693E-030
7,30,2.8469E-013,4.2251E-030
8,30,3.4492E-013,5.1170E-030
9,30,4.4400E-013,7.9464E-030
10,30,5.7853E-013,1.1341E-029
11,30,7.4052E-013,1.6324E-029
12,30,9.3945E-013,2.6658E-029
13,30,1.1892E-012,3.7106E-029
14,30,1.5126E-012,5.7529E-029
15,30,1.8897E-012,8.9216E-029
16,30,2.3317E-012,1.3314E-028
17,30,2.7856E-012,1.7728E-028
18,30,3.2694E-012,2.3593E-028
19,30,3.8266E-012,3.1470E-028
20,30,4.4135E-012,4.0484E-028
21,30,5.1068E-012,5.2408E-028
22,30,5.9118E-012,6.6892E-028
23,30,6.7604E-012,8.4211E-028
24,30,7.3661E-012,9.8431E-028
25,30,8.2879E-012,1.2215E-027
26,30,8.8398E-012,1.3621E-027
27,30,9.4875E-012,1.5658E-027
28,30,9.7060E-012,1.7262E-027
29,30,1.0013E-011,1.9091E-027
30,30,9.8830E-012,2.0431E-027
31,30,9.7707E-012,2.1829E-027
32,30,9.4731E-012,2.2663E-027
33,30,9.3925E-012,2.5002E-027
34,30,8.8909E-012,2.6124E-027
35,30,8.5525E-012,2.7796E-027
36,30,7.9467E-012,2.9373E-027
37,30,7.4003E-012,3.0814E-027
38,30,7.0146E-012,3.3286E-027
39,30,6.6013E-012,3.7890E-027
40,30,6.3283E-012,4.5889E-027
41,30,6.0578E-012,5.8338E-027
42,30,5.9662E-012,3.3521E-027
43,30,5.0590E-012,4.3950E-027

#ix=127,arr=2,vin=-4,rin=-3,rea=-3,vex=-5,rex=-1,tt=10000,tr=10000,tv=0,
0,31,5.8831E-014,3.0954E-031
1,31,6.6270E-014,2.6545E-031
2,31,7.5832E-014,4.3919E-031
3,31,9.6247E-014,7.3528E-031
4,31,1.1726E-013,8.7099E-031
5,31,1.4353E-013,1.4473E-030
6,31,1.8141E-013,2.1965E-030
7,31,2.2788E-013,3.2702E-030
8,31,2.9160E-013,4.0119E-030
9,31,3.8680E-013,6.5280E-030
10,31,4.8196E-013,8.9366E-030
11,31,5.9438E-013,1.2463E-029
12,31,7.8201E-013,2.0534E-029
13,31,9.8753E-013,2.9764E-029
14,31,1.2499E-012,4.5778E-029
15,31,1.5393E-012,6.7316E-029
16,31,1.8534E-012,9.7032E-029
17,31,2.2408E-012,1.3188E-028
18,31,2.6864E-012,1.7949E-028
19,31,3.2111E-012,2.5478E-028
20,31,3.6307E-012,3.1620E-028
21,31,4.2027E-012,3.9357E-028
22,31,4.8723E-012,5.1654E-028
23,31,5.6479E-012,6.7007E-028
24,31,6.3433E-012,8.1178E-028
25,31,7.0522E-012,9.8625E-028
26,31,7.7799E-012,1.1732E-027
27,31,8.5866E-012,1.3986E-027
28,31,8.9042E-012,1.5677E-027
29,31,9.1438E-012,1.7149E-027
30,31,9.4403E-012,1.9385E-027
31,31,9.2282E-012,2.0042E-027
32,31,9.2891E-012,2.2627E-027
33,31,9.1354E-012,2.4434E-027
34,31,8.8044E-012,2.5723E-027
35,31,8.3452E-012,2.7493E-027
36,31,8.1661E-012,3.0412E-027
37,31,7.5977E-012,3.1578E-027
38,31,7.0952E-012,3.3559E-027
39,31,6.8464E-012,3.9620E-027
40,31,6.2649E-012,4.4862E-027
41,31,5.8590E-012,5.5844E-027
42,31,6.0431E-012,3.3641E-027
43,31,5.0852E-012,4.4168E-027

#ix=128,arr=2,vin=-4,rin=-3,rea=-3,vex=-5,rex=-1,tt=10000,tr=10000,tv=0,
0,32,4.7908E-014,1.9499E-031
1,32,5.4126E-014,2.0605E-031
2,32,6.6954E-014,4.0331E-031
3,32,7.7729E-014,5.8807E-031
4,32,9.4728E-014,6.7346E-031
5,32,1.2056E-013,1.0762E-030
6,32,1.4733E-013,1.6992E-030
7,32,1.9259E-013,2.5258E-030
8,32,2.3903E-013,3.2736E-030
9,32,3.0363E-013,4.7567E-030
10,32,3.9388E-013,7.0976E-030
11,32,4.9615E-013,9.4845E-030
12,32,6.2149E-013,1.5411E-029
13,32,8.0293E-013,2.3315E-029
14,32,1.0277E-012,3.5471E-029
15,32,1.2418E-012,5.1270E-029
16,32,1.5146E-012,7.5242E-029
17,32,1.8778E-012,1.0978E-028
18,32,2.1713E-012,1.3532E-028
19,32,2.5906E-012,1.9443E-028
20,32,3.0302E-012,2.4510E-028
21,32,3.5200E-012,3.1898E-028
22,32,4.0631E-012,4.1451E-028
23,32,4.7055E-012,5.3177E-028
24,32,5.1752E-012,6.3303E-028
25,32,6.0252E-012,8.2016E-028
26,32,6.6926E-012,9.9050E-028
27,32,7.2513E-012,1.1436E-027
28,32,7.9110E-012,1.3524E-027
29,32,8.3984E-012,1.5752E-027
30,32,8.7107E-012,1.7549E-027
31,32,8.6259E-012,1.8676E-027
32,32,8.8137E-012,2.1104E-027
33,32,8.6933E-012,2.3177E-027
34,32,8.5574E-012,2.5115E-027
35,32,8.4015E-012,2.7667E-027
36,32,7.8922E-012,2.8808E-027
37,32,7.1936E-012,2.9399E-027
38,32,6.9203E-012,3.2563E-027
39,32,6.3546E-012,3.5050E-027
40,32,5.9058E-012,4.1057E-027
41,32,5.5379E-012,5.1817E-027
42,32,5.7184E-012,3.1299E-027
43,32,4.9070E-012,4.2876E-027

#ix=129,arr=2,vin=-4,rin=-3,rea=-3,vex=-5,rex=-1,tt=10000,tr=10000,tv=0,
0,33,3.6537E-014,1.5156E-031
1,33,4.3164E-014,1.4736E-031
2,33,5.3279E-014,2.6131E-031
3,33,6.4790E-014,4.7503E-031
4,33,8.1717E-014,5.8877E-031
5,33,9.5265E-014,8.1083E-031
6,33,1.2066E-013,1.3413E-030
7,33,1.5330E-013,1.9807E-030
8,33,1.9011E-013,2.6124E-030
9,33,2.3897E-013,3.8089E-030
10,33,3.0577E-013,4.8517E-030
11,33,4.1189E-013,7.8642E-030
12,33,5.0693E-013,1.1759E-029
13,33,6.4818E-013,1.8075E-029
14,33,8.1761E-013,2.6375E-029
15,33,1.0164E-012,4.0397E-029
16,33,1.2201E-012,5.8146E-029
17,33,1.4717E-012,7.6461E-029
18,33,1.7649E-012,1.0559E-028
19,33,2.0538E-012,1.3879E-028
20,33,2.4779E-012,1.9441E-028
21,33,2.8258E-012,2.4143E-028
22,33,3.3116E-012,3.1600E-028
23,33,3.8349E-012,4.0972E-028
24,33,4.2555E-012,5.0592E-028
25,33,5.0069E-012,6.6291E-028
26,33,5.6018E-012,8.1275E-028
27,33,6.2058E-012,9.6889E-028
28,33,6.9419E-012,1.1735E-027
29,33,7.3909E-012,1.3595E-027
30,33,7.9284E-012,1.5656E-027
31,33,8.2112E-012,1.7893E-027
32,33,8.3096E-012,1.9753E-027
33,33,8.5193E-012,2.2332E-027
34,33,8.2374E-012,2.4114E-027
35,33,7.8868E-012,2.5794E-027
36,33,7.6614E-012,2.7683E-027
37,33,7.1353E-012,2.9147E-027
38,33,6.6201E-012,3.0331E-027
39,33,6.1527E-012,3.4013E-027
40,33,5.6699E-012,3.8514E-027
41,33,5.5181E-012,5.1551E-027
42,33,5.4306E-012,3.0038E-027
43,33,4.7851E-012,4.1283E-027

#ix=130,arr=2,vin=-4,rin=-3,rea=-3,vex=-5,rex=-1,tt=10000,tr=10000,tv=0,
0,34,3.0098E-014,1.0832E-031
1,34,3.5558E-014,1.0444E-031
2,34,4.6242E-014,2.3783E-031
3,34,5.4390E-014,4.2003E-031
4,34,6.5877E-014,4.3769E-031
5,34,7.8673E-014,6.0220E-031
6,34,9.8517E-014,1.0839E-030
7,34,1.2081E-013,1.3494E-030
8,34,1.5440E-013,1.8213E-030
9,34,1.9572E-013,2.7314E-030
10,34,2.5184E-013,3.9277E-030
11,34,3.1476E-013,5.7166E-030
12,34,3.9925E-013,8.7189E-030
13,34,5.2536E-013,1.4080E-029
14,34,6.5575E-013,2.0891E-029
15,34,7.7992E-013,2.9279E-029
16,34,9.7993E-013,4.5235E-029
17,34,1.1939E-012,6.2428E-029
18,34,1.3882E-012,7.9256E-029
19,34,1.6506E-012,1.0828E-028
20,34,1.8851E-012,1.3862E-028
21,34,2.3054E-012,1.9433E-028
22,34,2.7152E-012,2.4987E-028
23,34,3.0841E-012,3.1342E-028
24,34,3.5797E-012,4.0610E-028
25,34,4.1253E-012,5.2681E-028
26,34,4.6292E-012,6.5848E-028
27,34,5.2598E-012,8.1811E-028
28,34,5.7367E-012,9.5226E-028
29,34,6.4205E-012,1.1644E-027
30,34,7.0372E-012,1.3917E-027
31,34,7.3388E-012,1.5545E-027
32,34,7.6877E-012,1.7938E-027
33,34,7.9342E-012,2.0610E-027
34,34,7.7029E-012,2.2104E-027
35,34,7.5684E-012,2.3963E-027
36,34,7.2617E-012,2.6084E-027
37,34,6.8779E-012,2.7600E-027
38,34,6.4036E-012,2.9336E-027
39,34,5.9720E-012,3.2669E-027
40,34,5.2347E-012,3.4966E-027
41,34,4.8372E-012,4.4345E-027
42,34,5.0800E-012,2.7315E-027
43,34,4.7584E-012,3.9575E-027

#ix=131,arr=2,vin=-4,rin=-3,rea=-3,vex=-5,rex=-1,tt=10000,tr=10000,tv=0,
0,35,2.4331E-014,8.6853E-032
1,35,2.9965E-014,9.1782E-032
2,35,3.5922E-014,1.4914E-031
3,35,4.2326E-014,2.6067E-031
4,35,5.4171E-014,3.5764E-031
5,35,6.7115E-014,5.3099E-031
6,35,7.8281E-014,8.1795E-031
7,35,9.8820E-014,1.1129E-030
8,35,1.2113E-013,1.3150E-030
9,35,1.5734E-013,2.1445E-030
10,35,2.0476E-013,3.1048E-030
11,35,2.6404E-013,4.5065E-030
12,35,3.3501E-013,7.5278E-030
13,35,4.1455E-013,1.0243E-029
14,35,5.1675E-013,1.5361E-029
15,35,6.5489E-013,2.4846E-029
16,35,7.7204E-013,3.3660E-029
17,35,9.1879E-013,4.4500E-029
18,35,1.0922E-012,5.9128E-029
19,35,1.3113E-012,8.4682E-029
20,35,1.5422E-012,1.0904E-028
21,35,1.7910E-012,1.4183E-028
22,35,2.0872E-012,1.8258E-028
23,35,2.4905E-012,2.4620E-028
24,35,2.8669E-012,3.2371E-028
25,35,3.2938E-012,4.0005E-028
26,35,3.6691E-012,4.8185E-028
27,35,4.3204E-012,6.4028E-028
28,35,4.9032E-012,8.0659E-028
29,35,5.5164E-012,9.7446E-028
30,35,5.9448E-012,1.1446E-027
31,35,6.2424E-012,1.2878E-027
32,35,6.8273E-012,1.5274E-027
33,35,7.0930E-012,1.7784E-027
34,35,7.2123E-012,2.0082E-027
35,35,7.3125E-012,2.2849E-027
36,35,6.9657E-012,2.3949E-027
37,35,6.6568E-012,2.6196E-027
38,35,6.2007E-012,2.7533E-027
39,35,5.6356E-012,2.9587E-027
40,35,4.9831E-012,3.3139E-027
41,35,4.5744E-012,3.9290E-027
42,35,4.7147E-012,2.4686E-027
43,35,4.8710E-012,3.7214E-027

#ix=132,arr=2,vin=-4,rin=-3,rea=-3,vex=-5,rex=-1,tt=10000,tr=10000,tv=0,
0,36,1.9342E-014,6.3322E-032
1,36,2.3739E-014,7.1250E-032
2,36,2.8689E-014,9.4884E-032
3,36,3.5863E-014,2.2141E-031
4,36,4.4499E-014,2.4524E-031
5,36,4.9898E-014,3.2983E-031
6,36,6.6278E-014,6.8948E-031
7,36,8.1570E-014,8.2692E-031
8,36,1.0248E-013,1.1586E-030
9,36,1.3200E-013,1.8098E-030
10,36,1.6702E-013,2.4142E-030
11,36,2.0327E-013,3.2513E-030
12,36,2.6359E-013,5.5491E-030
13,36,3.4488E-013,8.6017E-030
14,36,4.1209E-013,1.2101E-029
15,36,5.0561E-013,1.7001E-029
16,36,6.0044E-013,2.5873E-029
17,36,7.3440E-013,3.4450E-029
18,36,8.6749E-013,4.3758E-029
19,36,1.0080E-012,5.7073E-029
20,36,1.2116E-012,8.0200E-029
21,36,1.3886E-012,9.8857E-029
22,36,1.5898E-012,1.2704E-028
23,36,1.8519E-012,1.6641E-028
24,36,2.2775E-012,2.3863E-028
25,36,2.5969E-012,3.0707E-028
26,36,2.9667E-012,3.8096E-028
27,36,3.5079E-012,5.0576E-028
28,36,3.9864E-012,6.2330E-028
29,36,4.3732E-012,7.4973E-028
30,36,5.0024E-012,9.4888E-028
31,36,5.4879E-012,1.1160E-027
32,36,5.9477E-012,1.3409E-027
33,36,6.3057E-012,1.5322E-027
34,36,6.6176E-012,1.7828E-027
35,36,6.6860E-012,2.0163E-027
36,36,6.5800E-012,2.2285E-027
37,36,6.3331E-012,2.3885E-027
38,36,5.8324E-012,2.4332E-027
39,36,5.2637E-012,2.6426E-027
40,36,4.7986E-012,3.0377E-027
41,36,4.5346E-012,3.9533E-027
42,36,4.4291E-012,2.2856E-027
43,36,4.8945E-012,3.3988E-027

#ix=133,arr=2,vin=-4,rin=-3,rea=-3,vex=-5,rex=-1,tt=10000,tr=10000,tv=0,
0,37,1.5975E-014,5.7601E-032
1,37,2.0437E-014,5.4023E-032
2,37,2.4256E-014,1.0345E-031
3,37,2.9235E-014,1.7231E-031
4,37,3.4430E-014,1.9070E-031
5,37,4.2540E-014,2.6120E-031
6,37,5.4987E-014,5.0284E-031
7,37,6.9151E-014,7.3668E-031
8,37,8.3541E-014,8.6674E-031
9,37,1.0412E-013,1.3826E-030
10,37,1.2421E-013,1.5788E-030
11,37,1.6056E-013,2.3822E-030
12,37,2.1304E-013,4.2851E-030
13,37,2.7250E-013,6.4569E-030
14,37,3.2938E-013,8.7606E-030
15,37,3.9167E-013,1.2918E-029
16,37,4.7664E-013,1.8972E-029
17,37,5.9671E-013,2.6270E-029
18,37,6.7660E-013,3.2806E-029
19,37,7.9142E-013,4.5216E-029
20,37,9.3360E-013,5.7640E-029
21,37,1.1080E-012,7.6720E-029
22,37,1.2811E-012,1.0117E-028
23,37,1.4846E-012,1.3156E-028
24,37,1.7336E-012,1.6731E-028
25,37,1.9877E-012,2.2206E-028
26,37,2.3338E-012,2.8433E-028
27,37,2.6995E-012,3.6223E-028
28,37,3.0867E-012,4.6294E-028
29,37,3.6505E-012,6.0886E-028
30,37,4.0751E-012,7.5376E-028
31,37,4.5376E-012,8.8664E-028
32,37,4.9760E-012,1.0593E-027
33,37,5.4326E-012,1.3162E-027
34,37,5.8092E-012,1.5028E-027
35,37,6.0391E-012,1.7417E-027
36,37,5.8791E-012,1.8515E-027
37,37,5.8511E-012,2.0618E-027
38,37,5.6381E-012,2.3127E-027
39,37,4.9803E-012,2.3798E-027
40,37,4.4923E-012,2.6370E-027
41,37,4.1009E-012,3.3706E-027
42,37,4.1179E-012,2.0390E-027
43,37,4.9027E-012,3.2043E-027

#ix=134,arr=2,vin=-4,rin=-3,rea=-3,vex=-5,rex=-1,tt=10000,tr=10000,tv=0,
0,38,1.2987E-014,3.6619E-032
1,38,1.5209E-014,4.1638E-032
2,38,1.9006E-014,6.1183E-032
3,38,2.3767E-014,1.2099E-031
4,38,2.7780E-014,1.5141E-031
5,38,3.2969E-014,2.0733E-031
6,38,4.3032E-014,3.8427E-031
7,38,5.5033E-014,6.0637E-031
8,38,6.6035E-014,6.9757E-031
9,38,8.3815E-014,1.0454E-030
10,38,1.0736E-013,1.5480E-030
11,38,1.3350E-013,1.9240E-030
12,38,1.7365E-013,3.5378E-030
13,38,2.1806E-013,5.2158E-030
14,38,2.6620E-013,6.8717E-030
15,38,3.1012E-013,9.5461E-030
16,38,3.8015E-013,1.4870E-029
17,38,4.6596E-013,1.9699E-029
18,38,5.3569E-013,2.5179E-029
19,38,6.3917E-013,3.5197E-029
20,38,7.4098E-013,4.6402E-029
21,38,8.5165E-013,5.6396E-029
22,38,1.0065E-012,7.6308E-029
23,38,1.2149E-012,1.0582E-028
24,38,1.3826E-012,1.3606E-028
25,38,1.5471E-012,1.6155E-028
26,38,1.8507E-012,2.1977E-028
27,38,2.1677E-012,2.7897E-028
28,38,2.4807E-012,3.6798E-028
29,38,2.8691E-012,4.5872E-028
30,38,3.2538E-012,5.6544E-028
31,38,3.6111E-012,6.8925E-028
32,38,4.0660E-012,8.4097E-028
33,38,4.4368E-012,1.0167E-027
34,38,4.9246E-012,1.2325E-027
35,38,5.3651E-012,1.4971E-027
36,38,5.4232E-012,1.6647E-027
37,38,5.3930E-012,1.8327E-027
38,38,5.1466E-012,1.9721E-027
39,38,4.8222E-012,2.2001E-027
40,38,4.4133E-012,2.4951E-027
41,38,3.9329E-012,3.0577E-027
42,38,3.7388E-012,1.7377E-027
43,38,4.6186E-012,2.8447E-027

#ix=135,arr=2,vin=-4,rin=-3,rea=-3,vex=-5,rex=-1,tt=10000,tr=10000,tv=0,
0,39,1.0298E-014,3.1974E-032
1,39,1.2281E-014,2.9734E-032
2,39,1.4698E-014,5.8519E-032
3,39,1.9695E-014,1.1367E-031
4,39,2.2534E-014,1.0643E-031
5,39,2.6423E-014,1.6250E-031
6,39,3.3007E-014,2.9005E-031
7,39,4.2950E-014,4.5327E-031
8,39,5.2690E-014,5.2586E-031
9,39,6.8557E-014,7.7737E-031
10,39,8.4518E-014,1.1250E-030
11,39,1.1230E-013,1.6861E-030
12,39,1.3116E-013,2.5490E-030
13,39,1.6776E-013,3.7988E-030
14,39,2.0601E-013,5.4627E-030
15,39,2.3840E-013,7.1100E-030
16,39,3.0663E-013,1.1779E-029
17,39,3.6504E-013,1.5380E-029
18,39,4.1098E-013,1.7854E-029
19,39,4.6417E-013,2.3155E-029
20,39,5.6913E-013,3.3111E-029
21,39,6.5371E-013,4.3328E-029
22,39,7.5771E-013,5.5400E-029
23,39,9.0897E-013,7.3053E-029
24,39,1.0781E-012,9.9084E-029
25,39,1.2424E-012,1.3249E-028
26,39,1.4215E-012,1.6458E-028
27,39,1.6496E-012,2.0964E-028
28,39,1.8790E-012,2.5929E-028
29,39,2.2212E-012,3.4221E-028
30,39,2.4815E-012,4.2022E-028
31,39,2.9365E-012,5.4385E-028
32,39,3.2049E-012,6.3049E-028
33,39,3.6296E-012,8.1106E-028
34,39,4.0614E-012,9.8492E-028
35,39,4.4560E-012,1.1964E-027
36,39,4.6710E-012,1.3621E-027
37,39,4.7597E-012,1.5167E-027
38,39,4.6096E-012,1.6601E-027
39,39,4.3838E-012,1.8437E-027
40,39,3.8940E-012,2.0197E-027
41,39,3.3314E-012,2.2961E-027
42,39,3.4068E-012,1.4966E-027
43,39,3.9844E-012,2.3159E-027

#ix=136,arr=2,vin=-4,rin=-3,rea=-3,vex=-5,rex=-1,tt=10000,tr=10000,tv=0,
0,40,7.8704E-015,2.0696E-032
1,40,9.9504E-015,2.2528E-032
2,40,1.2005E-014,4.1087E-032
3,40,1.5132E-014,8.7404E-032
4,40,1.8809E-014,1.0400E-031
5,40,2.0643E-014,1.2845E-031
6,40,2.5971E-014,2.6011E-031
7,40,3.4145E-014,3.5434E-031
8,40,4.1622E-014,4.3688E-031
9,40,5.1222E-014,6.2402E-031
10,40,6.7998E-014,8.8794E-031
11,40,8.4764E-014,1.2135E-030
12,40,1.0903E-013,2.1674E-030
13,40,1.3088E-013,2.8765E-030
14,40,1.5856E-013,4.0363E-030
15,40,2.0510E-013,6.5540E-030
16,40,2.3963E-013,9.7507E-030
17,40,2.8077E-013,1.0789E-029
18,40,3.1699E-013,1.3659E-029
19,40,3.6141E-013,1.7315E-029
20,40,4.4187E-013,2.5479E-029
21,40,4.9291E-013,2.9018E-029
22,40,6.3282E-013,4.8174E-029
23,40,6.9330E-013,5.4532E-029
24,40,8.3287E-013,7.5282E-029
25,40,9.2217E-013,8.9336E-029
26,40,1.0807E-012,1.1865E-028
27,40,1.3079E-012,1.6285E-028
28,40,1.4103E-012,1.9071E-028
29,40,1.7453E-012,2.5797E-028
30,40,1.9228E-012,3.1374E-028
31,40,2.2138E-012,3.9291E-028
32,40,2.5488E-012,4.9637E-028
33,40,2.9015E-012,6.2311E-028
34,40,3.1511E-012,7.2442E-028
35,40,3.4793E-012,8.8219E-028
36,40,3.8502E-012,1.0536E-027
37,40,4.1694E-012,1.2571E-027
38,40,4.0269E-012,1.3413E-027
39,40,3.8954E-012,1.5511E-027
40,40,3.6057E-012,1.7076E-027
41,40,3.1136E-012,2.0111E-027
42,40,2.9699E-012,1.2242E-027
43,40,3.3506E-012,1.8388E-027

#ix=137,arr=2,vin=-4,rin=-3,rea=-3,vex=-5,rex=-1,tt=10000,tr=10000,tv=0,
0,41,6.0540E-015,1.6082E-032
1,41,7.8126E-015,1.8257E-032
2,41,9.1413E-015,2.7530E-032
3,41,1.1214E-014,5.1767E-032
4,41,1.4449E-014,7.3858E-032
5,41,1.5276E-014,8.0668E-032
6,41,1.9862E-014,1.7155E-031
7,41,2.5541E-014,2.7599E-031
8,41,3.2236E-014,2.9110E-031
9,41,4.0835E-014,4.8708E-031
10,41,5.0836E-014,6.6552E-031
11,41,6.6704E-014,8.6860E-031
12,41,8.3731E-014,1.6871E-030
13,41,1.0045E-013,2.3340E-030
14,41,1.1879E-013,2.9289E-030
15,41,1.4905E-013,4.7182E-030
16,41,1.6605E-013,6.1697E-030
17,41,2.0621E-013,7.3836E-030
18,41,2.5071E-013,1.0113E-029
19,41,2.8337E-013,1.3936E-029
20,41,3.3177E-013,1.8681E-029
21,41,3.7208E-013,2.1749E-029
22,41,4.5118E-013,2.8978E-029
23,41,5.2683E-013,4.1604E-029
24,41,6.0037E-013,5.1158E-029
25,41,6.9728E-013,6.4923E-029
26,41,8.5083E-013,9.3032E-029
27,41,9.9826E-013,1.1932E-028
28,41,1.0566E-012,1.3101E-028
29,41,1.2849E-012,1.7991E-028
30,41,1.4126E-012,2.1725E-028
31,41,1.7067E-012,2.9465E-028
32,41,1.9193E-012,3.5800E-028
33,41,2.2499E-012,4.7152E-028
34,41,2.4892E-012,5.3725E-028
35,41,2.7770E-012,6.9746E-028
36,41,3.1093E-012,8.3837E-028
37,41,3.4420E-012,1.0153E-027
38,41,3.4990E-012,1.1090E-027
39,41,3.3893E-012,1.2482E-027
40,41,3.1278E-012,1.3936E-027
41,41,2.7786E-012,1.6775E-027
42,41,2.5774E-012,1.0212E-027
43,41,2.7466E-012,1.4579E-027

#ix=138,arr=2,vin=-4,rin=-3,rea=-3,vex=-5,rex=-1,tt=10000,tr=10000,tv=0,
0,42,4.6240E-015,1.4834E-032
1,42,5.1401E-015,1.0936E-032
2,42,6.7410E-015,2.4314E-032
3,42,8.3267E-015,4.0030E-032
4,42,1.0215E-014,5.0338E-032
5,42,1.3008E-014,9.4530E-032
6,42,1.4817E-014,1.3635E-031
7,42,1.8401E-014,1.9268E-031
8,42,2.2301E-014,2.1721E-031
9,42,2.8521E-014,2.8925E-031
10,42,3.9179E-014,5.4098E-031
11,42,4.5565E-014,6.5522E-031
12,42,6.2236E-014,1.2583E-030
13,42,7.2157E-014,1.5261E-030
14,42,8.8242E-014,2.0480E-030
15,42,1.0197E-013,2.8840E-030
16,42,1.2723E-013,4.5052E-030
17,42,1.4435E-013,5.1709E-030
18,42,1.7425E-013,6.9535E-030
19,42,2.0104E-013,9.5933E-030
20,42,2.3977E-013,1.2921E-029
21,42,2.7393E-013,1.6388E-029
22,42,3.2558E-013,1.9757E-029
23,42,3.9139E-013,2.9486E-029
24,42,4.5232E-013,3.7785E-029
25,42,4.8183E-013,4.2110E-029
26,42,5.6043E-013,5.3469E-029
27,42,6.9853E-013,7.8130E-029
28,42,7.8600E-013,9.6564E-029
29,42,9.7389E-013,1.3638E-028
30,42,1.0502E-012,1.5925E-028
31,42,1.2296E-012,2.0526E-028
32,42,1.3681E-012,2.3481E-028
33,42,1.5416E-012,3.0668E-028
34,42,1.7631E-012,3.7157E-028
35,42,2.0777E-012,4.8350E-028
36,42,2.3320E-012,6.0207E-028
37,42,2.6098E-012,7.1360E-028
38,42,2.8392E-012,8.6769E-028
39,42,2.8980E-012,9.8810E-028
40,42,2.6809E-012,1.1239E-027
41,42,2.3012E-012,1.2547E-027
42,42,2.1123E-012,7.7617E-028
43,42,2.2184E-012,1.1396E-027

#ix=139,arr=2,vin=-4,rin=-3,rea=-3,vex=-5,rex=-1,tt=10000,tr=10000,tv=0,
0,43,2.6728E-015,7.8887E-033
1,43,3.8279E-015,8.6465E-033
2,43,4.7606E-015,1.7251E-032
3,43,5.8534E-015,3.3120E-032
4,43,6.5846E-015,3.2658E-032
5,43,8.0764E-015,4.4715E-032
6,43,1.0215E-014,8.8822E-032
7,43,1.1545E-014,9.5783E-032
8,43,1.6900E-014,1.6726E-031
9,43,2.2265E-014,2.9770E-031
10,43,2.8126E-014,3.7151E-031
11,43,3.2049E-014,3.9249E-031
12,43,4.0418E-014,7.6738E-031
13,43,5.5168E-014,1.2606E-030
14,43,6.0111E-014,1.4303E-030
15,43,7.8044E-014,2.3299E-030
16,43,9.2568E-014,3.4371E-030
17,43,1.0365E-013,3.6258E-030
18,43,1.1950E-013,4.9332E-030
19,43,1.4873E-013,6.9354E-030
20,43,1.6156E-013,7.7495E-030
21,43,1.8127E-013,9.7665E-030
22,43,2.2298E-013,1.3931E-029
23,43,2.5459E-013,1.8488E-029
24,43,3.1317E-013,2.6355E-029
25,43,3.2201E-013,2.8720E-029
26,43,3.8723E-013,3.7823E-029
27,43,4.6219E-013,4.7194E-029
28,43,4.8871E-013,5.6644E-029
29,43,6.0619E-013,7.8400E-029
30,43,7.5317E-013,1.0929E-028
31,43,8.8262E-013,1.3971E-028
32,43,9.5564E-013,1.6544E-028
33,43,1.1111E-012,2.0260E-028
34,43,1.2539E-012,2.5086E-028
35,43,1.4404E-012,3.1833E-028
36,43,1.6369E-012,3.8209E-028
37,43,1.8724E-012,4.9093E-028
38,43,2.0425E-012,5.6969E-028
39,43,2.2245E-012,7.0505E-028
40,43,2.1184E-012,8.4430E-028
41,43,1.9196E-012,9.8187E-028
42,43,1.7417E-012,6.2399E-028
43,43,1.6752E-012,8.5401E-028

#ix=140,arr=2,vin=-4,rin=-3,rea=-3,vex=-5,rex=-1,tt=10000,tr=10000,tv=0,
0,44,2.0693E-015,6.3475E-033
1,44,2.8602E-015,8.0950E-033
2,44,2.5642E-015,7.5142E-033
3,44,3.4609E-015,2.2222E-032
4,44,4.2871E-015,1.6427E-032
5,44,5.5880E-015,3.2721E-032
6,44,6.4010E-015,8.4063E-032
7,44,7.9073E-015,7.0520E-032
8,44,9.9918E-015,8.3200E-032
9,44,1.1419E-014,1.2174E-031
10,44,1.6196E-014,2.1455E-031
11,44,2.3115E-014,3.2537E-031
12,44,2.6061E-014,4.8698E-031
13,44,3.3892E-014,7.4581E-031
14,44,3.7634E-014,8.9366E-031
15,44,4.4585E-014,1.2256E-030
16,44,4.9462E-014,1.6107E-030
17,44,6.0159E-014,2.0819E-030
18,44,7.9179E-014,3.1429E-030
19,44,7.7903E-014,3.0818E-030
20,44,9.5220E-014,4.8032E-030
21,44,1.0854E-013,5.5179E-030
22,44,1.4420E-013,8.6209E-030
23,44,1.7803E-013,1.3530E-029
24,44,1.9706E-013,1.5405E-029
25,44,2.0421E-013,1.5881E-029
26,44,2.4649E-013,2.3970E-029
27,44,3.0044E-013,3.1535E-029
28,44,3.3749E-013,3.8462E-029
29,44,3.9832E-013,5.0037E-029
30,44,4.3189E-013,5.5950E-029
31,44,5.6003E-013,8.1851E-029
32,44,6.4461E-013,1.0976E-028
33,44,7.0934E-013,1.2510E-028
34,44,8.1593E-013,1.5693E-028
35,44,9.6588E-013,2.1142E-028
36,44,1.1051E-012,2.5278E-028
37,44,1.2675E-012,3.0412E-028
38,44,1.4107E-012,3.6764E-028
39,44,1.6333E-012,4.8727E-028
40,44,1.6265E-012,5.8028E-028
41,44,1.4835E-012,6.8631E-028
42,44,1.3952E-012,4.8661E-028
43,44,1.2767E-012,6.7226E-028

#ix=141,arr=2,vin=-4,rin=-3,rea=-3,vex=-5,rex=-1,tt=10000,tr=10000,tv=0,
0,45,9.3598E-016,4.8249E-033
1,45,1.1634E-015,2.5080E-033
2,45,2.3664E-015,8.7755E-033
3,45,1.8278E-015,8.7616E-033
4,45,2.3065E-015,1.0359E-032
5,45,3.0016E-015,2.0250E-032
6,45,3.6029E-015,4.0875E-032
7,45,4.5251E-015,4.7759E-032
8,45,5.5065E-015,4.4756E-032
9,45,8.5130E-015,1.2681E-031
10,45,7.5738E-015,7.4244E-032
11,45,1.1671E-014,1.6429E-031
12,45,1.3964E-014,2.4306E-031
13,45,1.7514E-014,4.1248E-031
14,45,2.1459E-014,4.4200E-031
15,45,2.6207E-014,7.2060E-031
16,45,3.0990E-014,1.2089E-030
17,45,3.3915E-014,1.1252E-030
18,45,4.1731E-014,1.6485E-030
19,45,4.1697E-014,1.5741E-030
20,45,5.0416E-014,2.1252E-030
21,45,6.0456E-014,2.9339E-030
22,45,7.1472E-014,4.1530E-030
23,45,8.4069E-014,5.2209E-030
24,45,1.0268E-013,7.7677E-030
25,45,1.1072E-013,8.3856E-030
26,45,1.3389E-013,1.0800E-029
27,45,1.5636E-013,1.4883E-029
28,45,1.8973E-013,2.1361E-029
29,45,2.2983E-013,2.8195E-029
30,45,2.5944E-013,3.3287E-029
31,45,3.1503E-013,4.4006E-029
32,45,3.5252E-013,5.3481E-029
33,45,4.3131E-013,7.3313E-029
34,45,5.2250E-013,9.7521E-029
35,45,5.4557E-013,1.1193E-028
36,45,6.5079E-013,1.4380E-028
37,45,7.8028E-013,1.9572E-028
38,45,8.8970E-013,2.2393E-028
39,45,9.6047E-013,2.6350E-028
40,45,1.0618E-012,3.6976E-028
41,45,1.0726E-012,4.8495E-028
42,45,1.0849E-012,3.7218E-028
43,45,1.0368E-012,6.2397E-028

#ix=142,arr=2,vin=-4,rin=-3,rea=-3,vex=-5,rex=-1,tt=10000,tr=10000,tv=0,
0,46,4.5549E-016,2.6714E-033
1,46,5.2156E-016,1.5883E-033
2,46,8.1103E-016,2.6222E-033
3,46,8.0994E-016,1.0665E-032
4,46,1.0961E-015,5.4113E-033
5,46,1.0746E-015,4.9068E-033
6,46,1.6879E-015,2.7823E-032
7,46,2.1764E-015,2.3955E-032
8,46,1.8738E-015,1.4452E-032
9,46,3.6686E-015,5.2168E-032
10,46,3.5608E-015,5.8920E-032
11,46,5.4154E-015,7.0761E-032
12,46,5.8458E-015,1.1170E-031
13,46,6.6900E-015,1.2889E-031
14,46,1.1123E-014,2.5549E-031
15,46,1.1157E-014,2.8189E-031
16,46,1.2967E-014,4.4173E-031
17,46,1.3726E-014,3.9097E-031
18,46,1.8499E-014,8.9968E-031
19,46,1.7066E-014,6.5098E-031
20,46,2.3059E-014,9.9778E-031
21,46,2.3644E-014,1.0893E-030
22,46,2.8549E-014,1.5150E-030
23,46,4.0614E-014,2.8051E-030
24,46,4.3634E-014,3.2595E-030
25,46,4.8272E-014,4.0166E-030
26,46,5.6990E-014,4.7772E-030
27,46,7.7944E-014,7.7276E-030
28,46,7.8598E-014,8.4947E-030
29,46,9.2116E-014,1.0847E-029
30,46,1.1613E-013,1.4904E-029
31,46,1.4603E-013,1.9431E-029
32,46,1.5107E-013,2.1956E-029
33,46,1.7889E-013,2.7976E-029
34,46,2.2651E-013,3.8364E-029
35,46,2.7479E-013,5.4926E-029
36,46,3.1969E-013,6.3039E-029
37,46,3.8392E-013,8.7490E-029
38,46,4.2686E-013,1.0199E-028
39,46,5.1849E-013,1.4392E-028
40,46,5.7625E-013,1.8607E-028
41,46,6.6321E-013,2.9489E-028
42,46,8.2175E-013,3.0831E-028
43,46,8.0769E-013,5.8436E-028

#ix=143,arr=2,vin=-4,rin=-3,rea=-3,vex=-5,rex=-1,tt=10000,tr=10000,tv=0,
0,47,1.8214E-016,9.0999E-034
1,47,1.8477E-016,2.0829E-034
2,47,3.5405E-016,2.8871E-033
3,47,1.6094E-016,6.9700E-034
4,47,1.9260E-016,5.8611E-034
5,47,3.8107E-016,2.4022E-033
6,47,5.2376E-016,6.2317E-033
7,47,7.2633E-016,1.3173E-032
8,47,3.2333E-016,9.3179E-034
9,47,1.0816E-015,1.1841E-032
10,47,1.7558E-015,4.8578E-032
11,47,3.0170E-015,4.1026E-032
12,47,2.0546E-015,2.8704E-032
13,47,2.6596E-015,5.1148E-032
14,47,3.6791E-015,8.3090E-032
15,47,2.7138E-015,8.1327E-032
16,47,2.6805E-015,9.5892E-032
17,47,5.0229E-015,2.0902E-031
18,47,5.4092E-015,2.2261E-031
19,47,5.5918E-015,2.3589E-031
20,47,5.4968E-015,2.2497E-031
21,47,7.9385E-015,3.7471E-031
22,47,8.3358E-015,4.9931E-031
23,47,1.4661E-014,1.1160E-030
24,47,1.1154E-014,9.0337E-031
25,47,1.2219E-014,7.7082E-031
26,47,2.1115E-014,3.0103E-030
27,47,2.3624E-014,2.3536E-030
28,47,2.3579E-014,2.5111E-030
29,47,2.0443E-014,2.0693E-030
30,47,3.2565E-014,3.8022E-030
31,47,3.5786E-014,3.9112E-030
32,47,4.7139E-014,6.0555E-030
33,47,5.0641E-014,8.3406E-030
34,47,5.7211E-014,6.9000E-030
35,47,6.3914E-014,1.1803E-029
36,47,8.9235E-014,1.6870E-029
37,47,9.6400E-014,1.6847E-029
38,47,1.2157E-013,2.5829E-029
39,47,1.5158E-013,3.9737E-029
40,47,1.6952E-013,5.3227E-029
41,47,2.1572E-013,8.9974E-029
42,47,3.3813E-013,1.4008E-028
43,47,4.8582E-013,4.6962E-028


#ix=144,arr=2,vin=-4,rin=-3,rea=-3,vex=-5,rex=-1,tt=15000,tr=15000,tv=0,
0,0,1.8711E-011,1.0539E-027
1,0,1.7349E-011,9.6894E-028
2,0,1.5987E-011,9.1216E-028
3,0,1.5202E-011,8.9848E-028
4,0,1.4651E-011,8.7512E-028
5,0,1.4005E-011,8.5454E-028
6,0,1.3403E-011,8.1886E-028
7,0,1.2991E-011,8.1028E-028
8,0,1.2489E-011,7.8466E-028
9,0,1.1955E-011,7.5815E-028
10,0,1.1787E-011,7.5672E-028
11,0,1.1379E-011,7.3311E-028
12,0,1.1085E-011,7.2707E-028
13,0,1.0876E-011,7.0695E-028
14,0,1.0552E-011,6.9206E-028
15,0,1.0298E-011,7.0500E-028
16,0,1.0206E-011,7.1624E-028
17,0,9.8241E-012,6.9646E-028
18,0,9.6539E-012,6.8943E-028
19,0,9.4681E-012,7.0450E-028
20,0,9.2507E-012,6.9790E-028
21,0,8.8887E-012,6.9215E-028
22,0,8.6790E-012,7.0010E-028
23,0,8.4188E-012,6.9142E-028
24,0,8.1880E-012,6.9885E-028
25,0,7.9004E-012,7.0775E-028
26,0,7.7774E-012,7.1788E-028
27,0,7.3946E-012,7.1311E-028
28,0,7.2024E-012,7.3998E-028
29,0,6.8807E-012,7.2827E-028
30,0,6.5524E-012,7.4055E-028
31,0,6.2629E-012,7.3805E-028
32,0,6.0550E-012,7.7622E-028
33,0,5.7593E-012,7.8702E-028
34,0,5.4817E-012,8.1486E-028
35,0,5.0287E-012,7.9778E-028
36,0,4.8224E-012,8.3292E-028
37,0,4.3011E-012,7.8444E-028
38,0,3.8355E-012,7.4595E-028
39,0,3.5486E-012,8.0533E-028
40,0,3.0200E-012,7.9334E-028
41,0,2.5217E-012,8.0805E-028
42,0,1.9454E-012,3.7187E-028
43,0,9.6479E-013,2.6319E-028

#ix=145,arr=2,vin=-4,rin=-3,rea=-3,vex=-5,rex=-1,tt=15000,tr=15000,tv=0,
0,1,1.8967E-011,1.0269E-027
1,1,1.7073E-011,9.0923E-028
2,1,1.5902E-011,8.7158E-028
3,1,1.5005E-011,8.5605E-028
4,1,1.4145E-011,8.1252E-028
5,1,1.3371E-011,7.7594E-028
6,1,1.2801E-011,7.4783E-028
7,1,1.2471E-011,7.3590E-028
8,1,1.1967E-011,7.0668E-028
9,1,1.1687E-011,6.9714E-028
10,1,1.1392E-011,6.9380E-028
11,1,1.1135E-011,6.8476E-028
12,1,1.0790E-011,6.7208E-028
13,1,1.0601E-011,6.5568E-028
14,1,1.0375E-011,6.5737E-028
15,1,1.0155E-011,6.6651E-028
16,1,9.7724E-012,6.4500E-028
17,1,9.7138E-012,6.6081E-028
18,1,9.4993E-012,6.5373E-028
19,1,9.3864E-012,6.7306E-028
20,1,9.0535E-012,6.5606E-028
21,1,8.8685E-012,6.5925E-028
22,1,8.6636E-012,6.6550E-028
23,1,8.3999E-012,6.6958E-028
24,1,8.1100E-012,6.7021E-028
25,1,7.9515E-012,6.8996E-028
26,1,7.8057E-012,7.2006E-028
27,1,7.2151E-012,6.7156E-028
28,1,7.1270E-012,7.0576E-028
29,1,6.7981E-012,6.9820E-028
30,1,6.6287E-012,7.3786E-028
31,1,6.2658E-012,7.2866E-028
32,1,6.0984E-012,7.7721E-028
33,1,5.7580E-012,7.8622E-028
34,1,5.3522E-012,7.7521E-028
35,1,5.1071E-012,8.0803E-028
36,1,4.8044E-012,8.2888E-028
37,1,4.4377E-012,8.2745E-028
38,1,3.9465E-012,7.7799E-028
39,1,3.5427E-012,7.9111E-028
40,1,3.0289E-012,7.8333E-028
41,1,2.5355E-012,8.4567E-028
42,1,1.9308E-012,3.7270E-028
43,1,9.3166E-013,2.7338E-028

#ix=146,arr=2,vin=-4,rin=-3,rea=-3,vex=-5,rex=-1,tt=15000,tr=15000,tv=0,
0,2,1.8060E-011,9.1480E-028
1,2,1.6935E-011,8.8419E-028
2,2,1.5539E-011,8.2202E-028
3,2,1.4671E-011,8.1231E-028
4,2,1.3791E-011,7.6764E-028
5,2,1.3007E-011,7.2156E-028
6,2,1.2610E-011,7.1028E-028
7,2,1.2157E-011,6.9274E-028
8,2,1.1835E-011,6.8366E-028
9,2,1.1427E-011,6.6625E-028
10,2,1.1170E-011,6.5960E-028
11,2,1.0911E-011,6.5059E-028
12,2,1.0905E-011,6.6881E-028
13,2,1.0467E-011,6.2287E-028
14,2,1.0322E-011,6.4232E-028
15,2,1.0045E-011,6.3961E-028
16,2,9.8480E-012,6.3856E-028
17,2,9.7129E-012,6.3552E-028
18,2,9.4522E-012,6.4095E-028
19,2,9.1728E-012,6.3569E-028
20,2,8.8768E-012,6.2821E-028
21,2,8.7989E-012,6.4650E-028
22,2,8.5310E-012,6.4595E-028
23,2,8.2779E-012,6.4031E-028
24,2,8.0204E-012,6.4497E-028
25,2,7.8648E-012,6.6177E-028
26,2,7.5477E-012,6.6397E-028
27,2,7.2677E-012,6.6478E-028
28,2,7.1703E-012,7.0733E-028
29,2,6.7702E-012,7.0111E-028
30,2,6.5463E-012,7.1728E-028
31,2,6.1491E-012,7.0024E-028
32,2,5.8963E-012,7.2121E-028
33,2,5.5920E-012,7.3301E-028
34,2,5.2960E-012,7.4661E-028
35,2,5.0758E-012,8.0944E-028
36,2,4.7470E-012,8.1863E-028
37,2,4.2858E-012,7.7521E-028
38,2,3.8168E-012,7.3761E-028
39,2,3.5204E-012,7.7763E-028
40,2,3.1270E-012,8.3279E-028
41,2,2.5407E-012,8.6062E-028
42,2,1.9319E-012,3.8714E-028
43,2,9.3019E-013,2.7896E-028

#ix=147,arr=2,vin=-4,rin=-3,rea=-3,vex=-5,rex=-1,tt=15000,tr=15000,tv=0,
0,3,1.6812E-011,8.0506E-028
1,3,1.6028E-011,7.9212E-028
2,3,1.4899E-011,7.5364E-028
3,3,1.4303E-011,7.7147E-028
4,3,1.3640E-011,7.4084E-028
5,3,1.3112E-011,7.1914E-028
6,3,1.2499E-011,6.9369E-028
7,3,1.2049E-011,6.7774E-028
8,3,1.1668E-011,6.5900E-028
9,3,1.1623E-011,6.7991E-028
10,3,1.1361E-011,6.6816E-028
11,3,1.0958E-011,6.3281E-028
12,3,1.0863E-011,6.5499E-028
13,3,1.0567E-011,6.3200E-028
14,3,1.0265E-011,6.1583E-028
15,3,1.0185E-011,6.4259E-028
16,3,9.9811E-012,6.3330E-028
17,3,9.7363E-012,6.3394E-028
18,3,9.4769E-012,6.2507E-028
19,3,9.2386E-012,6.2533E-028
20,3,9.0518E-012,6.3563E-028
21,3,8.6266E-012,6.1258E-028
22,3,8.4271E-012,6.2273E-028
23,3,8.3070E-012,6.3492E-028
24,3,7.9567E-012,6.2699E-028
25,3,7.6997E-012,6.3772E-028
26,3,7.4669E-012,6.4724E-028
27,3,7.1804E-012,6.4619E-028
28,3,7.0373E-012,6.8711E-028
29,3,6.6847E-012,6.7168E-028
30,3,6.3723E-012,6.7911E-028
31,3,6.1229E-012,6.8597E-028
32,3,5.8827E-012,7.0764E-028
33,3,5.6074E-012,7.4777E-028
34,3,5.2429E-012,7.3596E-028
35,3,4.9189E-012,7.6032E-028
36,3,4.5889E-012,7.5452E-028
37,3,4.2474E-012,7.5694E-028
38,3,3.7914E-012,7.2767E-028
39,3,3.5124E-012,7.9809E-028
40,3,3.0643E-012,8.1197E-028
41,3,2.5813E-012,9.0296E-028
42,3,1.9505E-012,4.0047E-028
43,3,9.3441E-013,2.9852E-028

#ix=148,arr=2,vin=-4,rin=-3,rea=-3,vex=-5,rex=-1,tt=15000,tr=15000,tv=0,
0,4,1.4789E-011,6.5091E-028
1,4,1.5048E-011,7.0959E-028
2,4,1.4438E-011,7.1293E-028
3,4,1.4311E-011,7.6562E-028
4,4,1.3654E-011,7.3646E-028
5,4,1.3051E-011,7.1034E-028
6,4,1.2631E-011,6.9745E-028
7,4,1.2265E-011,6.8205E-028
8,4,1.1787E-011,6.6205E-028
9,4,1.1714E-011,6.6722E-028
10,4,1.1333E-011,6.4670E-028
11,4,1.1200E-011,6.5350E-028
12,4,1.0926E-011,6.4838E-028
13,4,1.0633E-011,6.2277E-028
14,4,1.0473E-011,6.2458E-028
15,4,1.0329E-011,6.3697E-028
16,4,1.0037E-011,6.3591E-028
17,4,9.7368E-012,6.2538E-028
18,4,9.5737E-012,6.2573E-028
19,4,9.2123E-012,6.2257E-028
20,4,9.0103E-012,6.2973E-028
21,4,8.8457E-012,6.2709E-028
22,4,8.5405E-012,6.2600E-028
23,4,8.3067E-012,6.3630E-028
24,4,8.0018E-012,6.2422E-028
25,4,7.7132E-012,6.2896E-028
26,4,7.6142E-012,6.6083E-028
27,4,7.1175E-012,6.4667E-028
28,4,6.9793E-012,6.6839E-028
29,4,6.7720E-012,6.8509E-028
30,4,6.4255E-012,6.9575E-028
31,4,6.0426E-012,6.7038E-028
32,4,5.7104E-012,6.8782E-028
33,4,5.4794E-012,7.0942E-028
34,4,5.1673E-012,7.2471E-028
35,4,5.0003E-012,7.7682E-028
36,4,4.5778E-012,7.6205E-028
37,4,4.3151E-012,7.8882E-028
38,4,3.8909E-012,7.7597E-028
39,4,3.5338E-012,8.0853E-028
40,4,3.0523E-012,8.3406E-028
41,4,2.5364E-012,8.4299E-028
42,4,2.0042E-012,4.2233E-028
43,4,9.4926E-013,3.3020E-028

#ix=149,arr=2,vin=-4,rin=-3,rea=-3,vex=-5,rex=-1,tt=15000,tr=15000,tv=0,
0,5,1.3077E-011,5.2763E-028
1,5,1.3694E-011,5.9600E-028
2,5,1.3815E-011,6.6070E-028
3,5,1.3999E-011,7.4123E-028
4,5,1.3565E-011,7.2250E-028
5,5,1.3051E-011,7.0023E-028
6,5,1.2658E-011,6.8820E-028
7,5,1.2385E-011,6.8569E-028
8,5,1.2059E-011,6.7748E-028
9,5,1.1719E-011,6.6778E-028
10,5,1.1528E-011,6.5898E-028
11,5,1.1237E-011,6.5190E-028
12,5,1.0996E-011,6.4633E-028
13,5,1.0820E-011,6.3352E-028
14,5,1.0569E-011,6.3036E-028
15,5,1.0286E-011,6.3201E-028
16,5,1.0099E-011,6.3787E-028
17,5,9.8387E-012,6.3403E-028
18,5,9.6567E-012,6.3291E-028
19,5,9.3710E-012,6.3521E-028
20,5,9.1496E-012,6.3919E-028
21,5,8.8943E-012,6.3194E-028
22,5,8.6306E-012,6.3558E-028
23,5,8.3260E-012,6.3378E-028
24,5,7.9543E-012,6.1809E-028
25,5,7.8399E-012,6.5107E-028
26,5,7.4975E-012,6.4906E-028
27,5,7.2568E-012,6.5703E-028
28,5,6.8636E-012,6.5195E-028
29,5,6.6748E-012,6.6141E-028
30,5,6.3477E-012,6.6974E-028
31,5,6.0797E-012,6.7818E-028
32,5,5.8027E-012,7.0401E-028
33,5,5.5230E-012,7.1962E-028
34,5,5.1812E-012,7.2633E-028
35,5,4.9609E-012,7.7588E-028
36,5,4.6397E-012,7.6613E-028
37,5,4.2591E-012,7.5703E-028
38,5,3.8913E-012,7.8695E-028
39,5,3.5592E-012,8.0493E-028
40,5,3.1210E-012,8.4521E-028
41,5,2.6197E-012,8.9932E-028
42,5,1.9832E-012,4.2244E-028
43,5,9.9613E-013,3.8372E-028

#ix=150,arr=2,vin=-4,rin=-3,rea=-3,vex=-5,rex=-1,tt=15000,tr=15000,tv=0,
0,6,1.1546E-011,4.3810E-028
1,6,1.2215E-011,4.9495E-028
2,6,1.2786E-011,5.7523E-028
3,6,1.3450E-011,6.9515E-028
4,6,1.3393E-011,7.2235E-028
5,6,1.3368E-011,7.3273E-028
6,6,1.2985E-011,7.1468E-028
7,6,1.2459E-011,6.8696E-028
8,6,1.2178E-011,6.8403E-028
9,6,1.2038E-011,6.9319E-028
10,6,1.1595E-011,6.5626E-028
11,6,1.1563E-011,6.7597E-028
12,6,1.1282E-011,6.6400E-028
13,6,1.0900E-011,6.3277E-028
14,6,1.0760E-011,6.4513E-028
15,6,1.0479E-011,6.5453E-028
16,6,1.0207E-011,6.4923E-028
17,6,1.0000E-011,6.4440E-028
18,6,9.6714E-012,6.3620E-028
19,6,9.4203E-012,6.4210E-028
20,6,9.2583E-012,6.4534E-028
21,6,9.0232E-012,6.5042E-028
22,6,8.8309E-012,6.5897E-028
23,6,8.4433E-012,6.4507E-028
24,6,7.9985E-012,6.2999E-028
25,6,7.7584E-012,6.4195E-028
26,6,7.6334E-012,6.6958E-028
27,6,7.3127E-012,6.7262E-028
28,6,6.9945E-012,6.6622E-028
29,6,6.6458E-012,6.6355E-028
30,6,6.2977E-012,6.6867E-028
31,6,6.0233E-012,6.7713E-028
32,6,5.8293E-012,7.0939E-028
33,6,5.5960E-012,7.4249E-028
34,6,5.2191E-012,7.4558E-028
35,6,5.0133E-012,7.7499E-028
36,6,4.7447E-012,8.1095E-028
37,6,4.3406E-012,8.1350E-028
38,6,3.9359E-012,7.8278E-028
39,6,3.6012E-012,8.5211E-028
40,6,3.1095E-012,8.5501E-028
41,6,2.6469E-012,9.3277E-028
42,6,2.0424E-012,4.4706E-028
43,6,1.0517E-012,4.2570E-028

#ix=151,arr=2,vin=-4,rin=-3,rea=-3,vex=-5,rex=-1,tt=15000,tr=15000,tv=0,
0,7,1.0143E-011,3.6001E-028
1,7,1.0928E-011,4.0851E-028
2,7,1.1612E-011,4.8741E-028
3,7,1.2461E-011,6.1509E-028
4,7,1.3306E-011,7.1496E-028
5,7,1.3281E-011,7.2284E-028
6,7,1.3075E-011,7.3249E-028
7,7,1.2636E-011,7.0266E-028
8,7,1.2556E-011,7.0656E-028
9,7,1.2057E-011,6.8201E-028
10,7,1.1820E-011,6.7713E-028
11,7,1.1627E-011,6.7618E-028
12,7,1.1405E-011,6.7499E-028
13,7,1.1228E-011,6.6717E-028
14,7,1.0897E-011,6.5904E-028
15,7,1.0580E-011,6.6047E-028
16,7,1.0270E-011,6.5092E-028
17,7,1.0085E-011,6.5385E-028
18,7,9.7305E-012,6.4503E-028
19,7,9.5755E-012,6.5612E-028
20,7,9.2410E-012,6.4893E-028
21,7,9.0878E-012,6.6377E-028
22,7,8.8077E-012,6.5834E-028
23,7,8.3023E-012,6.2685E-028
24,7,8.2010E-012,6.4964E-028
25,7,7.9167E-012,6.6873E-028
26,7,7.5519E-012,6.5331E-028
27,7,7.3533E-012,6.7771E-028
28,7,6.9991E-012,6.7742E-028
29,7,6.7008E-012,6.7971E-028
30,7,6.4562E-012,6.9910E-028
31,7,6.1153E-012,7.0117E-028
32,7,5.8103E-012,7.1743E-028
33,7,5.5985E-012,7.4215E-028
34,7,5.2763E-012,7.4135E-028
35,7,4.9695E-012,7.7169E-028
36,7,4.7087E-012,7.9222E-028
37,7,4.3309E-012,7.9319E-028
38,7,3.9650E-012,8.0183E-028
39,7,3.6329E-012,8.5864E-028
40,7,3.2437E-012,9.2876E-028
41,7,2.8132E-012,1.0377E-027
42,7,2.1128E-012,4.8447E-028
43,7,1.1004E-012,4.9545E-028

#ix=152,arr=2,vin=-4,rin=-3,rea=-3,vex=-5,rex=-1,tt=15000,tr=15000,tv=0,
0,8,8.9191E-012,2.9744E-028
1,8,9.7131E-012,3.4337E-028
2,8,1.0447E-011,4.1225E-028
3,8,1.1404E-011,5.3374E-028
4,8,1.2253E-011,6.2898E-028
5,8,1.2909E-011,7.0416E-028
6,8,1.3122E-011,7.3183E-028
7,8,1.2944E-011,7.3306E-028
8,8,1.2523E-011,7.1110E-028
9,8,1.2397E-011,7.1346E-028
10,8,1.1904E-011,6.8381E-028
11,8,1.1738E-011,6.8316E-028
12,8,1.1520E-011,6.8732E-028
13,8,1.1296E-011,6.7393E-028
14,8,1.0843E-011,6.5809E-028
15,8,1.0533E-011,6.6125E-028
16,8,1.0466E-011,6.7559E-028
17,8,1.0143E-011,6.6875E-028
18,8,9.9613E-012,6.6720E-028
19,8,9.6449E-012,6.7140E-028
20,8,9.3615E-012,6.6466E-028
21,8,8.9337E-012,6.4866E-028
22,8,8.7978E-012,6.6057E-028
23,8,8.4158E-012,6.4523E-028
24,8,8.1327E-012,6.5332E-028
25,8,8.0052E-012,6.7796E-028
26,8,7.7213E-012,6.8842E-028
27,8,7.3770E-012,6.7948E-028
28,8,7.1175E-012,7.0122E-028
29,8,6.7601E-012,6.9204E-028
30,8,6.5665E-012,7.2011E-028
31,8,6.2078E-012,7.1651E-028
32,8,5.9205E-012,7.2673E-028
33,8,5.7015E-012,7.6637E-028
34,8,5.4616E-012,8.1836E-028
35,8,5.0893E-012,7.8719E-028
36,8,4.7896E-012,8.3274E-028
37,8,4.5000E-012,8.6097E-028
38,8,4.1021E-012,8.5666E-028
39,8,3.7561E-012,9.1397E-028
40,8,3.3093E-012,9.5566E-028
41,8,2.7856E-012,1.0150E-027
42,8,2.1828E-012,5.1979E-028
43,8,1.1300E-012,5.1579E-028

#ix=153,arr=2,vin=-4,rin=-3,rea=-3,vex=-5,rex=-1,tt=15000,tr=15000,tv=0,
0,9,7.6830E-012,2.3937E-028
1,9,8.6711E-012,2.9011E-028
2,9,9.4616E-012,3.5432E-028
3,9,1.0440E-011,4.6359E-028
4,9,1.1413E-011,5.5877E-028
5,9,1.2262E-011,6.4310E-028
6,9,1.2739E-011,7.0581E-028
7,9,1.3009E-011,7.4823E-028
8,9,1.2859E-011,7.4873E-028
9,9,1.2670E-011,7.4717E-028
10,9,1.2222E-011,7.2234E-028
11,9,1.2017E-011,7.2266E-028
12,9,1.1582E-011,7.0803E-028
13,9,1.1226E-011,6.7373E-028
14,9,1.1086E-011,6.8523E-028
15,9,1.0787E-011,6.9283E-028
16,9,1.0528E-011,6.8907E-028
17,9,1.0237E-011,6.8875E-028
18,9,9.8695E-012,6.7567E-028
19,9,9.6834E-012,6.8142E-028
20,9,9.4488E-012,6.9461E-028
21,9,9.1914E-012,6.9299E-028
22,9,8.8820E-012,6.8612E-028
23,9,8.5529E-012,6.8401E-028
24,9,8.2846E-012,6.8545E-028
25,9,8.0100E-012,6.9302E-028
26,9,7.7293E-012,7.0002E-028
27,9,7.4713E-012,6.9981E-028
28,9,7.2579E-012,7.2933E-028
29,9,6.9042E-012,7.2754E-028
30,9,6.6406E-012,7.4997E-028
31,9,6.3138E-012,7.4227E-028
32,9,5.9077E-012,7.4617E-028
33,9,5.7511E-012,7.7982E-028
34,9,5.4926E-012,8.1744E-028
35,9,5.1476E-012,8.4185E-028
36,9,4.8615E-012,8.5179E-028
37,9,4.5463E-012,8.7586E-028
38,9,4.0961E-012,8.6988E-028
39,9,3.7760E-012,9.2972E-028
40,9,3.2764E-012,9.5195E-028
41,9,2.9075E-012,1.1781E-027
42,9,2.2751E-012,5.6626E-028
43,9,1.1926E-012,5.8462E-028

#ix=154,arr=2,vin=-4,rin=-3,rea=-3,vex=-5,rex=-1,tt=15000,tr=15000,tv=0,
0,10,6.6751E-012,1.9224E-028
1,10,7.6854E-012,2.3938E-028
2,10,8.4263E-012,2.9285E-028
3,10,9.4905E-012,4.0459E-028
4,10,1.0527E-011,4.8957E-028
5,10,1.1500E-011,5.7988E-028
6,10,1.2336E-011,6.7491E-028
7,10,1.2916E-011,7.4812E-028
8,10,1.2886E-011,7.6000E-028
9,10,1.2780E-011,7.6664E-028
10,10,1.2374E-011,7.3984E-028
11,10,1.2067E-011,7.3473E-028
12,10,1.1713E-011,7.2947E-028
13,10,1.1430E-011,6.9846E-028
14,10,1.1062E-011,6.9236E-028
15,10,1.0892E-011,7.0560E-028
16,10,1.0459E-011,6.9413E-028
17,10,1.0325E-011,7.0257E-028
18,10,1.0107E-011,7.0860E-028
19,10,9.9719E-012,7.2933E-028
20,10,9.5305E-012,7.0586E-028
21,10,9.2711E-012,7.0044E-028
22,10,8.9351E-012,6.9849E-028
23,10,8.7341E-012,7.0734E-028
24,10,8.3773E-012,7.0389E-028
25,10,8.2092E-012,7.3617E-028
26,10,7.8231E-012,7.1940E-028
27,10,7.4623E-012,7.0838E-028
28,10,7.2274E-012,7.3788E-028
29,10,6.9988E-012,7.6270E-028
30,10,6.7311E-012,7.8154E-028
31,10,6.3362E-012,7.6264E-028
32,10,6.2534E-012,8.2227E-028
33,10,5.8495E-012,8.1894E-028
34,10,5.5291E-012,8.4013E-028
35,10,5.1747E-012,8.6632E-028
36,10,4.8735E-012,8.7898E-028
37,10,4.6037E-012,9.2930E-028
38,10,4.2400E-012,9.4537E-028
39,10,3.8350E-012,9.7805E-028
40,10,3.4082E-012,1.0646E-027
41,10,2.9426E-012,1.2067E-027
42,10,2.3474E-012,6.2691E-028
43,10,1.2538E-012,6.3630E-028

#ix=155,arr=2,vin=-4,rin=-3,rea=-3,vex=-5,rex=-1,tt=15000,tr=15000,tv=0,
0,11,5.7112E-012,1.6104E-028
1,11,6.4941E-012,1.9914E-028
2,11,7.5383E-012,2.5168E-028
3,11,8.5501E-012,3.5158E-028
4,11,9.5764E-012,4.2815E-028
5,11,1.0574E-011,5.1072E-028
6,11,1.1630E-011,6.2407E-028
7,11,1.2263E-011,6.9341E-028
8,11,1.2858E-011,7.6405E-028
9,11,1.2734E-011,7.8162E-028
10,11,1.2498E-011,7.6372E-028
11,11,1.2173E-011,7.6045E-028
12,11,1.1874E-011,7.5841E-028
13,11,1.1526E-011,7.2481E-028
14,11,1.1196E-011,7.1822E-028
15,11,1.0881E-011,7.2164E-028
16,11,1.0631E-011,7.1928E-028
17,11,1.0422E-011,7.3262E-028
18,11,1.0297E-011,7.3852E-028
19,11,1.0012E-011,7.4325E-028
20,11,9.6706E-012,7.2675E-028
21,11,9.4296E-012,7.3051E-028
22,11,9.1457E-012,7.3527E-028
23,11,8.9034E-012,7.4052E-028
24,11,8.5518E-012,7.4261E-028
25,11,8.3639E-012,7.8321E-028
26,11,7.8625E-012,7.3717E-028
27,11,7.6272E-012,7.5606E-028
28,11,7.4880E-012,7.9095E-028
29,11,7.0297E-012,7.7542E-028
30,11,6.7979E-012,8.0267E-028
31,11,6.4378E-012,7.7818E-028
32,11,6.2487E-012,8.4436E-028
33,11,5.8458E-012,8.3898E-028
34,11,5.6508E-012,8.9030E-028
35,11,5.3964E-012,9.3978E-028
36,11,5.1546E-012,9.8416E-028
37,11,4.7612E-012,9.9478E-028
38,11,4.3273E-012,1.0107E-027
39,11,3.9414E-012,1.0528E-027
40,11,3.5497E-012,1.1373E-027
41,11,3.1223E-012,1.3120E-027
42,11,2.4157E-012,6.6359E-028
43,11,1.3840E-012,7.3860E-028

#ix=156,arr=2,vin=-4,rin=-3,rea=-3,vex=-5,rex=-1,tt=15000,tr=15000,tv=0,
0,12,4.9104E-012,1.2736E-028
1,12,5.6379E-012,1.5652E-028
2,12,6.6906E-012,2.1194E-028
3,12,7.6892E-012,2.9877E-028
4,12,8.5918E-012,3.6371E-028
5,12,9.4656E-012,4.3220E-028
6,12,1.0486E-011,5.3519E-028
7,12,1.1581E-011,6.4525E-028
8,12,1.2356E-011,7.3101E-028
9,12,1.2850E-011,8.1141E-028
10,12,1.2585E-011,7.8948E-028
11,12,1.2350E-011,7.9650E-028
12,12,1.1859E-011,7.5522E-028
13,12,1.1730E-011,7.6248E-028
14,12,1.1491E-011,7.6787E-028
15,12,1.1135E-011,7.6304E-028
16,12,1.0822E-011,7.5788E-028
17,12,1.0572E-011,7.4659E-028
18,12,1.0379E-011,7.5937E-028
19,12,1.0197E-011,7.7476E-028
20,12,9.7842E-012,7.6210E-028
21,12,9.5611E-012,7.6481E-028
22,12,9.3007E-012,7.7787E-028
23,12,9.1059E-012,7.7609E-028
24,12,8.6550E-012,7.7077E-028
25,12,8.4859E-012,7.9217E-028
26,12,8.1594E-012,7.9536E-028
27,12,7.7541E-012,7.8519E-028
28,12,7.5763E-012,8.2478E-028
29,12,7.2052E-012,8.2238E-028
30,12,6.9108E-012,8.2805E-028
31,12,6.6221E-012,8.4906E-028
32,12,6.4445E-012,8.9839E-028
33,12,6.0731E-012,9.2366E-028
34,12,5.8152E-012,9.5710E-028
35,12,5.5023E-012,9.9576E-028
36,12,5.2745E-012,1.0527E-027
37,12,4.8760E-012,1.0756E-027
38,12,4.4621E-012,1.0792E-027
39,12,4.1192E-012,1.1657E-027
40,12,3.6599E-012,1.2585E-027
41,12,3.2834E-012,1.4876E-027
42,12,2.5331E-012,7.4246E-028
43,12,1.4320E-012,8.0314E-028

#ix=157,arr=2,vin=-4,rin=-3,rea=-3,vex=-5,rex=-1,tt=15000,tr=15000,tv=0,
0,13,4.2558E-012,1.0180E-028
1,13,4.9237E-012,1.2990E-028
2,13,5.7391E-012,1.6439E-028
3,13,6.7703E-012,2.4725E-028
4,13,7.7301E-012,3.0971E-028
5,13,8.6736E-012,3.8676E-028
6,13,9.5559E-012,4.7176E-028
7,13,1.0603E-011,5.7823E-028
8,13,1.1432E-011,6.6488E-028
9,13,1.2193E-011,7.6658E-028
10,13,1.2515E-011,7.9920E-028
11,13,1.2427E-011,8.1751E-028
12,13,1.2212E-011,8.2064E-028
13,13,1.1927E-011,7.9258E-028
14,13,1.1659E-011,7.9303E-028
15,13,1.1305E-011,7.9057E-028
16,13,1.1147E-011,8.0346E-028
17,13,1.1010E-011,8.1904E-028
18,13,1.0562E-011,7.9196E-028
19,13,1.0275E-011,7.9396E-028
20,13,1.0040E-011,8.0742E-028
21,13,9.7996E-012,8.0607E-028
22,13,9.4429E-012,7.9026E-028
23,13,9.2110E-012,8.0336E-028
24,13,8.8791E-012,8.1369E-028
25,13,8.5542E-012,8.2161E-028
26,13,8.3255E-012,8.3379E-028
27,13,8.0072E-012,8.4892E-028
28,13,7.7292E-012,8.6999E-028
29,13,7.4293E-012,8.6998E-028
30,13,7.1028E-012,9.1000E-028
31,13,6.8080E-012,8.9975E-028
32,13,6.5677E-012,9.5724E-028
33,13,6.1886E-012,9.7369E-028
34,13,5.9090E-012,1.0038E-027
35,13,5.6818E-012,1.0468E-027
36,13,5.1963E-012,1.0837E-027
37,13,5.0329E-012,1.1658E-027
38,13,4.6446E-012,1.1828E-027
39,13,4.2671E-012,1.2673E-027
40,13,3.8460E-012,1.4088E-027
41,13,3.3873E-012,1.6403E-027
42,13,2.6607E-012,8.3341E-028
43,13,1.5770E-012,9.4833E-028

#ix=158,arr=2,vin=-4,rin=-3,rea=-3,vex=-5,rex=-1,tt=15000,tr=15000,tv=0,
0,14,3.6990E-012,8.4082E-029
1,14,4.2471E-012,1.0120E-028
2,14,4.9925E-012,1.3461E-028
3,14,5.9852E-012,2.0450E-028
4,14,6.7621E-012,2.5221E-028
5,14,7.5365E-012,3.0954E-028
6,14,8.6580E-012,4.1178E-028
7,14,9.6048E-012,5.0621E-028
8,14,1.0633E-011,6.0330E-028
9,14,1.1542E-011,7.0869E-028
10,14,1.2089E-011,7.8151E-028
11,14,1.2438E-011,8.4223E-028
12,14,1.2335E-011,8.5395E-028
13,14,1.2151E-011,8.3029E-028
14,14,1.1996E-011,8.4419E-028
15,14,1.1597E-011,8.2982E-028
16,14,1.1316E-011,8.3655E-028
17,14,1.1304E-011,8.7078E-028
18,14,1.0783E-011,8.2433E-028
19,14,1.0690E-011,8.5433E-028
20,14,1.0256E-011,8.3124E-028
21,14,1.0028E-011,8.4031E-028
22,14,9.6645E-012,8.5663E-028
23,14,9.3698E-012,8.4073E-028
24,14,9.0461E-012,8.5133E-028
25,14,8.8576E-012,8.8382E-028
26,14,8.5418E-012,8.9356E-028
27,14,8.1296E-012,8.8316E-028
28,14,7.9126E-012,9.1261E-028
29,14,7.6670E-012,9.4139E-028
30,14,7.3936E-012,9.6944E-028
31,14,6.9177E-012,9.5132E-028
32,14,6.6075E-012,9.8066E-028
33,14,6.3701E-012,1.0286E-027
34,14,6.0905E-012,1.0836E-027
35,14,5.8168E-012,1.1523E-027
36,14,5.5508E-012,1.2195E-027
37,14,5.1122E-012,1.2242E-027
38,14,4.8010E-012,1.2751E-027
39,14,4.4768E-012,1.4288E-027
40,14,3.9791E-012,1.5248E-027
41,14,3.4791E-012,1.7650E-027
42,14,2.8538E-012,9.4108E-028
43,14,1.7319E-012,1.0651E-027

#ix=159,arr=2,vin=-4,rin=-3,rea=-3,vex=-5,rex=-1,tt=15000,tr=15000,tv=0,
0,15,3.1305E-012,6.5865E-029
1,15,3.6133E-012,7.8825E-029
2,15,4.2450E-012,1.0380E-028
3,15,5.1659E-012,1.6321E-028
4,15,5.8310E-012,2.0384E-028
5,15,6.7462E-012,2.6322E-028
6,15,7.6454E-012,3.3981E-028
7,15,8.5457E-012,4.2594E-028
8,15,9.4555E-012,5.1653E-028
9,15,1.0511E-011,6.2793E-028
10,15,1.1484E-011,7.3405E-028
11,15,1.2227E-011,8.3101E-028
12,15,1.2443E-011,8.7802E-028
13,15,1.2470E-011,8.8620E-028
14,15,1.2145E-011,8.7303E-028
15,15,1.2011E-011,9.0059E-028
16,15,1.1756E-011,8.9366E-028
17,15,1.1315E-011,8.6938E-028
18,15,1.1236E-011,8.9352E-028
19,15,1.0830E-011,8.8563E-028
20,15,1.0431E-011,8.7326E-028
21,15,1.0064E-011,8.5934E-028
22,15,9.9737E-012,9.0029E-028
23,15,9.5985E-012,8.9053E-028
24,15,9.2458E-012,8.9244E-028
25,15,8.9552E-012,9.1592E-028
26,15,8.7234E-012,9.2761E-028
27,15,8.4048E-012,9.4866E-028
28,15,8.2394E-012,9.9847E-028
29,15,7.7964E-012,9.8856E-028
30,15,7.5028E-012,1.0139E-027
31,15,7.0995E-012,1.0119E-027
32,15,6.9175E-012,1.0781E-027
33,15,6.4664E-012,1.0956E-027
34,15,6.2894E-012,1.1475E-027
35,15,6.0038E-012,1.2259E-027
36,15,5.7414E-012,1.3066E-027
37,15,5.3454E-012,1.3612E-027
38,15,4.9405E-012,1.3906E-027
39,15,4.5541E-012,1.5181E-027
40,15,4.1073E-012,1.6545E-027
41,15,3.6433E-012,1.9187E-027
42,15,3.0979E-012,1.0934E-027
43,15,1.9034E-012,1.3074E-027

#ix=160,arr=2,vin=-4,rin=-3,rea=-3,vex=-5,rex=-1,tt=15000,tr=15000,tv=0,
0,16,2.6744E-012,5.1996E-029
1,16,3.0868E-012,6.2256E-029
2,16,3.6709E-012,8.3560E-029
3,16,4.4351E-012,1.2876E-028
4,16,5.0462E-012,1.6189E-028
5,16,5.8059E-012,2.1111E-028
6,16,6.6574E-012,2.7507E-028
7,16,7.4417E-012,3.4644E-028
8,16,8.5177E-012,4.4626E-028
9,16,9.5316E-012,5.5774E-028
10,16,1.0698E-011,6.8027E-028
11,16,1.1476E-011,7.7002E-028
12,16,1.1982E-011,8.4473E-028
13,16,1.2390E-011,8.8988E-028
14,16,1.2205E-011,9.0107E-028
15,16,1.2066E-011,9.1854E-028
16,16,1.1813E-011,9.1660E-028
17,16,1.1653E-011,9.2807E-028
18,16,1.1357E-011,9.2275E-028
19,16,1.1101E-011,9.2468E-028
20,16,1.0830E-011,9.3056E-028
21,16,1.0677E-011,9.5732E-028
22,16,1.0203E-011,9.3895E-028
23,16,9.8656E-012,9.3878E-028
24,16,9.7085E-012,9.6917E-028
25,16,9.2556E-012,9.8191E-028
26,16,8.9534E-012,9.9252E-028
27,16,8.5735E-012,9.7970E-028
28,16,8.3584E-012,1.0331E-027
29,16,8.0177E-012,1.0446E-027
30,16,7.6219E-012,1.0653E-027
31,16,7.4056E-012,1.0940E-027
32,16,7.0232E-012,1.1456E-027
33,16,6.7002E-012,1.1764E-027
34,16,6.3950E-012,1.2387E-027
35,16,6.0858E-012,1.3012E-027
36,16,5.7250E-012,1.3519E-027
37,16,5.3086E-012,1.3805E-027
38,16,5.0472E-012,1.4880E-027
39,16,4.6734E-012,1.6525E-027
40,16,4.3963E-012,1.9158E-027
41,16,3.9132E-012,2.2342E-027
42,16,3.2156E-012,1.1962E-027
43,16,2.0997E-012,1.4174E-027

#ix=161,arr=2,vin=-4,rin=-3,rea=-3,vex=-5,rex=-1,tt=15000,tr=15000,tv=0,
0,17,2.3024E-012,4.4052E-029
1,17,2.6666E-012,5.0066E-029
2,17,3.1167E-012,6.6122E-029
3,17,3.7185E-012,9.9451E-029
4,17,4.3378E-012,1.2715E-028
5,17,4.9485E-012,1.6367E-028
6,17,5.7081E-012,2.1847E-028
7,17,6.5315E-012,2.8327E-028
8,17,7.3250E-012,3.5369E-028
9,17,8.4482E-012,4.6288E-028
10,17,9.5258E-012,5.7429E-028
11,17,1.0647E-011,7.1111E-028
12,17,1.1611E-011,8.2190E-028
13,17,1.2002E-011,8.5855E-028
14,17,1.2316E-011,9.3454E-028
15,17,1.2250E-011,9.5282E-028
16,17,1.2114E-011,9.6600E-028
17,17,1.1785E-011,9.5199E-028
18,17,1.1546E-011,9.5540E-028
19,17,1.1394E-011,9.7702E-028
20,17,1.1079E-011,9.6885E-028
21,17,1.0903E-011,9.8769E-028
22,17,1.0453E-011,9.8529E-028
23,17,1.0212E-011,9.9135E-028
24,17,9.6770E-012,9.7267E-028
25,17,9.5161E-012,1.0235E-027
26,17,9.0782E-012,1.0199E-027
27,17,8.8534E-012,1.0529E-027
28,17,8.6798E-012,1.1158E-027
29,17,8.2474E-012,1.0977E-027
30,17,7.8995E-012,1.1343E-027
31,17,7.4805E-012,1.1524E-027
32,17,7.1618E-012,1.1917E-027
33,17,6.8856E-012,1.2545E-027
34,17,6.5615E-012,1.3131E-027
35,17,6.0739E-012,1.3575E-027
36,17,5.9056E-012,1.4407E-027
37,17,5.5136E-012,1.5238E-027
38,17,5.2280E-012,1.6330E-027
39,17,4.9129E-012,1.8516E-027
40,17,4.5102E-012,2.0580E-027
41,17,3.9102E-012,2.2886E-027
42,17,3.3173E-012,1.2728E-027
43,17,2.2500E-012,1.5596E-027

#ix=162,arr=2,vin=-4,rin=-3,rea=-3,vex=-5,rex=-1,tt=15000,tr=15000,tv=0,
0,18,1.9473E-012,3.3443E-029
1,18,2.2754E-012,4.0384E-029
2,18,2.6735E-012,5.3734E-029
3,18,3.1915E-012,7.8489E-029
4,18,3.6756E-012,9.9363E-029
5,18,4.2554E-012,1.3221E-028
6,18,4.8824E-012,1.7246E-028
7,18,5.6166E-012,2.2481E-028
8,18,6.4338E-012,2.9230E-028
9,18,7.3572E-012,3.7261E-028
10,18,8.3759E-012,4.7182E-028
11,18,9.5740E-012,6.1473E-028
12,18,1.0643E-011,7.3695E-028
13,18,1.1444E-011,8.2146E-028
14,18,1.2032E-011,9.1276E-028
15,18,1.2160E-011,9.6039E-028
16,18,1.2257E-011,1.0034E-027
17,18,1.2008E-011,9.9035E-028
18,18,1.2023E-011,1.0311E-027
19,18,1.1551E-011,1.0058E-027
20,18,1.1290E-011,1.0224E-027
21,18,1.1028E-011,1.0167E-027
22,18,1.0724E-011,1.0238E-027
23,18,1.0461E-011,1.0374E-027
24,18,1.0173E-011,1.0537E-027
25,18,9.7714E-012,1.0671E-027
26,18,9.3186E-012,1.0713E-027
27,18,9.0672E-012,1.0909E-027
28,18,8.8076E-012,1.1522E-027
29,18,8.4294E-012,1.1618E-027
30,18,8.0655E-012,1.2069E-027
31,18,7.6671E-012,1.2080E-027
32,18,7.5156E-012,1.3054E-027
33,18,7.1437E-012,1.3513E-027
34,18,6.7171E-012,1.3745E-027
35,18,6.3801E-012,1.4518E-027
36,18,6.0738E-012,1.5693E-027
37,18,5.6847E-012,1.6433E-027
38,18,5.2434E-012,1.6941E-027
39,18,4.8805E-012,1.8231E-027
40,18,4.6461E-012,2.2006E-027
41,18,4.1254E-012,2.5360E-027
42,18,3.5192E-012,1.3993E-027
43,18,2.4394E-012,1.7264E-027

#ix=163,arr=2,vin=-4,rin=-3,rea=-3,vex=-5,rex=-1,tt=15000,tr=15000,tv=0,
0,19,1.7021E-012,2.8705E-029
1,19,1.9346E-012,3.1963E-029
2,19,2.2528E-012,4.0580E-029
3,19,2.7408E-012,6.4225E-029
4,19,3.1421E-012,8.1363E-029
5,19,3.6309E-012,1.0298E-028
6,19,4.1297E-012,1.3393E-028
7,19,4.8347E-012,1.7896E-028
8,19,5.5311E-012,2.3192E-028
9,19,6.3894E-012,3.0170E-028
10,19,7.3446E-012,3.8846E-028
11,19,8.3797E-012,5.0145E-028
12,19,9.4718E-012,6.3149E-028
13,19,1.0495E-011,7.3485E-028
14,19,1.1510E-011,8.8031E-028
15,19,1.1952E-011,9.5541E-028
16,19,1.2375E-011,1.0375E-027
17,19,1.2076E-011,1.0266E-027
18,19,1.2130E-011,1.0576E-027
19,19,1.1836E-011,1.0598E-027
20,19,1.1479E-011,1.0572E-027
21,19,1.1241E-011,1.0533E-027
22,19,1.1163E-011,1.1075E-027
23,19,1.0727E-011,1.0914E-027
24,19,1.0368E-011,1.0923E-027
25,19,1.0135E-011,1.1319E-027
26,19,9.6775E-012,1.1367E-027
27,19,9.2008E-012,1.1237E-027
28,19,9.0029E-012,1.1946E-027
29,19,8.6722E-012,1.2197E-027
30,19,8.3237E-012,1.2744E-027
31,19,7.8515E-012,1.2488E-027
32,19,7.6324E-012,1.3661E-027
33,19,7.1961E-012,1.3820E-027
34,19,6.8251E-012,1.4410E-027
35,19,6.6053E-012,1.5812E-027
36,19,6.2347E-012,1.6565E-027
37,19,5.9454E-012,1.7839E-027
38,19,5.5180E-012,1.8667E-027
39,19,5.3103E-012,2.1278E-027
40,19,4.8168E-012,2.3753E-027
41,19,4.3801E-012,2.9237E-027
42,19,3.7088E-012,1.5665E-027
43,19,2.6939E-012,1.9900E-027

#ix=164,arr=2,vin=-4,rin=-3,rea=-3,vex=-5,rex=-1,tt=15000,tr=15000,tv=0,
0,20,1.4702E-012,2.3583E-029
1,20,1.6643E-012,2.5794E-029
2,20,1.9550E-012,3.4744E-029
3,20,2.2972E-012,5.0964E-029
4,20,2.6789E-012,6.3922E-029
5,20,3.0710E-012,8.2311E-029
6,20,3.5733E-012,1.1075E-028
7,20,4.1991E-012,1.4705E-028
8,20,4.8505E-012,1.8852E-028
9,20,5.5750E-012,2.4737E-028
10,20,6.4113E-012,3.1255E-028
11,20,7.3363E-012,4.1249E-028
12,20,8.4792E-012,5.3983E-028
13,20,9.4544E-012,6.4321E-028
14,20,1.0463E-011,7.7471E-028
15,20,1.1344E-011,9.0921E-028
16,20,1.1708E-011,9.7361E-028
17,20,1.2149E-011,1.0435E-027
18,20,1.2241E-011,1.0882E-027
19,20,1.2003E-011,1.0893E-027
20,20,1.1928E-011,1.1446E-027
21,20,1.1632E-011,1.1248E-027
22,20,1.1338E-011,1.1352E-027
23,20,1.1010E-011,1.1373E-027
24,20,1.0748E-011,1.1555E-027
25,20,1.0347E-011,1.1788E-027
26,20,1.0190E-011,1.2255E-027
27,20,9.7676E-012,1.2418E-027
28,20,9.2372E-012,1.2423E-027
29,20,8.8039E-012,1.2658E-027
30,20,8.5178E-012,1.3151E-027
31,20,8.0646E-012,1.3454E-027
32,20,7.9370E-012,1.4595E-027
33,20,7.5775E-012,1.5304E-027
34,20,7.2971E-012,1.6096E-027
35,20,6.7701E-012,1.6340E-027
36,20,6.4529E-012,1.7711E-027
37,20,6.1230E-012,1.8895E-027
38,20,5.7695E-012,2.0120E-027
39,20,5.4009E-012,2.2183E-027
40,20,4.9888E-012,2.5251E-027
41,20,4.5592E-012,3.1389E-027
42,20,3.9592E-012,1.7293E-027
43,20,2.9303E-012,2.1534E-027

#ix=165,arr=2,vin=-4,rin=-3,rea=-3,vex=-5,rex=-1,tt=15000,tr=15000,tv=0,
0,21,1.2520E-012,1.8950E-029
1,21,1.4183E-012,2.1097E-029
2,21,1.6239E-012,2.6833E-029
3,21,1.9315E-012,3.9691E-029
4,21,2.2588E-012,5.0453E-029
5,21,2.6144E-012,6.5565E-029
6,21,3.0363E-012,8.6841E-029
7,21,3.5856E-012,1.1734E-028
8,21,4.1480E-012,1.5039E-028
9,21,4.7467E-012,1.9383E-028
10,21,5.5701E-012,2.5421E-028
11,21,6.4082E-012,3.3056E-028
12,21,7.3066E-012,4.2835E-028
13,21,8.3207E-012,5.3688E-028
14,21,9.2990E-012,6.6795E-028
15,21,1.0434E-011,8.2339E-028
16,21,1.1166E-011,9.3314E-028
17,21,1.1688E-011,1.0183E-027
18,21,1.2026E-011,1.0860E-027
19,21,1.2109E-011,1.1179E-027
20,21,1.2087E-011,1.1680E-027
21,21,1.1643E-011,1.1429E-027
22,21,1.1310E-011,1.1424E-027
23,21,1.1167E-011,1.1681E-027
24,21,1.1127E-011,1.2289E-027
25,21,1.0804E-011,1.2779E-027
26,21,1.0210E-011,1.2460E-027
27,21,9.8638E-012,1.2765E-027
28,21,9.6608E-012,1.3289E-027
29,21,9.0435E-012,1.3134E-027
30,21,8.9022E-012,1.4197E-027
31,21,8.5191E-012,1.4466E-027
32,21,8.1367E-012,1.4960E-027
33,21,7.6896E-012,1.5728E-027
34,21,7.3834E-012,1.6657E-027
35,21,7.0503E-012,1.7807E-027
36,21,6.7128E-012,1.8860E-027
37,21,6.2846E-012,1.9809E-027
38,21,5.9729E-012,2.1787E-027
39,21,5.7015E-012,2.4886E-027
40,21,5.1499E-012,2.7407E-027
41,21,4.7462E-012,3.3575E-027
42,21,4.1163E-012,1.8461E-027
43,21,3.2188E-012,2.4858E-027

#ix=166,arr=2,vin=-4,rin=-3,rea=-3,vex=-5,rex=-1,tt=15000,tr=15000,tv=0,
0,22,1.0760E-012,1.5478E-029
1,22,1.2285E-012,1.6553E-029
2,22,1.3918E-012,2.1535E-029
3,22,1.6572E-012,3.3148E-029
4,22,1.9159E-012,3.9509E-029
5,22,2.2288E-012,5.2806E-029
6,22,2.5785E-012,7.0663E-029
7,22,3.0978E-012,9.6450E-029
8,22,3.5504E-012,1.2006E-028
9,22,4.1557E-012,1.6028E-028
10,22,4.7421E-012,1.9957E-028
11,22,5.4584E-012,2.5723E-028
12,22,6.3837E-012,3.5352E-028
13,22,7.2997E-012,4.3146E-028
14,22,8.3380E-012,5.6662E-028
15,22,9.2326E-012,6.9680E-028
16,22,1.0099E-011,8.2064E-028
17,22,1.0725E-011,9.1297E-028
18,22,1.1405E-011,1.0222E-027
19,22,1.1892E-011,1.1257E-027
20,22,1.1899E-011,1.1545E-027
21,22,1.1967E-011,1.2058E-027
22,22,1.1603E-011,1.1964E-027
23,22,1.1399E-011,1.2305E-027
24,22,1.1194E-011,1.2597E-027
25,22,1.0983E-011,1.3066E-027
26,22,1.0550E-011,1.3111E-027
27,22,1.0086E-011,1.2974E-027
28,22,9.7839E-012,1.3704E-027
29,22,9.5011E-012,1.4174E-027
30,22,9.1894E-012,1.4986E-027
31,22,8.6630E-012,1.4888E-027
32,22,8.2974E-012,1.5773E-027
33,22,7.8146E-012,1.6238E-027
34,22,7.4968E-012,1.7255E-027
35,22,7.1702E-012,1.8335E-027
36,22,6.7654E-012,1.9339E-027
37,22,6.4768E-012,2.0944E-027
38,22,6.0443E-012,2.2116E-027
39,22,5.7818E-012,2.5711E-027
40,22,5.2781E-012,2.8743E-027
41,22,4.8919E-012,3.5345E-027
42,22,4.4221E-012,2.0502E-027
43,22,3.4635E-012,2.6142E-027

#ix=167,arr=2,vin=-4,rin=-3,rea=-3,vex=-5,rex=-1,tt=15000,tr=15000,tv=0,
0,23,9.2468E-013,1.2713E-029
1,23,1.0466E-012,1.3716E-029
2,23,1.1880E-012,1.8005E-029
3,23,1.4083E-012,2.6987E-029
4,23,1.6064E-012,3.2072E-029
5,23,1.8889E-012,4.2788E-029
6,23,2.2081E-012,5.7126E-029
7,23,2.6255E-012,7.6951E-029
8,23,3.0680E-012,9.8164E-029
9,23,3.5795E-012,1.2703E-028
10,23,4.1895E-012,1.6437E-028
11,23,4.7423E-012,2.1212E-028
12,23,5.4855E-012,2.8381E-028
13,23,6.3438E-012,3.5370E-028
14,23,7.1896E-012,4.5892E-028
15,23,8.1060E-012,5.8665E-028
16,23,9.0267E-012,7.1182E-028
17,23,9.8391E-012,8.3354E-028
18,23,1.0490E-011,9.3009E-028
19,23,1.1218E-011,1.0452E-027
20,23,1.1616E-011,1.1329E-027
21,23,1.1757E-011,1.1885E-027
22,23,1.1604E-011,1.2190E-027
23,23,1.1434E-011,1.2397E-027
24,23,1.1277E-011,1.2911E-027
25,23,1.0895E-011,1.3194E-027
26,23,1.0696E-011,1.3569E-027
27,23,1.0315E-011,1.3711E-027
28,23,1.0092E-011,1.4374E-027
29,23,9.6245E-012,1.4438E-027
30,23,9.3747E-012,1.5471E-027
31,23,8.7968E-012,1.5440E-027
32,23,8.5712E-012,1.6461E-027
33,23,8.0969E-012,1.7231E-027
34,23,7.9029E-012,1.8531E-027
35,23,7.3317E-012,1.9055E-027
36,23,6.8633E-012,1.9822E-027
37,23,6.6893E-012,2.2167E-027
38,23,6.2544E-012,2.3508E-027
39,23,6.0177E-012,2.7670E-027
40,23,5.4185E-012,3.0004E-027
41,23,5.0931E-012,3.8118E-027
42,23,4.6401E-012,2.1578E-027
43,23,3.7819E-012,2.9432E-027

#ix=168,arr=2,vin=-4,rin=-3,rea=-3,vex=-5,rex=-1,tt=15000,tr=15000,tv=0,
0,24,7.9624E-013,1.0385E-029
1,24,8.9248E-013,1.1262E-029
2,24,1.0075E-012,1.4133E-029
3,24,1.1587E-012,2.1409E-029
4,24,1.3649E-012,2.5475E-029
5,24,1.6162E-012,3.4041E-029
6,24,1.9212E-012,4.7384E-029
7,24,2.2035E-012,6.2138E-029
8,24,2.5767E-012,7.6208E-029
9,24,3.0559E-012,1.0228E-028
10,24,3.5157E-012,1.2757E-028
11,24,4.1334E-012,1.7369E-028
12,24,4.7481E-012,2.2826E-028
13,24,5.5013E-012,2.8337E-028
14,24,6.3217E-012,3.8147E-028
15,24,7.1356E-012,4.9064E-028
16,24,8.0057E-012,6.1211E-028
17,24,8.7897E-012,7.2397E-028
18,24,9.4775E-012,8.2769E-028
19,24,1.0396E-011,9.6959E-028
20,24,1.0868E-011,1.0613E-027
21,24,1.1261E-011,1.1411E-027
22,24,1.1299E-011,1.2118E-027
23,24,1.1548E-011,1.2770E-027
24,24,1.1397E-011,1.3261E-027
25,24,1.1248E-011,1.3865E-027
26,24,1.0917E-011,1.4181E-027
27,24,1.0661E-011,1.4675E-027
28,24,1.0238E-011,1.4921E-027
29,24,9.9717E-012,1.5368E-027
30,24,9.5004E-012,1.5864E-027
31,24,8.9642E-012,1.5731E-027
32,24,8.5510E-012,1.6555E-027
33,24,8.3756E-012,1.7872E-027
34,24,7.8899E-012,1.8468E-027
35,24,7.4787E-012,1.9816E-027
36,24,7.0853E-012,2.1044E-027
37,24,6.8082E-012,2.2924E-027
38,24,6.2806E-012,2.3873E-027
39,24,6.2738E-012,2.9438E-027
40,24,5.6664E-012,3.2379E-027
41,24,5.2101E-012,3.8687E-027
42,24,4.8326E-012,2.2980E-027
43,24,4.0030E-012,3.0581E-027

#ix=169,arr=2,vin=-4,rin=-3,rea=-3,vex=-5,rex=-1,tt=15000,tr=15000,tv=0,
0,25,6.9167E-013,8.8276E-030
1,25,7.7347E-013,9.2209E-030
2,25,8.5191E-013,1.1830E-029
3,25,1.0151E-012,1.8381E-029
4,25,1.1630E-012,2.0413E-029
5,25,1.3712E-012,2.8807E-029
6,25,1.5795E-012,3.6850E-029
7,25,1.8889E-012,4.9235E-029
8,25,2.2420E-012,6.3678E-029
9,25,2.6080E-012,8.2725E-029
10,25,3.0744E-012,1.0588E-028
11,25,3.5614E-012,1.4248E-028
12,25,4.1170E-012,1.9062E-028
13,25,4.8196E-012,2.4023E-028
14,25,5.4052E-012,3.0764E-028
15,25,6.1528E-012,3.9830E-028
16,25,7.0171E-012,5.0975E-028
17,25,7.7270E-012,6.0871E-028
18,25,8.5254E-012,7.3173E-028
19,25,9.3237E-012,8.5954E-028
20,25,9.9128E-012,9.5591E-028
21,25,1.0474E-011,1.0566E-027
22,25,1.0942E-011,1.1599E-027
23,25,1.1059E-011,1.2209E-027
24,25,1.0974E-011,1.2767E-027
25,25,1.0897E-011,1.3506E-027
26,25,1.0840E-011,1.4371E-027
27,25,1.0490E-011,1.4358E-027
28,25,1.0424E-011,1.5285E-027
29,25,9.8732E-012,1.5398E-027
30,25,9.7185E-012,1.6263E-027
31,25,9.0318E-012,1.6205E-027
32,25,8.8017E-012,1.7185E-027
33,25,8.4049E-012,1.8335E-027
34,25,8.0580E-012,1.9452E-027
35,25,7.5450E-012,2.0314E-027
36,25,6.9929E-012,2.0684E-027
37,25,6.7702E-012,2.3153E-027
38,25,6.3365E-012,2.4325E-027
39,25,6.1496E-012,2.8723E-027
40,25,5.6681E-012,3.2933E-027
41,25,5.2341E-012,4.0009E-027
42,25,4.8794E-012,2.3374E-027
43,25,4.1942E-012,3.1852E-027

#ix=170,arr=2,vin=-4,rin=-3,rea=-3,vex=-5,rex=-1,tt=15000,tr=15000,tv=0,
0,26,6.0493E-013,7.6466E-030
1,26,6.5830E-013,7.5421E-030
2,26,7.3620E-013,1.0109E-029
3,26,8.6019E-013,1.4938E-029
4,26,9.9514E-013,1.6333E-029
5,26,1.1464E-012,2.2386E-029
6,26,1.3868E-012,3.1545E-029
7,26,1.5874E-012,3.9432E-029
8,26,1.8915E-012,5.0158E-029
9,26,2.2704E-012,6.9374E-029
10,26,2.5725E-012,8.3744E-029
11,26,2.9888E-012,1.1121E-028
12,26,3.5167E-012,1.5103E-028
13,26,4.0578E-012,1.9009E-028
14,26,4.6754E-012,2.4980E-028
15,26,5.3938E-012,3.3564E-028
16,26,6.1118E-012,4.2460E-028
17,26,6.7887E-012,5.1541E-028
18,26,7.4039E-012,6.0935E-028
19,26,8.3069E-012,7.4542E-028
20,26,8.9381E-012,8.5467E-028
21,26,9.5799E-012,9.6821E-028
22,26,9.9964E-012,1.0579E-027
23,26,1.0406E-011,1.1521E-027
24,26,1.0593E-011,1.2367E-027
25,26,1.0690E-011,1.3358E-027
26,26,1.0620E-011,1.3818E-027
27,26,1.0404E-011,1.4466E-027
28,26,1.0206E-011,1.5140E-027
29,26,9.9014E-012,1.5703E-027
30,26,9.5270E-012,1.6193E-027
31,26,9.2696E-012,1.6753E-027
32,26,8.8120E-012,1.7544E-027
33,26,8.5104E-012,1.8553E-027
34,26,8.0003E-012,1.9235E-027
35,26,7.4820E-012,1.9698E-027
36,26,7.3175E-012,2.2211E-027
37,26,6.7551E-012,2.2969E-027
38,26,6.5565E-012,2.5672E-027
39,26,6.2215E-012,2.9706E-027
40,26,5.6481E-012,3.2549E-027
41,26,5.3427E-012,4.2560E-027
42,26,5.0849E-012,2.4605E-027
43,26,4.4890E-012,3.3366E-027

#ix=171,arr=2,vin=-4,rin=-3,rea=-3,vex=-5,rex=-1,tt=15000,tr=15000,tv=0,
0,27,5.1468E-013,6.2667E-030
1,27,5.6002E-013,6.1002E-030
2,27,6.2677E-013,8.0667E-030
3,27,7.5227E-013,1.2601E-029
4,27,8.5334E-013,1.4066E-029
5,27,9.7067E-013,1.7990E-029
6,27,1.1430E-012,2.4909E-029
7,27,1.3793E-012,3.3299E-029
8,27,1.6101E-012,4.1533E-029
9,27,1.9498E-012,5.6407E-029
10,27,2.2106E-012,6.9554E-029
11,27,2.5980E-012,9.3258E-029
12,27,3.0625E-012,1.2825E-028
13,27,3.5155E-012,1.5734E-028
14,27,4.0369E-012,2.0354E-028
15,27,4.6486E-012,2.7630E-028
16,27,5.2050E-012,3.3943E-028
17,27,5.8609E-012,4.1912E-028
18,27,6.6136E-012,5.3152E-028
19,27,7.2270E-012,6.2892E-028
20,27,7.9258E-012,7.3978E-028
21,27,8.4499E-012,8.3502E-028
22,27,9.1164E-012,9.5936E-028
23,27,9.6407E-012,1.0506E-027
24,27,9.9356E-012,1.1547E-027
25,27,1.0032E-011,1.2534E-027
26,27,1.0234E-011,1.3380E-027
27,27,1.0111E-011,1.4050E-027
28,27,1.0058E-011,1.4937E-027
29,27,9.6995E-012,1.5265E-027
30,27,9.4423E-012,1.6214E-027
31,27,9.1128E-012,1.6643E-027
32,27,8.9331E-012,1.8110E-027
33,27,8.5590E-012,1.9066E-027
34,27,8.0073E-012,1.9090E-027
35,27,7.6800E-012,2.0837E-027
36,27,7.2523E-012,2.1727E-027
37,27,6.8003E-012,2.3525E-027
38,27,6.3819E-012,2.4810E-027
39,27,6.0865E-012,2.8922E-027
40,27,5.7759E-012,3.3477E-027
41,27,5.5128E-012,4.3681E-027
42,27,5.2093E-012,2.4929E-027
43,27,4.6157E-012,3.3063E-027

#ix=172,arr=2,vin=-4,rin=-3,rea=-3,vex=-5,rex=-1,tt=15000,tr=15000,tv=0,
0,28,4.4035E-013,5.2059E-030
1,28,4.9317E-013,5.5075E-030
2,28,5.3907E-013,6.5696E-030
3,28,6.1423E-013,9.9915E-030
4,28,7.1020E-013,1.0877E-029
5,28,8.2822E-013,1.4747E-029
6,28,9.6669E-013,2.0099E-029
7,28,1.1583E-012,2.7948E-029
8,28,1.3595E-012,3.3397E-029
9,28,1.6105E-012,4.4917E-029
10,28,1.9022E-012,5.7302E-029
11,28,2.2648E-012,7.6426E-029
12,28,2.5244E-012,9.8401E-029
13,28,2.9842E-012,1.2628E-028
14,28,3.4665E-012,1.6826E-028
15,28,4.0085E-012,2.2543E-028
16,28,4.5050E-012,2.8700E-028
17,28,5.0376E-012,3.4637E-028
18,28,5.6606E-012,4.2953E-028
19,28,6.2109E-012,5.1837E-028
20,28,6.9623E-012,6.3630E-028
21,28,7.3736E-012,7.1240E-028
22,28,8.0780E-012,8.2664E-028
23,28,8.7301E-012,9.5392E-028
24,28,9.1112E-012,1.0602E-027
25,28,9.3898E-012,1.1709E-027
26,28,9.5508E-012,1.2453E-027
27,28,9.5802E-012,1.3216E-027
28,28,9.6960E-012,1.4497E-027
29,28,9.6218E-012,1.5353E-027
30,28,9.2438E-012,1.5855E-027
31,28,9.1382E-012,1.6626E-027
32,28,8.7281E-012,1.7403E-027
33,28,8.4587E-012,1.8494E-027
34,28,8.0519E-012,1.9410E-027
35,28,7.6453E-012,2.1175E-027
36,28,7.2478E-012,2.2315E-027
37,28,6.8226E-012,2.3276E-027
38,28,6.2338E-012,2.4278E-027
39,28,6.1045E-012,2.8996E-027
40,28,5.7402E-012,3.3392E-027
41,28,5.4527E-012,4.3359E-027
42,28,5.2497E-012,2.4636E-027
43,28,4.7781E-012,3.4586E-027

#ix=173,arr=2,vin=-4,rin=-3,rea=-3,vex=-5,rex=-1,tt=15000,tr=15000,tv=0,
0,29,3.6989E-013,4.1506E-030
1,29,4.1810E-013,4.3649E-030
2,29,4.5524E-013,5.2539E-030
3,29,5.3002E-013,8.0060E-030
4,29,6.1265E-013,9.1413E-030
5,29,7.2009E-013,1.2737E-029
6,29,8.3599E-013,1.7217E-029
7,29,1.0021E-012,2.3111E-029
8,29,1.1537E-012,2.6967E-029
9,29,1.3789E-012,3.6796E-029
10,29,1.6299E-012,4.7297E-029
11,29,1.8900E-012,6.1346E-029
12,29,2.2015E-012,8.1095E-029
13,29,2.5617E-012,1.0410E-028
14,29,2.9699E-012,1.3631E-028
15,29,3.4328E-012,1.8740E-028
16,29,3.9424E-012,2.4215E-028
17,29,4.4277E-012,3.0280E-028
18,29,4.8590E-012,3.5784E-028
19,29,5.2916E-012,4.2592E-028
20,29,5.9909E-012,5.2970E-028
21,29,6.5647E-012,6.1418E-028
22,29,7.0441E-012,7.0955E-028
23,29,7.5419E-012,8.1126E-028
24,29,8.1224E-012,9.2852E-028
25,29,8.4019E-012,1.0257E-027
26,29,8.7648E-012,1.1280E-027
27,29,9.0851E-012,1.2515E-027
28,29,9.1621E-012,1.3621E-027
29,29,9.0872E-012,1.4356E-027
30,29,8.8892E-012,1.5089E-027
31,29,8.7929E-012,1.6064E-027
32,29,8.5842E-012,1.7194E-027
33,29,8.1150E-012,1.7748E-027
34,29,7.8827E-012,1.8875E-027
35,29,7.5005E-012,2.0195E-027
36,29,7.1446E-012,2.1623E-027
37,29,6.6933E-012,2.2768E-027
38,29,6.2256E-012,2.4077E-027
39,29,5.9481E-012,2.8495E-027
40,29,5.8008E-012,3.3961E-027
41,29,5.5511E-012,4.4035E-027
42,29,5.3349E-012,2.4235E-027
43,29,4.8657E-012,3.2619E-027

#ix=174,arr=2,vin=-4,rin=-3,rea=-3,vex=-5,rex=-1,tt=15000,tr=15000,tv=0,
0,30,3.1109E-013,3.3082E-030
1,30,3.4520E-013,3.2508E-030
2,30,3.8959E-013,4.5486E-030
3,30,4.5013E-013,6.8780E-030
4,30,5.2104E-013,8.0228E-030
5,30,5.9650E-013,9.8474E-030
6,30,6.9945E-013,1.3956E-029
7,30,8.4666E-013,1.8700E-029
8,30,9.5712E-013,2.1400E-029
9,30,1.1315E-012,2.9145E-029
10,30,1.3507E-012,3.7611E-029
11,30,1.5920E-012,4.9386E-029
12,30,1.8619E-012,6.8354E-029
13,30,2.1743E-012,8.4592E-029
14,30,2.5232E-012,1.1081E-028
15,30,2.9297E-012,1.5402E-028
16,30,3.3712E-012,2.0392E-028
17,30,3.7719E-012,2.4508E-028
18,30,4.1759E-012,2.9721E-028
19,30,4.6250E-012,3.6432E-028
20,30,5.0291E-012,4.2400E-028
21,30,5.5491E-012,5.0771E-028
22,30,6.0953E-012,6.0127E-028
23,30,6.6721E-012,7.0701E-028
24,30,6.9868E-012,7.8360E-028
25,30,7.6432E-012,9.4092E-028
26,30,7.9184E-012,1.0129E-027
27,30,8.3314E-012,1.1433E-027
28,30,8.4119E-012,1.2320E-027
29,30,8.5724E-012,1.3409E-027
30,30,8.4616E-012,1.4330E-027
31,30,8.3913E-012,1.5410E-027
32,30,8.1267E-012,1.6067E-027
33,30,8.0617E-012,1.7568E-027
34,30,7.7225E-012,1.8480E-027
35,30,7.4187E-012,1.9655E-027
36,30,6.9565E-012,2.0878E-027
37,30,6.4863E-012,2.1794E-027
38,30,6.1616E-012,2.3513E-027
39,30,5.8219E-012,2.6595E-027
40,30,5.6008E-012,3.2136E-027
41,30,5.3558E-012,4.0449E-027
42,30,5.3264E-012,2.3705E-027
43,30,4.7512E-012,3.1621E-027

#ix=175,arr=2,vin=-4,rin=-3,rea=-3,vex=-5,rex=-1,tt=15000,tr=15000,tv=0,
0,31,2.6925E-013,3.0048E-030
1,31,2.9619E-013,2.7141E-030
2,31,3.2141E-013,3.6460E-030
3,31,3.8426E-013,5.4750E-030
4,31,4.4026E-013,6.0420E-030
5,31,5.0202E-013,8.2699E-030
6,31,5.9638E-013,1.1544E-029
7,31,6.8754E-013,1.4933E-029
8,31,8.2219E-013,1.7762E-029
9,31,9.9519E-013,2.4926E-029
10,31,1.1444E-012,3.0630E-029
11,31,1.3092E-012,3.8958E-029
12,31,1.5846E-012,5.5667E-029
13,31,1.8358E-012,7.0071E-029
14,31,2.1398E-012,9.3356E-029
15,31,2.4519E-012,1.2310E-028
16,31,2.7811E-012,1.5851E-028
17,31,3.1258E-012,1.9363E-028
18,31,3.5357E-012,2.4247E-028
19,31,3.9580E-012,3.0392E-028
20,31,4.2518E-012,3.4925E-028
21,31,4.7052E-012,4.0879E-028
22,31,5.1516E-012,4.8982E-028
23,31,5.7244E-012,5.9443E-028
24,31,6.1234E-012,6.7317E-028
25,31,6.6148E-012,7.8471E-028
26,31,7.0217E-012,8.8794E-028
27,31,7.5188E-012,1.0094E-027
28,31,7.6843E-012,1.1186E-027
29,31,7.7807E-012,1.1919E-027
30,31,7.9589E-012,1.3286E-027
31,31,7.7600E-012,1.3722E-027
32,31,7.7860E-012,1.5360E-027
33,31,7.6924E-012,1.6692E-027
34,31,7.4598E-012,1.7558E-027
35,31,7.0623E-012,1.8549E-027
36,31,6.9422E-012,2.0635E-027
37,31,6.5033E-012,2.1476E-027
38,31,6.0943E-012,2.2978E-027
39,31,5.8865E-012,2.6765E-027
40,31,5.4213E-012,3.0457E-027
41,31,5.0778E-012,3.7766E-027
42,31,5.2444E-012,2.2725E-027
43,31,4.6243E-012,3.0064E-027

#ix=176,arr=2,vin=-4,rin=-3,rea=-3,vex=-5,rex=-1,tt=15000,tr=15000,tv=0,
0,32,2.2646E-013,2.2435E-030
1,32,2.4586E-013,2.1346E-030
2,32,2.8113E-013,3.3747E-030
3,32,3.1954E-013,4.4506E-030
4,32,3.6676E-013,4.8611E-030
5,32,4.3196E-013,6.7190E-030
6,32,4.9926E-013,9.3879E-030
7,32,5.9798E-013,1.2510E-029
8,32,6.8704E-013,1.4825E-029
9,32,8.0883E-013,1.9710E-029
10,32,9.5217E-013,2.5200E-029
11,32,1.1175E-012,3.2074E-029
12,32,1.2884E-012,4.3884E-029
13,32,1.5250E-012,5.7166E-029
14,32,1.7933E-012,7.5752E-029
15,32,2.0310E-012,9.8449E-029
16,32,2.3087E-012,1.2672E-028
17,32,2.6553E-012,1.6503E-028
18,32,2.9339E-012,1.9300E-028
19,32,3.2747E-012,2.4620E-028
20,32,3.6388E-012,2.8953E-028
21,32,3.9830E-012,3.4045E-028
22,32,4.3947E-012,4.1137E-028
23,32,4.8448E-012,4.9029E-028
24,32,5.1290E-012,5.5088E-028
25,32,5.6922E-012,6.6420E-028
26,32,6.0850E-012,7.5928E-028
27,32,6.4067E-012,8.4795E-028
28,32,6.8124E-012,9.6213E-028
29,32,7.0888E-012,1.0883E-027
30,32,7.2541E-012,1.1810E-027
31,32,7.1736E-012,1.2583E-027
32,32,7.2567E-012,1.3992E-027
33,32,7.1540E-012,1.5203E-027
34,32,7.0337E-012,1.6273E-027
35,32,6.9335E-012,1.8066E-027
36,32,6.5348E-012,1.8808E-027
37,32,5.9809E-012,1.9076E-027
38,32,5.7919E-012,2.1235E-027
39,32,5.3766E-012,2.2964E-027
40,32,5.0031E-012,2.6695E-027
41,32,4.7278E-012,3.4095E-027
42,32,4.8782E-012,2.0443E-027
43,32,4.3532E-012,2.7847E-027

#ix=177,arr=2,vin=-4,rin=-3,rea=-3,vex=-5,rex=-1,tt=15000,tr=15000,tv=0,
0,33,1.8031E-013,1.8039E-030
1,33,2.0273E-013,1.7089E-030
2,33,2.3319E-013,2.4399E-030
3,33,2.6827E-013,3.7272E-030
4,33,3.1443E-013,4.2412E-030
5,33,3.4989E-013,5.2974E-030
6,33,4.1181E-013,7.7325E-030
7,33,4.8255E-013,1.0133E-029
8,33,5.5155E-013,1.1638E-029
9,33,6.4606E-013,1.5432E-029
10,33,7.6622E-013,1.9159E-029
11,33,9.3023E-013,2.6377E-029
12,33,1.0715E-012,3.5190E-029
13,33,1.2600E-012,4.6095E-029
14,33,1.4651E-012,5.9191E-029
15,33,1.6966E-012,8.1423E-029
16,33,1.9055E-012,1.0401E-028
17,33,2.1565E-012,1.2454E-028
18,33,2.4196E-012,1.5620E-028
19,33,2.6768E-012,1.8950E-028
20,33,3.0502E-012,2.4023E-028
21,33,3.3027E-012,2.7474E-028
22,33,3.6487E-012,3.3017E-028
23,33,4.0217E-012,3.9236E-028
24,33,4.2810E-012,4.5513E-028
25,33,4.7826E-012,5.4796E-028
26,33,5.1526E-012,6.3728E-028
27,33,5.5346E-012,7.3123E-028
28,33,5.9835E-012,8.3563E-028
29,33,6.2016E-012,9.2917E-028
30,33,6.5123E-012,1.0377E-027
31,33,6.6750E-012,1.1587E-027
32,33,6.7203E-012,1.2792E-027
33,33,6.8228E-012,1.4060E-027
34,33,6.5980E-012,1.5064E-027
35,33,6.3848E-012,1.6426E-027
36,33,6.1969E-012,1.7308E-027
37,33,5.8142E-012,1.8264E-027
38,33,5.4141E-012,1.9023E-027
39,33,5.0826E-012,2.1524E-027
40,33,4.6853E-012,2.4158E-027
41,33,4.5576E-012,3.2090E-027
42,33,4.5224E-012,1.8784E-027
43,33,4.1185E-012,2.5295E-027

#ix=178,arr=2,vin=-4,rin=-3,rea=-3,vex=-5,rex=-1,tt=15000,tr=15000,tv=0,
0,34,1.4885E-013,1.3954E-030
1,34,1.7062E-013,1.2865E-030
2,34,2.0120E-013,2.2359E-030
3,34,2.2576E-013,3.2634E-030
4,34,2.5819E-013,3.4059E-030
5,34,2.9335E-013,4.2488E-030
6,34,3.3949E-013,6.3226E-030
7,34,3.9446E-013,7.6424E-030
8,34,4.6495E-013,9.2811E-030
9,34,5.4554E-013,1.2625E-029
10,34,6.4043E-013,1.5752E-029
11,34,7.3245E-013,2.0150E-029
12,34,8.6561E-013,2.7456E-029
13,34,1.0314E-012,3.6795E-029
14,34,1.1915E-012,4.7005E-029
15,34,1.3322E-012,6.0777E-029
16,34,1.5621E-012,8.4125E-029
17,34,1.7636E-012,1.0147E-028
18,34,1.9525E-012,1.2319E-028
19,34,2.1657E-012,1.4823E-028
20,34,2.3678E-012,1.7757E-028
21,34,2.7185E-012,2.2537E-028
22,34,3.0567E-012,2.7026E-028
23,34,3.3089E-012,3.1199E-028
24,34,3.6493E-012,3.7717E-028
25,34,4.0373E-012,4.5799E-028
26,34,4.3357E-012,5.2934E-028
27,34,4.7313E-012,6.1438E-028
28,34,5.0010E-012,6.8738E-028
29,34,5.3839E-012,7.9159E-028
30,34,5.7996E-012,9.2579E-028
31,34,5.8881E-012,9.8612E-028
32,34,6.1166E-012,1.1192E-027
33,34,6.2322E-012,1.2563E-027
34,34,6.0545E-012,1.3404E-027
35,34,5.9289E-012,1.4361E-027
36,34,5.7384E-012,1.5704E-027
37,34,5.4392E-012,1.6558E-027
38,34,5.0870E-012,1.7493E-027
39,34,4.7550E-012,1.9446E-027
40,34,4.2172E-012,2.0828E-027
41,34,3.8976E-012,2.6039E-027
42,34,4.0820E-012,1.6146E-027
43,34,4.0301E-012,2.3630E-027

#ix=179,arr=2,vin=-4,rin=-3,rea=-3,vex=-5,rex=-1,tt=15000,tr=15000,tv=0,
0,35,1.2351E-013,1.1487E-030
1,35,1.4282E-013,1.1270E-030
2,35,1.6328E-013,1.5871E-030
3,35,1.8320E-013,2.3451E-030
4,35,2.1451E-013,2.7436E-030
5,35,2.4903E-013,3.7068E-030
6,35,2.7627E-013,5.0065E-030
7,35,3.2600E-013,6.4029E-030
8,35,3.6959E-013,6.9661E-030
9,35,4.4315E-013,1.0013E-029
10,35,5.2598E-013,1.2790E-029
11,35,6.1913E-013,1.6319E-029
12,35,7.2243E-013,2.3106E-029
13,35,8.2974E-013,2.8141E-029
14,35,9.5853E-013,3.6597E-029
15,35,1.1220E-012,5.1655E-029
16,35,1.2448E-012,6.4035E-029
17,35,1.4025E-012,7.8257E-029
18,35,1.5582E-012,9.3394E-029
19,35,1.7677E-012,1.2113E-028
20,35,1.9678E-012,1.4356E-028
21,35,2.1568E-012,1.7121E-028
22,35,2.3940E-012,2.0313E-028
23,35,2.7057E-012,2.5224E-028
24,35,2.9722E-012,3.0570E-028
25,35,3.2619E-012,3.5481E-028
26,35,3.4803E-012,3.9800E-028
27,35,3.9270E-012,4.9454E-028
28,35,4.2945E-012,5.8594E-028
29,35,4.6623E-012,6.7114E-028
30,35,4.8766E-012,7.5098E-028
31,35,5.0041E-012,8.1636E-028
32,35,5.3689E-012,9.3953E-028
33,35,5.4723E-012,1.0598E-027
34,35,5.5358E-012,1.1728E-027
35,35,5.5957E-012,1.3208E-027
36,35,5.3418E-012,1.3755E-027
37,35,5.1188E-012,1.4935E-027
38,35,4.7712E-012,1.5647E-027
39,35,4.3958E-012,1.7083E-027
40,35,3.8998E-012,1.8977E-027
41,35,3.5939E-012,2.2381E-027
42,35,3.6717E-012,1.3968E-027
43,35,4.0242E-012,2.1663E-027

#ix=180,arr=2,vin=-4,rin=-3,rea=-3,vex=-5,rex=-1,tt=15000,tr=15000,tv=0,
0,36,1.0105E-013,9.1752E-031
1,36,1.1600E-013,8.7390E-031
2,36,1.3502E-013,1.1866E-030
3,36,1.5460E-013,2.0447E-030
4,36,1.8030E-013,2.1574E-030
5,36,1.9303E-013,2.5721E-030
6,36,2.3603E-013,4.3471E-030
7,36,2.7279E-013,5.0982E-030
8,36,3.1289E-013,6.0686E-030
9,36,3.7063E-013,8.2451E-030
10,36,4.3514E-013,1.0418E-029
11,36,4.9314E-013,1.2707E-029
12,36,5.8827E-013,1.8500E-029
13,36,6.9495E-013,2.3606E-029
14,36,7.7820E-013,2.9520E-029
15,36,8.9575E-013,3.8568E-029
16,36,9.9106E-013,5.0165E-029
17,36,1.1458E-012,6.2320E-029
18,36,1.2749E-012,7.3877E-029
19,36,1.4029E-012,8.8626E-029
20,36,1.5714E-012,1.1103E-028
21,36,1.7184E-012,1.2673E-028
22,36,1.8771E-012,1.4835E-028
23,36,2.0793E-012,1.8039E-028
24,36,2.3935E-012,2.3160E-028
25,36,2.6324E-012,2.8150E-028
26,36,2.8550E-012,3.2058E-028
27,36,3.2319E-012,4.0084E-028
28,36,3.5302E-012,4.5924E-028
29,36,3.7277E-012,5.2173E-028
30,36,4.1168E-012,6.2102E-028
31,36,4.3934E-012,7.0086E-028
32,36,4.6479E-012,8.1031E-028
33,36,4.8464E-012,8.9858E-028
34,36,4.9781E-012,1.0088E-027
35,36,5.0128E-012,1.1353E-027
36,36,4.9220E-012,1.2326E-027
37,36,4.7633E-012,1.3266E-027
38,36,4.3973E-012,1.3412E-027
39,36,3.9990E-012,1.4583E-027
40,36,3.6573E-012,1.6626E-027
41,36,3.4549E-012,2.1567E-027
42,36,3.3589E-012,1.2374E-027
43,36,3.9471E-012,1.8980E-027

#ix=181,arr=2,vin=-4,rin=-3,rea=-3,vex=-5,rex=-1,tt=15000,tr=15000,tv=0,
0,37,8.3132E-014,8.0022E-031
1,37,1.0029E-013,7.3630E-031
2,37,1.1109E-013,1.0983E-030
3,37,1.2776E-013,1.6364E-030
4,37,1.4440E-013,1.6785E-030
5,37,1.6654E-013,2.1438E-030
6,37,1.9485E-013,3.3741E-030
7,37,2.3173E-013,4.6157E-030
8,37,2.5899E-013,4.8410E-030
9,37,2.9444E-013,6.5016E-030
10,37,3.3474E-013,7.3296E-030
11,37,3.9247E-013,9.4078E-030
12,37,4.7665E-013,1.4089E-029
13,37,5.6246E-013,1.8555E-029
14,37,6.3349E-013,2.2728E-029
15,37,7.0246E-013,2.9796E-029
16,37,7.9913E-013,3.9615E-029
17,37,9.3785E-013,4.8926E-029
18,37,1.0151E-012,5.7451E-029
19,37,1.1118E-012,7.0001E-029
20,37,1.2439E-012,8.3867E-029
21,37,1.3860E-012,1.0007E-028
22,37,1.5291E-012,1.2150E-028
23,37,1.6778E-012,1.4234E-028
24,37,1.8609E-012,1.6964E-028
25,37,2.0373E-012,2.1056E-028
26,37,2.2843E-012,2.4703E-028
27,37,2.5336E-012,2.9322E-028
28,37,2.7727E-012,3.4827E-028
29,37,3.1470E-012,4.2854E-028
30,37,3.4014E-012,5.0535E-028
31,37,3.6532E-012,5.6063E-028
32,37,3.9010E-012,6.4484E-028
33,37,4.1657E-012,7.6912E-028
34,37,4.3746E-012,8.4832E-028
35,37,4.4679E-012,9.5467E-028
36,37,4.3357E-012,9.9807E-028
37,37,4.3097E-012,1.1086E-027
38,37,4.1571E-012,1.2311E-027
39,37,3.6962E-012,1.2701E-027
40,37,3.3648E-012,1.4156E-027
41,37,3.0812E-012,1.7922E-027
42,37,3.0487E-012,1.0640E-027
43,37,3.8290E-012,1.7210E-027

#ix=182,arr=2,vin=-4,rin=-3,rea=-3,vex=-5,rex=-1,tt=15000,tr=15000,tv=0,
0,38,6.9207E-014,6.0916E-031
1,38,7.7369E-014,5.8984E-031
2,38,9.0143E-014,7.8909E-031
3,38,1.0612E-013,1.3242E-030
4,38,1.1646E-013,1.3300E-030
5,38,1.3220E-013,1.7233E-030
6,38,1.5812E-013,2.7492E-030
7,38,1.8614E-013,3.6523E-030
8,38,2.0802E-013,3.8602E-030
9,38,2.4303E-013,5.2324E-030
10,38,2.8560E-013,6.8328E-030
11,38,3.3030E-013,7.9477E-030
12,38,3.9246E-013,1.1942E-029
13,38,4.4898E-013,1.4925E-029
14,38,5.1673E-013,1.8027E-029
15,38,5.6901E-013,2.3263E-029
16,38,6.4649E-013,3.1127E-029
17,38,7.4268E-013,3.7812E-029
18,38,8.0596E-013,4.4015E-029
19,38,9.0778E-013,5.5801E-029
20,38,9.8636E-013,6.5471E-029
21,38,1.0915E-012,7.7102E-029
22,38,1.2089E-012,9.2752E-029
23,38,1.3790E-012,1.1673E-028
24,38,1.5068E-012,1.4027E-028
25,38,1.6141E-012,1.5735E-028
26,38,1.8527E-012,1.9723E-028
27,38,2.0626E-012,2.3345E-028
28,38,2.2367E-012,2.7656E-028
29,38,2.5080E-012,3.3112E-028
30,38,2.7645E-012,3.8859E-028
31,38,2.9484E-012,4.4155E-028
32,38,3.2140E-012,5.1236E-028
33,38,3.3955E-012,5.8488E-028
34,38,3.6954E-012,6.9237E-028
35,38,3.9652E-012,8.1981E-028
36,38,3.9283E-012,8.7672E-028
37,38,3.8935E-012,9.5299E-028
38,38,3.7194E-012,1.0116E-027
39,38,3.5021E-012,1.1263E-027
40,38,3.2183E-012,1.2697E-027
41,38,2.8800E-012,1.5566E-027
42,38,2.7090E-012,8.7870E-028
43,38,3.5000E-012,1.4900E-027

#ix=183,arr=2,vin=-4,rin=-3,rea=-3,vex=-5,rex=-1,tt=15000,tr=15000,tv=0,
0,39,5.4249E-014,4.8094E-031
1,39,6.3639E-014,4.4593E-031
2,39,7.1129E-014,6.9518E-031
3,39,8.7103E-014,1.1351E-030
4,39,9.4140E-014,1.0235E-030
5,39,1.0649E-013,1.4076E-030
6,39,1.2279E-013,2.1270E-030
7,39,1.4609E-013,2.8048E-030
8,39,1.6654E-013,3.0404E-030
9,39,1.9981E-013,4.1204E-030
10,39,2.2863E-013,5.2618E-030
11,39,2.7702E-013,6.8232E-030
12,39,3.0103E-013,8.8731E-030
13,39,3.5188E-013,1.1352E-029
14,39,3.9959E-013,1.4116E-029
15,39,4.4077E-013,1.7510E-029
16,39,5.2507E-013,2.4874E-029
17,39,5.8308E-013,2.9106E-029
18,39,6.2832E-013,3.2960E-029
19,39,6.6895E-013,3.8391E-029
20,39,7.7034E-013,4.9394E-029
21,39,8.4753E-013,5.9274E-029
22,39,9.2875E-013,6.9027E-029
23,39,1.0497E-012,8.2366E-029
24,39,1.1962E-012,1.0579E-028
25,39,1.3158E-012,1.2968E-028
26,39,1.4311E-012,1.4838E-028
27,39,1.5923E-012,1.7831E-028
28,39,1.7273E-012,2.0151E-028
29,39,1.9629E-012,2.4949E-028
30,39,2.1341E-012,2.8986E-028
31,39,2.4154E-012,3.5126E-028
32,39,2.5545E-012,3.8847E-028
33,39,2.8045E-012,4.7126E-028
34,39,3.0494E-012,5.5101E-028
35,39,3.2741E-012,6.4689E-028
36,39,3.3638E-012,7.0705E-028
37,39,3.4013E-012,7.7362E-028
38,39,3.2909E-012,8.4160E-028
39,39,3.1356E-012,9.2083E-028
40,39,2.8007E-012,1.0123E-027
41,39,2.4016E-012,1.1470E-027
42,39,2.4443E-012,7.4986E-028
43,39,2.9434E-012,1.1802E-027

#ix=184,arr=2,vin=-4,rin=-3,rea=-3,vex=-5,rex=-1,tt=15000,tr=15000,tv=0,
0,40,4.2947E-014,3.5131E-031
1,40,5.0524E-014,3.3716E-031
2,40,5.7487E-014,5.2834E-031
3,40,6.8261E-014,8.9608E-031
4,40,7.6933E-014,9.1636E-031
5,40,8.3385E-014,1.0928E-030
6,40,9.7454E-014,1.8577E-030
7,40,1.1660E-013,2.3019E-030
8,40,1.3249E-013,2.4260E-030
9,40,1.4961E-013,3.0862E-030
10,40,1.8266E-013,4.1154E-030
11,40,2.1145E-013,5.1470E-030
12,40,2.4806E-013,7.4171E-030
13,40,2.7789E-013,8.7658E-030
14,40,3.1197E-013,1.0823E-029
15,40,3.7176E-013,1.5477E-029
16,40,4.0794E-013,1.9938E-029
17,40,4.5116E-013,2.1324E-029
18,40,4.8568E-013,2.5245E-029
19,40,5.2780E-013,2.8964E-029
20,40,6.0437E-013,3.7793E-029
21,40,6.4705E-013,4.1290E-029
22,40,7.6789E-013,5.8479E-029
23,40,8.0768E-013,6.2726E-029
24,40,9.2075E-013,7.7898E-029
25,40,9.8596E-013,8.9988E-029
26,40,1.0948E-012,1.0739E-028
27,40,1.2679E-012,1.3671E-028
28,40,1.3184E-012,1.5069E-028
29,40,1.5533E-012,1.8954E-028
30,40,1.6599E-012,2.1845E-028
31,40,1.8437E-012,2.6074E-028
32,40,2.0473E-012,3.0655E-028
33,40,2.2622E-012,3.6719E-028
34,40,2.3758E-012,4.0388E-028
35,40,2.5790E-012,4.8355E-028
36,40,2.7718E-012,5.4839E-028
37,40,2.9647E-012,6.3697E-028
38,40,2.8337E-012,6.6063E-028
39,40,2.7564E-012,7.7145E-028
40,40,2.5624E-012,8.5504E-028
41,40,2.2307E-012,9.9909E-028
42,40,2.1095E-012,6.0938E-028
43,40,2.4481E-012,9.4614E-028

#ix=185,arr=2,vin=-4,rin=-3,rea=-3,vex=-5,rex=-1,tt=15000,tr=15000,tv=0,
0,41,3.3471E-014,2.8214E-031
1,41,3.8864E-014,2.7068E-031
2,41,4.4135E-014,3.7042E-031
3,41,5.2023E-014,6.1086E-031
4,41,6.1641E-014,7.5071E-031
5,41,6.4140E-014,7.7796E-031
6,41,7.4615E-014,1.2710E-030
7,41,8.9520E-014,1.8087E-030
8,41,1.0374E-013,1.7945E-030
9,41,1.1796E-013,2.4360E-030
10,41,1.3626E-013,3.0633E-030
11,41,1.6454E-013,3.6705E-030
12,41,1.8979E-013,5.8345E-030
13,41,2.0936E-013,6.7404E-030
14,41,2.3185E-013,7.8905E-030
15,41,2.7401E-013,1.1156E-029
16,41,2.8960E-013,1.3229E-029
17,41,3.4151E-013,1.5644E-029
18,41,3.8755E-013,1.9587E-029
19,41,4.0381E-013,2.2642E-029
20,41,4.4922E-013,2.6956E-029
21,41,4.8714E-013,3.0012E-029
22,41,5.5232E-013,3.6311E-029
23,41,6.1956E-013,4.7664E-029
24,41,6.7144E-013,5.5153E-029
25,41,7.4795E-013,6.5812E-029
26,41,8.5940E-013,8.3478E-029
27,41,9.7446E-013,1.0236E-028
28,41,9.9358E-013,1.0490E-028
29,41,1.1562E-012,1.3325E-028
30,41,1.2331E-012,1.5567E-028
31,41,1.4315E-012,1.9459E-028
32,41,1.5534E-012,2.2279E-028
33,41,1.7600E-012,2.7633E-028
34,41,1.8910E-012,3.0305E-028
35,41,2.0584E-012,3.7635E-028
36,41,2.2494E-012,4.3924E-028
37,41,2.4476E-012,5.1308E-028
38,41,2.4675E-012,5.5599E-028
39,41,2.3898E-012,6.1991E-028
40,41,2.2212E-012,7.0437E-028
41,41,1.9670E-012,8.2485E-028
42,41,1.8320E-012,5.1176E-028
43,41,1.9971E-012,7.4102E-028

#ix=186,arr=2,vin=-4,rin=-3,rea=-3,vex=-5,rex=-1,tt=15000,tr=15000,tv=0,
0,42,2.4751E-014,2.2641E-031
1,42,2.7132E-014,1.8409E-031
2,42,3.2996E-014,3.1750E-031
3,42,3.7838E-014,4.5306E-031
4,42,4.3300E-014,4.9564E-031
5,42,4.9759E-014,7.2531E-031
6,42,5.5635E-014,1.0502E-030
7,42,6.4702E-014,1.3419E-030
8,42,7.0323E-014,1.2028E-030
9,42,8.6375E-014,1.6898E-030
10,42,1.0441E-013,2.5541E-030
11,42,1.1332E-013,2.6700E-030
12,42,1.4022E-013,4.1964E-030
13,42,1.5292E-013,4.6334E-030
14,42,1.7336E-013,5.6400E-030
15,42,1.9076E-013,7.2418E-030
16,42,2.2022E-013,9.8206E-030
17,42,2.3529E-013,1.0363E-029
18,42,2.6736E-013,1.2833E-029
19,42,2.9445E-013,1.5552E-029
20,42,3.2686E-013,1.8924E-029
21,42,3.5536E-013,2.2578E-029
22,42,4.0546E-013,2.5956E-029
23,42,4.5458E-013,3.3251E-029
24,42,5.0793E-013,4.0632E-029
25,42,5.2473E-013,4.3647E-029
26,42,5.8429E-013,5.0615E-029
27,42,6.8149E-013,6.7478E-029
28,42,7.3545E-013,7.6907E-029
29,42,8.6905E-013,9.9099E-029
30,42,9.1868E-013,1.1254E-028
31,42,1.0337E-012,1.3429E-028
32,42,1.1369E-012,1.5300E-028
33,42,1.2279E-012,1.8505E-028
34,42,1.3577E-012,2.1230E-028
35,42,1.5491E-012,2.6445E-028
36,42,1.6829E-012,3.0954E-028
37,42,1.8633E-012,3.6375E-028
38,42,1.9987E-012,4.3221E-028
39,42,2.0281E-012,4.8867E-028
40,42,1.8950E-012,5.6723E-028
41,42,1.6407E-012,6.4277E-028
42,42,1.5175E-012,4.0287E-028
43,42,1.6307E-012,6.0890E-028

#ix=187,arr=2,vin=-4,rin=-3,rea=-3,vex=-5,rex=-1,tt=15000,tr=15000,tv=0,
0,43,1.5442E-014,1.3964E-031
1,43,1.9636E-014,1.3515E-031
2,43,2.3169E-014,2.2264E-031
3,43,2.6679E-014,3.4909E-031
4,43,2.8607E-014,3.2505E-031
5,43,3.3185E-014,4.0903E-031
6,43,3.8064E-014,6.7109E-031
7,43,4.1864E-014,7.6087E-031
8,43,5.3716E-014,9.9340E-031
9,43,6.2899E-014,1.4053E-030
10,43,7.4052E-014,1.6854E-030
11,43,8.0809E-014,1.7321E-030
12,43,9.1729E-014,2.6481E-030
13,43,1.1369E-013,3.6086E-030
14,43,1.1945E-013,3.9033E-030
15,43,1.4101E-013,5.5634E-030
16,43,1.5925E-013,7.5161E-030
17,43,1.6634E-013,7.3097E-030
18,43,1.8352E-013,8.9313E-030
19,43,2.1285E-013,1.1220E-029
20,43,2.2234E-013,1.1512E-029
21,43,2.4000E-013,1.3789E-029
22,43,2.7479E-013,1.6902E-029
23,43,2.9279E-013,2.0093E-029
24,43,3.4874E-013,2.8369E-029
25,43,3.4366E-013,2.8771E-029
26,43,3.9735E-013,3.4373E-029
27,43,4.6098E-013,4.1854E-029
28,43,4.7271E-013,4.7257E-029
29,43,5.5763E-013,6.0328E-029
30,43,6.6926E-013,7.9520E-029
31,43,7.4635E-013,9.2898E-029
32,43,7.9216E-013,1.0814E-028
33,43,8.9295E-013,1.2519E-028
34,43,9.7734E-013,1.4423E-028
35,43,1.0926E-012,1.7990E-028
36,43,1.2081E-012,2.0532E-028
37,43,1.3377E-012,2.4851E-028
38,43,1.4322E-012,2.7943E-028
39,43,1.5710E-012,3.5990E-028
40,43,1.5092E-012,4.3552E-028
41,43,1.3897E-012,5.2154E-028
42,43,1.2810E-012,3.4056E-028
43,43,1.2523E-012,4.7644E-028

#ix=188,arr=2,vin=-4,rin=-3,rea=-3,vex=-5,rex=-1,tt=15000,tr=15000,tv=0,
0,44,1.1423E-014,1.0974E-031
1,44,1.4983E-014,1.2013E-031
2,44,1.3169E-014,1.1492E-031
3,44,1.5798E-014,2.3355E-031
4,44,1.8551E-014,1.8674E-031
5,44,2.3122E-014,3.0971E-031
6,44,2.3269E-014,5.2408E-031
7,44,2.7709E-014,5.2548E-031
8,44,3.2663E-014,5.4813E-031
9,44,3.5146E-014,7.0261E-031
10,44,4.3865E-014,1.0135E-030
11,44,5.4801E-014,1.2527E-030
12,44,5.9338E-014,1.6751E-030
13,44,6.9889E-014,2.1729E-030
14,44,7.3187E-014,2.3977E-030
15,44,8.1293E-014,2.8933E-030
16,44,8.8454E-014,3.7071E-030
17,44,9.8665E-014,4.1574E-030
18,44,1.1783E-013,5.4823E-030
19,44,1.1272E-013,5.1385E-030
20,44,1.3086E-013,6.9178E-030
21,44,1.4080E-013,7.5940E-030
22,44,1.7550E-013,1.0562E-029
23,44,2.0602E-013,1.4888E-029
24,44,2.1983E-013,1.6479E-029
25,44,2.1889E-013,1.6078E-029
26,44,2.5624E-013,2.2501E-029
27,44,2.9618E-013,2.6872E-029
28,44,3.1982E-013,3.0589E-029
29,44,3.6574E-013,3.8154E-029
30,44,3.8526E-013,3.9849E-029
31,44,4.7882E-013,5.5527E-029
32,44,5.3838E-013,7.2318E-029
33,44,5.7905E-013,7.8266E-029
34,44,6.5043E-013,9.4453E-029
35,44,7.4517E-013,1.2202E-028
36,44,8.2516E-013,1.3756E-028
37,44,9.2638E-013,1.6071E-028
38,44,1.0197E-012,1.9091E-028
39,44,1.1522E-012,2.5025E-028
40,44,1.1609E-012,3.0775E-028
41,44,1.0810E-012,3.7971E-028
42,44,1.0644E-012,2.9002E-028
43,44,1.0036E-012,4.2745E-028

#ix=189,arr=2,vin=-4,rin=-3,rea=-3,vex=-5,rex=-1,tt=15000,tr=15000,tv=0,
0,45,5.6163E-015,7.0831E-032
1,45,6.3388E-015,4.4420E-032
2,45,1.0466E-014,9.7522E-032
3,45,8.8212E-015,1.0738E-031
4,45,1.0125E-014,1.0873E-031
5,45,1.1552E-014,1.6206E-031
6,45,1.3368E-014,2.9744E-031
7,45,1.6163E-014,3.6120E-031
8,45,1.8574E-014,3.1558E-031
9,45,2.3798E-014,5.4652E-031
10,45,2.1702E-014,4.0983E-031
11,45,2.7956E-014,6.4069E-031
12,45,3.2110E-014,8.6106E-031
13,45,3.7063E-014,1.2227E-030
14,45,4.2731E-014,1.2531E-030
15,45,4.9046E-014,1.9504E-030
16,45,5.2420E-014,2.3733E-030
17,45,5.4030E-014,2.1603E-030
18,45,6.2870E-014,2.9730E-030
19,45,6.2045E-014,2.7877E-030
20,45,6.9365E-014,3.3393E-030
21,45,7.9418E-014,4.1258E-030
22,45,8.7203E-014,4.9054E-030
23,45,9.9634E-014,5.9459E-030
24,45,1.1339E-013,8.0712E-030
25,45,1.2162E-013,8.8588E-030
26,45,1.3983E-013,1.0450E-029
27,45,1.5426E-013,1.2610E-029
28,45,1.8264E-013,1.7391E-029
29,45,2.1113E-013,2.1291E-029
30,45,2.3504E-013,2.4319E-029
31,45,2.7328E-013,3.0412E-029
32,45,2.9308E-013,3.4201E-029
33,45,3.5619E-013,4.6588E-029
34,45,4.1323E-013,5.7896E-029
35,45,4.2375E-013,6.7204E-029
36,45,4.8823E-013,7.9161E-029
37,45,5.7870E-013,1.0678E-028
38,45,6.5748E-013,1.2137E-028
39,45,6.9486E-013,1.3872E-028
40,45,7.7388E-013,2.0180E-028
41,45,7.8864E-013,2.7351E-028
42,45,8.4034E-013,2.3300E-028
43,45,8.6875E-013,4.3882E-028

#ix=190,arr=2,vin=-4,rin=-3,rea=-3,vex=-5,rex=-1,tt=15000,tr=15000,tv=0,
0,46,2.5470E-015,4.1689E-032
1,46,3.0042E-015,2.6018E-032
2,46,4.3443E-015,4.2782E-032
3,46,3.7351E-015,8.6875E-032
4,46,4.8497E-015,5.6672E-032
5,46,4.4158E-015,5.0156E-032
6,46,6.1469E-015,1.6734E-031
7,46,7.3462E-015,1.5868E-031
8,46,6.4727E-015,1.1427E-031
9,46,1.0303E-014,2.5295E-031
10,46,9.8466E-015,2.6908E-031
11,46,1.3494E-014,3.0429E-031
12,46,1.3531E-014,3.9104E-031
13,46,1.4281E-014,4.1599E-031
14,46,2.0733E-014,6.7066E-031
15,46,2.1098E-014,7.1503E-031
16,46,2.2476E-014,9.5470E-031
17,46,2.2673E-014,8.6736E-031
18,46,2.7718E-014,1.3087E-030
19,46,2.5434E-014,1.1312E-030
20,46,3.2294E-014,1.4968E-030
21,46,3.1759E-014,1.5000E-030
22,46,3.7899E-014,2.1212E-030
23,46,4.8171E-014,3.2434E-030
24,46,4.8957E-014,3.3432E-030
25,46,5.4297E-014,4.2658E-030
26,46,6.0874E-014,4.8323E-030
27,46,7.4569E-014,6.2737E-030
28,46,7.6971E-014,7.1348E-030
29,46,8.7474E-014,8.5000E-030
30,46,1.0753E-013,1.2004E-029
31,46,1.2759E-013,1.3705E-029
32,46,1.2796E-013,1.4090E-029
33,46,1.4678E-013,1.7469E-029
34,46,1.8770E-013,2.5169E-029
35,46,2.1590E-013,3.3265E-029
36,46,2.4506E-013,3.6592E-029
37,46,2.9240E-013,4.9861E-029
38,46,3.1860E-013,5.6204E-029
39,46,3.8148E-013,7.8225E-029
40,46,4.2739E-013,1.0225E-028
41,46,5.0213E-013,1.7803E-028
42,46,6.3230E-013,1.8865E-028
43,46,6.9504E-013,4.2240E-028

#ix=191,arr=2,vin=-4,rin=-3,rea=-3,vex=-5,rex=-1,tt=15000,tr=15000,tv=0,
0,47,8.5156E-016,1.1407E-032
1,47,9.9106E-016,4.6119E-033
2,47,1.5723E-015,3.5421E-032
3,47,9.2534E-016,1.3841E-032
4,47,8.8002E-016,6.7160E-033
5,47,1.4277E-015,1.8211E-032
6,47,1.8138E-015,4.5275E-032
7,47,2.2118E-015,8.0162E-032
8,47,1.2323E-015,1.0965E-032
9,47,2.8894E-015,5.9638E-032
10,47,4.0258E-015,1.7999E-031
11,47,6.4815E-015,1.5057E-031
12,47,5.2809E-015,1.3585E-031
13,47,5.0066E-015,1.3934E-031
14,47,6.8819E-015,2.2690E-031
15,47,5.1799E-015,1.9022E-031
16,47,4.3941E-015,1.6547E-031
17,47,7.7937E-015,4.0808E-031
18,47,7.9961E-015,3.4818E-031
19,47,8.6697E-015,4.4136E-031
20,47,7.8429E-015,3.9776E-031
21,47,1.0539E-014,5.6529E-031
22,47,9.7398E-015,5.1390E-031
23,47,1.6447E-014,1.1075E-030
24,47,1.2441E-014,9.8397E-031
25,47,1.3145E-014,8.4665E-031
26,47,2.1614E-014,2.8089E-030
27,47,2.3344E-014,1.9594E-030
28,47,2.5097E-014,2.5185E-030
29,47,2.0445E-014,1.8175E-030
30,47,2.9003E-014,2.9252E-030
31,47,3.3005E-014,3.3065E-030
32,47,4.2892E-014,4.6902E-030
33,47,4.3556E-014,5.7888E-030
34,47,4.6759E-014,4.2318E-030
35,47,5.3674E-014,7.7171E-030
36,47,7.3674E-014,1.1372E-029
37,47,7.2975E-014,9.0886E-030
38,47,9.1818E-014,1.4546E-029
39,47,1.1280E-013,2.1669E-029
40,47,1.2437E-013,2.9163E-029
41,47,1.6781E-013,5.6550E-029
42,47,2.6733E-013,9.0447E-029
43,47,3.7368E-013,2.8399E-028


#ix=192,arr=2,vin=-4,rin=-3,rea=-3,vex=-5,rex=-1,tt=20000,tr=20000,tv=0,
0,0,1.9911E-011,9.4472E-028
1,0,1.8524E-011,8.5934E-028
2,0,1.7083E-011,8.0493E-028
3,0,1.6319E-011,7.8994E-028
4,0,1.5809E-011,7.7525E-028
5,0,1.5112E-011,7.5333E-028
6,0,1.4526E-011,7.2576E-028
7,0,1.4064E-011,7.1179E-028
8,0,1.3597E-011,6.9545E-028
9,0,1.3053E-011,6.7598E-028
10,0,1.2858E-011,6.7518E-028
11,0,1.2464E-011,6.5998E-028
12,0,1.2154E-011,6.5941E-028
13,0,1.1944E-011,6.3798E-028
14,0,1.1616E-011,6.3004E-028
15,0,1.1319E-011,6.4976E-028
16,0,1.1198E-011,6.5857E-028
17,0,1.0775E-011,6.4536E-028
18,0,1.0650E-011,6.5239E-028
19,0,1.0411E-011,6.6394E-028
20,0,1.0238E-011,6.7095E-028
21,0,9.8799E-012,6.6773E-028
22,0,9.6345E-012,6.7903E-028
23,0,9.3571E-012,6.7392E-028
24,0,9.1388E-012,6.8980E-028
25,0,8.8693E-012,7.0554E-028
26,0,8.7387E-012,7.2191E-028
27,0,8.3303E-012,7.1834E-028
28,0,8.1600E-012,7.5524E-028
29,0,7.8319E-012,7.5045E-028
30,0,7.5178E-012,7.6286E-028
31,0,7.2296E-012,7.7258E-028
32,0,7.0069E-012,8.1559E-028
33,0,6.6982E-012,8.2734E-028
34,0,6.4070E-012,8.6053E-028
35,0,5.9559E-012,8.6563E-028
36,0,5.7369E-012,9.0954E-028
37,0,5.1609E-012,8.7362E-028
38,0,4.6623E-012,8.4207E-028
39,0,4.3337E-012,9.2075E-028
40,0,3.7326E-012,9.1943E-028
41,0,3.1716E-012,9.6300E-028
42,0,2.4524E-012,4.5029E-028
43,0,1.1418E-012,3.1520E-028

#ix=193,arr=2,vin=-4,rin=-3,rea=-3,vex=-5,rex=-1,tt=20000,tr=20000,tv=0,
0,1,2.0210E-011,9.3200E-028
1,1,1.8397E-011,8.2691E-028
2,1,1.7169E-011,7.8812E-028
3,1,1.6287E-011,7.6733E-028
4,1,1.5407E-011,7.3084E-028
5,1,1.4614E-011,7.0062E-028
6,1,1.4153E-011,6.8923E-028
7,1,1.3747E-011,6.7347E-028
8,1,1.3262E-011,6.5260E-028
9,1,1.2941E-011,6.4475E-028
10,1,1.2604E-011,6.3943E-028
11,1,1.2348E-011,6.3896E-028
12,1,1.1942E-011,6.2675E-028
13,1,1.1742E-011,6.0888E-028
14,1,1.1473E-011,6.0933E-028
15,1,1.1265E-011,6.3141E-028
16,1,1.0861E-011,6.1734E-028
17,1,1.0755E-011,6.3122E-028
18,1,1.0516E-011,6.2860E-028
19,1,1.0366E-011,6.4812E-028
20,1,1.0098E-011,6.4782E-028
21,1,9.8760E-012,6.5042E-028
22,1,9.6244E-012,6.5826E-028
23,1,9.3777E-012,6.6775E-028
24,1,9.0981E-012,6.7684E-028
25,1,8.9012E-012,6.9473E-028
26,1,8.7425E-012,7.2424E-028
27,1,8.1481E-012,6.8444E-028
28,1,8.0697E-012,7.2415E-028
29,1,7.7690E-012,7.3218E-028
30,1,7.5628E-012,7.6857E-028
31,1,7.2064E-012,7.6307E-028
32,1,7.0240E-012,8.1935E-028
33,1,6.6793E-012,8.3402E-028
34,1,6.2810E-012,8.3407E-028
35,1,6.0262E-012,8.8142E-028
36,1,5.6979E-012,9.0775E-028
37,1,5.3235E-012,9.2741E-028
38,1,4.7892E-012,8.9778E-028
39,1,4.3411E-012,9.2470E-028
40,1,3.7525E-012,9.3157E-028
41,1,3.1591E-012,1.0081E-027
42,1,2.4423E-012,4.6421E-028
43,1,1.1116E-012,3.3474E-028

#ix=194,arr=2,vin=-4,rin=-3,rea=-3,vex=-5,rex=-1,tt=20000,tr=20000,tv=0,
0,2,1.9485E-011,8.5140E-028
1,2,1.8344E-011,8.1151E-028
2,2,1.6935E-011,7.5617E-028
3,2,1.6111E-011,7.4532E-028
4,2,1.5178E-011,7.0369E-028
5,2,1.4407E-011,6.6808E-028
6,2,1.4008E-011,6.6322E-028
7,2,1.3527E-011,6.4772E-028
8,2,1.3161E-011,6.4096E-028
9,2,1.2765E-011,6.2896E-028
10,2,1.2434E-011,6.1867E-028
11,2,1.2163E-011,6.1786E-028
12,2,1.2116E-011,6.3269E-028
13,2,1.1672E-011,5.9286E-028
14,2,1.1468E-011,6.0530E-028
15,2,1.1202E-011,6.1900E-028
16,2,1.0950E-011,6.1761E-028
17,2,1.0824E-011,6.2539E-028
18,2,1.0527E-011,6.2854E-028
19,2,1.0257E-011,6.3265E-028
20,2,9.9403E-012,6.2942E-028
21,2,9.8385E-012,6.4820E-028
22,2,9.5318E-012,6.4856E-028
23,2,9.2713E-012,6.4930E-028
24,2,8.9841E-012,6.5660E-028
25,2,8.8659E-012,6.8617E-028
26,2,8.5143E-012,6.8690E-028
27,2,8.2414E-012,6.9108E-028
28,2,8.1234E-012,7.3277E-028
29,2,7.7106E-012,7.3267E-028
30,2,7.4860E-012,7.5383E-028
31,2,7.0897E-012,7.4442E-028
32,2,6.8740E-012,7.8477E-028
33,2,6.5429E-012,8.0248E-028
34,2,6.2326E-012,8.2108E-028
35,2,6.0192E-012,8.9021E-028
36,2,5.6579E-012,9.1550E-028
37,2,5.1937E-012,8.9296E-028
38,2,4.6612E-012,8.6449E-028
39,2,4.3449E-012,9.3580E-028
40,2,3.8778E-012,1.0045E-027
41,2,3.1804E-012,1.0311E-027
42,2,2.4522E-012,4.9070E-028
43,2,1.1135E-012,3.5827E-028

#ix=195,arr=2,vin=-4,rin=-3,rea=-3,vex=-5,rex=-1,tt=20000,tr=20000,tv=0,
0,3,1.8423E-011,7.6782E-028
1,3,1.7566E-011,7.4261E-028
2,3,1.6415E-011,7.0942E-028
3,3,1.5818E-011,7.2025E-028
4,3,1.5145E-011,6.9152E-028
5,3,1.4563E-011,6.7082E-028
6,3,1.3932E-011,6.5237E-028
7,3,1.3456E-011,6.3782E-028
8,3,1.3031E-011,6.2155E-028
9,3,1.2932E-011,6.4015E-028
10,3,1.2632E-011,6.2744E-028
11,3,1.2229E-011,6.0743E-028
12,3,1.2063E-011,6.2356E-028
13,3,1.1741E-011,6.0144E-028
14,3,1.1450E-011,5.9302E-028
15,3,1.1315E-011,6.2413E-028
16,3,1.1136E-011,6.2264E-028
17,3,1.0844E-011,6.2492E-028
18,3,1.0579E-011,6.2390E-028
19,3,1.0324E-011,6.3238E-028
20,3,1.0130E-011,6.4343E-028
21,3,9.7164E-012,6.3031E-028
22,3,9.4824E-012,6.4024E-028
23,3,9.3464E-012,6.5301E-028
24,3,8.9724E-012,6.5170E-028
25,3,8.7338E-012,6.6950E-028
26,3,8.4717E-012,6.8097E-028
27,3,8.1888E-012,6.8664E-028
28,3,8.0113E-012,7.2195E-028
29,3,7.6547E-012,7.1966E-028
30,3,7.3485E-012,7.3764E-028
31,3,7.1033E-012,7.4506E-028
32,3,6.8690E-012,7.8019E-028
33,3,6.5734E-012,8.2160E-028
34,3,6.2137E-012,8.2779E-028
35,3,5.8748E-012,8.5983E-028
36,3,5.5371E-012,8.7277E-028
37,3,5.1499E-012,8.8574E-028
38,3,4.6320E-012,8.6177E-028
39,3,4.3178E-012,9.5171E-028
40,3,3.8215E-012,1.0048E-027
41,3,3.2314E-012,1.0999E-027
42,3,2.4766E-012,5.1357E-028
43,3,1.1243E-012,3.9297E-028

#ix=196,arr=2,vin=-4,rin=-3,rea=-3,vex=-5,rex=-1,tt=20000,tr=20000,tv=0,
0,4,1.6599E-011,6.4398E-028
1,4,1.6714E-011,6.8226E-028
2,4,1.6000E-011,6.7744E-028
3,4,1.5839E-011,7.1538E-028
4,4,1.5184E-011,6.9144E-028
5,4,1.4503E-011,6.6521E-028
6,4,1.4062E-011,6.5470E-028
7,4,1.3652E-011,6.4336E-028
8,4,1.3139E-011,6.2720E-028
9,4,1.3014E-011,6.3260E-028
10,4,1.2603E-011,6.1338E-028
11,4,1.2433E-011,6.2449E-028
12,4,1.2141E-011,6.2427E-028
13,4,1.1833E-011,5.9735E-028
14,4,1.1617E-011,6.0104E-028
15,4,1.1470E-011,6.2851E-028
16,4,1.1167E-011,6.2965E-028
17,4,1.0841E-011,6.2293E-028
18,4,1.0669E-011,6.2918E-028
19,4,1.0292E-011,6.3169E-028
20,4,1.0059E-011,6.3643E-028
21,4,9.9201E-012,6.4573E-028
22,4,9.5912E-012,6.4776E-028
23,4,9.3291E-012,6.5733E-028
24,4,9.0254E-012,6.5800E-028
25,4,8.7556E-012,6.6973E-028
26,4,8.6222E-012,7.0016E-028
27,4,8.1300E-012,6.9409E-028
28,4,8.0262E-012,7.2909E-028
29,4,7.7913E-012,7.4208E-028
30,4,7.3949E-012,7.5218E-028
31,4,7.0404E-012,7.3942E-028
32,4,6.6981E-012,7.6826E-028
33,4,6.4666E-012,7.9873E-028
34,4,6.1434E-012,8.1869E-028
35,4,5.9675E-012,8.8517E-028
36,4,5.5140E-012,8.7890E-028
37,4,5.2274E-012,9.1984E-028
38,4,4.7391E-012,9.1679E-028
39,4,4.3459E-012,9.8561E-028
40,4,3.7992E-012,1.0179E-027
41,4,3.2192E-012,1.0796E-027
42,4,2.5444E-012,5.4620E-028
43,4,1.1357E-012,4.2968E-028

#ix=197,arr=2,vin=-4,rin=-3,rea=-3,vex=-5,rex=-1,tt=20000,tr=20000,tv=0,
0,5,1.5106E-011,5.4514E-028
1,5,1.5514E-011,5.9358E-028
2,5,1.5463E-011,6.3914E-028
3,5,1.5543E-011,6.9704E-028
4,5,1.5106E-011,6.8212E-028
5,5,1.4543E-011,6.6113E-028
6,5,1.4105E-011,6.4837E-028
7,5,1.3782E-011,6.4670E-028
8,5,1.3349E-011,6.3489E-028
9,5,1.3012E-011,6.3184E-028
10,5,1.2783E-011,6.2814E-028
11,5,1.2428E-011,6.1970E-028
12,5,1.2179E-011,6.2255E-028
13,5,1.1942E-011,6.0350E-028
14,5,1.1704E-011,6.0859E-028
15,5,1.1390E-011,6.1956E-028
16,5,1.1188E-011,6.3173E-028
17,5,1.0913E-011,6.3157E-028
18,5,1.0720E-011,6.3631E-028
19,5,1.0443E-011,6.4414E-028
20,5,1.0192E-011,6.5217E-028
21,5,9.9161E-012,6.5049E-028
22,5,9.6591E-012,6.5924E-028
23,5,9.3397E-012,6.5824E-028
24,5,8.9773E-012,6.5574E-028
25,5,8.8680E-012,6.9495E-028
26,5,8.5332E-012,6.9765E-028
27,5,8.2599E-012,7.0444E-028
28,5,7.8843E-012,7.1107E-028
29,5,7.7106E-012,7.3106E-028
30,5,7.3572E-012,7.4223E-028
31,5,7.0609E-012,7.5336E-028
32,5,6.8155E-012,7.9129E-028
33,5,6.5164E-012,8.1305E-028
34,5,6.1466E-012,8.3241E-028
35,5,5.9098E-012,8.8802E-028
36,5,5.5962E-012,8.9836E-028
37,5,5.1885E-012,9.1591E-028
38,5,4.7304E-012,9.3512E-028
39,5,4.3919E-012,9.9241E-028
40,5,3.8717E-012,1.0436E-027
41,5,3.3026E-012,1.1554E-027
42,5,2.5369E-012,5.5717E-028
43,5,1.1980E-012,5.0596E-028

#ix=198,arr=2,vin=-4,rin=-3,rea=-3,vex=-5,rex=-1,tt=20000,tr=20000,tv=0,
0,6,1.3686E-011,4.6847E-028
1,6,1.4203E-011,5.1378E-028
2,6,1.4535E-011,5.7465E-028
3,6,1.5019E-011,6.6130E-028
4,6,1.4845E-011,6.7496E-028
5,6,1.4783E-011,6.8401E-028
6,6,1.4365E-011,6.7173E-028
7,6,1.3826E-011,6.4688E-028
8,6,1.3468E-011,6.4059E-028
9,6,1.3287E-011,6.5224E-028
10,6,1.2782E-011,6.1977E-028
11,6,1.2705E-011,6.3962E-028
12,6,1.2425E-011,6.3821E-028
13,6,1.2019E-011,6.0718E-028
14,6,1.1855E-011,6.2043E-028
15,6,1.1598E-011,6.4427E-028
16,6,1.1270E-011,6.3970E-028
17,6,1.1070E-011,6.4491E-028
18,6,1.0719E-011,6.4226E-028
19,6,1.0467E-011,6.5389E-028
20,6,1.0311E-011,6.6375E-028
21,6,1.0050E-011,6.7370E-028
22,6,9.8559E-012,6.8268E-028
23,6,9.4832E-012,6.7790E-028
24,6,9.0170E-012,6.6896E-028
25,6,8.7853E-012,6.8949E-028
26,6,8.6561E-012,7.2249E-028
27,6,8.3247E-012,7.2845E-028
28,6,8.0161E-012,7.3324E-028
29,6,7.6602E-012,7.3172E-028
30,6,7.3198E-012,7.4911E-028
31,6,7.0206E-012,7.6142E-028
32,6,6.8217E-012,8.0222E-028
33,6,6.5749E-012,8.3752E-028
34,6,6.1587E-012,8.4690E-028
35,6,6.0026E-012,9.0368E-028
36,6,5.6761E-012,9.4290E-028
37,6,5.2480E-012,9.6017E-028
38,6,4.8020E-012,9.5002E-028
39,6,4.4060E-012,1.0317E-027
40,6,3.8637E-012,1.0684E-027
41,6,3.3431E-012,1.1996E-027
42,6,2.6090E-012,5.9322E-028
43,6,1.2622E-012,5.6351E-028

#ix=199,arr=2,vin=-4,rin=-3,rea=-3,vex=-5,rex=-1,tt=20000,tr=20000,tv=0,
0,7,1.2314E-011,3.9767E-028
1,7,1.2998E-011,4.4231E-028
2,7,1.3475E-011,5.0589E-028
3,7,1.4178E-011,6.0514E-028
4,7,1.4755E-011,6.6714E-028
5,7,1.4655E-011,6.7471E-028
6,7,1.4407E-011,6.8105E-028
7,7,1.3958E-011,6.6069E-028
8,7,1.3823E-011,6.6246E-028
9,7,1.3275E-011,6.4405E-028
10,7,1.2972E-011,6.3859E-028
11,7,1.2751E-011,6.4460E-028
12,7,1.2495E-011,6.4422E-028
13,7,1.2301E-011,6.3402E-028
14,7,1.1983E-011,6.3472E-028
15,7,1.1626E-011,6.4820E-028
16,7,1.1314E-011,6.4401E-028
17,7,1.1125E-011,6.5370E-028
18,7,1.0759E-011,6.5018E-028
19,7,1.0617E-011,6.6855E-028
20,7,1.0259E-011,6.6525E-028
21,7,1.0097E-011,6.8457E-028
22,7,9.8132E-012,6.8544E-028
23,7,9.3146E-012,6.6270E-028
24,7,9.2250E-012,6.9703E-028
25,7,8.9020E-012,7.1035E-028
26,7,8.5686E-012,7.1048E-028
27,7,8.3394E-012,7.3605E-028
28,7,8.0429E-012,7.5155E-028
29,7,7.6672E-012,7.4999E-028
30,7,7.4700E-012,7.7973E-028
31,7,7.0838E-012,7.8319E-028
32,7,6.7743E-012,8.0517E-028
33,7,6.5849E-012,8.5028E-028
34,7,6.2705E-012,8.6435E-028
35,7,5.9422E-012,9.0435E-028
36,7,5.6495E-012,9.3564E-028
37,7,5.2410E-012,9.4993E-028
38,7,4.8329E-012,9.7819E-028
39,7,4.4462E-012,1.0580E-027
40,7,4.0171E-012,1.1608E-027
41,7,3.5112E-012,1.3166E-027
42,7,2.6781E-012,6.3652E-028
43,7,1.3112E-012,6.4279E-028

#ix=200,arr=2,vin=-4,rin=-3,rea=-3,vex=-5,rex=-1,tt=20000,tr=20000,tv=0,
0,8,1.1124E-011,3.4082E-028
1,8,1.1854E-011,3.8467E-028
2,8,1.2402E-011,4.4303E-028
3,8,1.3211E-011,5.4330E-028
4,8,1.3800E-011,6.0602E-028
5,8,1.4281E-011,6.5862E-028
6,8,1.4404E-011,6.7985E-028
7,8,1.4185E-011,6.8141E-028
8,8,1.3759E-011,6.6450E-028
9,8,1.3550E-011,6.6551E-028
10,8,1.3035E-011,6.4261E-028
11,8,1.2833E-011,6.4766E-028
12,8,1.2592E-011,6.5439E-028
13,8,1.2337E-011,6.3747E-028
14,8,1.1911E-011,6.3497E-028
15,8,1.1581E-011,6.4891E-028
16,8,1.1455E-011,6.6248E-028
17,8,1.1152E-011,6.6647E-028
18,8,1.0953E-011,6.7108E-028
19,8,1.0682E-011,6.8798E-028
20,8,1.0395E-011,6.8767E-028
21,8,9.9565E-012,6.7752E-028
22,8,9.8216E-012,6.9493E-028
23,8,9.4451E-012,6.8980E-028
24,8,9.1239E-012,6.9732E-028
25,8,9.0239E-012,7.3450E-028
26,8,8.7439E-012,7.4790E-028
27,8,8.3575E-012,7.3784E-028
28,8,8.1186E-012,7.7453E-028
29,8,7.7564E-012,7.7213E-028
30,8,7.5544E-012,8.0112E-028
31,8,7.2046E-012,8.0822E-028
32,8,6.8905E-012,8.2738E-028
33,8,6.6802E-012,8.7762E-028
34,8,6.3976E-012,9.2994E-028
35,8,6.0487E-012,9.1792E-028
36,8,5.7144E-012,9.7974E-028
37,8,5.4141E-012,1.0284E-027
38,8,4.9616E-012,1.0345E-027
39,8,4.5730E-012,1.1152E-027
40,8,4.0969E-012,1.2005E-027
41,8,3.5216E-012,1.3230E-027
42,8,2.7407E-012,6.7190E-028
43,8,1.3376E-012,6.5739E-028

#ix=201,arr=2,vin=-4,rin=-3,rea=-3,vex=-5,rex=-1,tt=20000,tr=20000,tv=0,
0,9,9.8798E-012,2.8449E-028
1,9,1.0788E-011,3.3361E-028
2,9,1.1445E-011,3.9078E-028
3,9,1.2301E-011,4.8560E-028
4,9,1.3085E-011,5.5686E-028
5,9,1.3713E-011,6.1696E-028
6,9,1.3988E-011,6.5358E-028
7,9,1.4167E-011,6.8750E-028
8,9,1.4009E-011,6.9408E-028
9,9,1.3782E-011,6.9283E-028
10,9,1.3296E-011,6.7135E-028
11,9,1.3056E-011,6.7698E-028
12,9,1.2621E-011,6.6960E-028
13,9,1.2258E-011,6.4031E-028
14,9,1.2143E-011,6.6116E-028
15,9,1.1779E-011,6.7328E-028
16,9,1.1518E-011,6.7864E-028
17,9,1.1223E-011,6.8467E-028
18,9,1.0848E-011,6.7849E-028
19,9,1.0712E-011,6.9844E-028
20,9,1.0446E-011,7.1145E-028
21,9,1.0163E-011,7.1335E-028
22,9,9.8644E-012,7.1679E-028
23,9,9.5452E-012,7.2253E-028
24,9,9.2846E-012,7.3405E-028
25,9,8.9913E-012,7.4472E-028
26,9,8.7335E-012,7.6176E-028
27,9,8.4513E-012,7.6486E-028
28,9,8.2441E-012,8.0044E-028
29,9,7.8894E-012,8.0398E-028
30,9,7.6376E-012,8.3703E-028
31,9,7.2856E-012,8.3457E-028
32,9,6.8581E-012,8.4243E-028
33,9,6.7163E-012,8.9879E-028
34,9,6.4185E-012,9.3206E-028
35,9,6.0714E-012,9.7524E-028
36,9,5.7875E-012,1.0091E-027
37,9,5.4557E-012,1.0504E-027
38,9,4.9278E-012,1.0434E-027
39,9,4.6114E-012,1.1548E-027
40,9,4.0455E-012,1.1979E-027
41,9,3.5928E-012,1.4681E-027
42,9,2.8445E-012,7.3144E-028
43,9,1.4045E-012,7.3621E-028

#ix=202,arr=2,vin=-4,rin=-3,rea=-3,vex=-5,rex=-1,tt=20000,tr=20000,tv=0,
0,10,8.8692E-012,2.4208E-028
1,10,9.7996E-012,2.8579E-028
2,10,1.0424E-011,3.3814E-028
3,10,1.1405E-011,4.3640E-028
4,10,1.2276E-011,5.0567E-028
5,10,1.3033E-011,5.7130E-028
6,10,1.3648E-011,6.3515E-028
7,10,1.3969E-011,6.8089E-028
8,10,1.3925E-011,6.9253E-028
9,10,1.3820E-011,7.0620E-028
10,10,1.3431E-011,6.8706E-028
11,10,1.3099E-011,6.8741E-028
12,10,1.2721E-011,6.8564E-028
13,10,1.2429E-011,6.5871E-028
14,10,1.2045E-011,6.5903E-028
15,10,1.1824E-011,6.8264E-028
16,10,1.1434E-011,6.8321E-028
17,10,1.1282E-011,6.9637E-028
18,10,1.1043E-011,7.0320E-028
19,10,1.0932E-011,7.3648E-028
20,10,1.0483E-011,7.2055E-028
21,10,1.0248E-011,7.2278E-028
22,10,9.8763E-012,7.2734E-028
23,10,9.7063E-012,7.4440E-028
24,10,9.3346E-012,7.4658E-028
25,10,9.1755E-012,7.9001E-028
26,10,8.7742E-012,7.7459E-028
27,10,8.4231E-012,7.7495E-028
28,10,8.1670E-012,8.0862E-028
29,10,7.9334E-012,8.3982E-028
30,10,7.6831E-012,8.6564E-028
31,10,7.3037E-012,8.6022E-028
32,10,7.1735E-012,9.1926E-028
33,10,6.7612E-012,9.2652E-028
34,10,6.4506E-012,9.6781E-028
35,10,6.1061E-012,1.0054E-027
36,10,5.7879E-012,1.0404E-027
37,10,5.4859E-012,1.1062E-027
38,10,5.0843E-012,1.1353E-027
39,10,4.6356E-012,1.1888E-027
40,10,4.1662E-012,1.3225E-027
41,10,3.6396E-012,1.5357E-027
42,10,2.9031E-012,7.9719E-028
43,10,1.4630E-012,7.8232E-028

#ix=203,arr=2,vin=-4,rin=-3,rea=-3,vex=-5,rex=-1,tt=20000,tr=20000,tv=0,
0,11,7.8513E-012,2.0935E-028
1,11,8.5598E-012,2.4451E-028
2,11,9.5213E-012,2.9719E-028
3,11,1.0461E-011,3.8714E-028
4,11,1.1382E-011,4.5472E-028
5,11,1.2173E-011,5.1742E-028
6,11,1.2972E-011,5.9978E-028
7,11,1.3395E-011,6.4304E-028
8,11,1.3848E-011,6.9410E-028
9,11,1.3674E-011,7.0786E-028
10,11,1.3445E-011,6.9842E-028
11,11,1.3122E-011,7.0329E-028
12,11,1.2865E-011,7.0983E-028
13,11,1.2470E-011,6.7966E-028
14,11,1.2108E-011,6.7600E-028
15,11,1.1830E-011,6.9719E-028
16,11,1.1558E-011,7.0265E-028
17,11,1.1328E-011,7.1960E-028
18,11,1.1179E-011,7.3066E-028
19,11,1.0908E-011,7.4392E-028
20,11,1.0580E-011,7.3584E-028
21,11,1.0348E-011,7.4736E-028
22,11,1.0033E-011,7.5740E-028
23,11,9.7915E-012,7.6565E-028
24,11,9.4355E-012,7.7574E-028
25,11,9.2592E-012,8.2599E-028
26,11,8.7788E-012,7.9136E-028
27,11,8.5433E-012,8.1691E-028
28,11,8.4087E-012,8.5833E-028
29,11,7.9154E-012,8.4440E-028
30,11,7.7256E-012,8.9051E-028
31,11,7.3266E-012,8.6692E-028
32,11,7.1723E-012,9.4527E-028
33,11,6.7382E-012,9.4481E-028
34,11,6.5472E-012,1.0139E-027
35,11,6.2698E-012,1.0720E-027
36,11,6.0237E-012,1.1403E-027
37,11,5.6169E-012,1.1659E-027
38,11,5.1206E-012,1.1925E-027
39,11,4.7319E-012,1.2687E-027
40,11,4.2849E-012,1.3866E-027
41,11,3.7977E-012,1.6322E-027
42,11,2.9558E-012,8.2854E-028
43,11,1.6045E-012,8.9843E-028

#ix=204,arr=2,vin=-4,rin=-3,rea=-3,vex=-5,rex=-1,tt=20000,tr=20000,tv=0,
0,12,6.9462E-012,1.7269E-028
1,12,7.6783E-012,2.0443E-028
2,12,8.6417E-012,2.5783E-028
3,12,9.6046E-012,3.3937E-028
4,12,1.0375E-011,3.9365E-028
5,12,1.1145E-011,4.5559E-028
6,12,1.1941E-011,5.3262E-028
7,12,1.2780E-011,6.1086E-028
8,12,1.3341E-011,6.6757E-028
9,12,1.3668E-011,7.2032E-028
10,12,1.3417E-011,7.0886E-028
11,12,1.3176E-011,7.2120E-028
12,12,1.2743E-011,7.0319E-028
13,12,1.2574E-011,6.9984E-028
14,12,1.2332E-011,7.1228E-028
15,12,1.1963E-011,7.2255E-028
16,12,1.1634E-011,7.2633E-028
17,12,1.1396E-011,7.2590E-028
18,12,1.1183E-011,7.4039E-028
19,12,1.1013E-011,7.6413E-028
20,12,1.0617E-011,7.6289E-028
21,12,1.0409E-011,7.7632E-028
22,12,1.0107E-011,7.8463E-028
23,12,9.9423E-012,7.9919E-028
24,12,9.4746E-012,7.9750E-028
25,12,9.3488E-012,8.3439E-028
26,12,9.0556E-012,8.4925E-028
27,12,8.6190E-012,8.3952E-028
28,12,8.4516E-012,8.8957E-028
29,12,8.0496E-012,8.8807E-028
30,12,7.7655E-012,9.0652E-028
31,12,7.4846E-012,9.3307E-028
32,12,7.2931E-012,9.9112E-028
33,12,6.8950E-012,1.0189E-027
34,12,6.6431E-012,1.0696E-027
35,12,6.3230E-012,1.1181E-027
36,12,6.0813E-012,1.1866E-027
37,12,5.6788E-012,1.2329E-027
38,12,5.2423E-012,1.2664E-027
39,12,4.8708E-012,1.3838E-027
40,12,4.3819E-012,1.5132E-027
41,12,3.9304E-012,1.8038E-027
42,12,3.0544E-012,9.1126E-028
43,12,1.6404E-012,9.5694E-028

#ix=205,arr=2,vin=-4,rin=-3,rea=-3,vex=-5,rex=-1,tt=20000,tr=20000,tv=0,
0,13,6.1928E-012,1.4528E-028
1,13,6.8668E-012,1.7427E-028
2,13,7.6522E-012,2.1027E-028
3,13,8.6238E-012,2.8897E-028
4,13,9.5127E-012,3.4733E-028
5,13,1.0365E-011,4.1428E-028
6,13,1.1073E-011,4.8217E-028
7,13,1.1888E-011,5.5987E-028
8,13,1.2476E-011,6.1758E-028
9,13,1.3011E-011,6.8644E-028
10,13,1.3234E-011,7.0780E-028
11,13,1.3156E-011,7.3333E-028
12,13,1.2899E-011,7.3747E-028
13,13,1.2679E-011,7.2011E-028
14,13,1.2391E-011,7.2476E-028
15,13,1.2039E-011,7.3772E-028
16,13,1.1893E-011,7.5775E-028
17,13,1.1714E-011,7.7694E-028
18,13,1.1282E-011,7.6491E-028
19,13,1.1006E-011,7.7169E-028
20,13,1.0770E-011,7.9236E-028
21,13,1.0535E-011,8.0151E-028
22,13,1.0210E-011,8.0106E-028
23,13,9.9407E-012,8.0980E-028
24,13,9.6468E-012,8.3470E-028
25,13,9.3573E-012,8.5556E-028
26,13,9.1001E-012,8.6725E-028
27,13,8.7650E-012,8.8594E-028
28,13,8.5131E-012,9.2365E-028
29,13,8.2474E-012,9.3533E-028
30,13,7.8851E-012,9.7315E-028
31,13,7.5981E-012,9.7691E-028
32,13,7.3658E-012,1.0426E-027
33,13,6.9631E-012,1.0666E-027
34,13,6.7314E-012,1.1215E-027
35,13,6.4670E-012,1.1695E-027
36,13,5.9368E-012,1.2137E-027
37,13,5.7923E-012,1.3288E-027
38,13,5.3774E-012,1.3523E-027
39,13,4.9672E-012,1.4729E-027
40,13,4.5169E-012,1.6541E-027
41,13,3.9931E-012,1.9265E-027
42,13,3.1487E-012,9.9030E-028
43,13,1.7867E-012,1.1006E-027

#ix=206,arr=2,vin=-4,rin=-3,rea=-3,vex=-5,rex=-1,tt=20000,tr=20000,tv=0,
0,14,5.5489E-012,1.2573E-028
1,14,6.1160E-012,1.4489E-028
2,14,6.8434E-012,1.8115E-028
3,14,7.8252E-012,2.5044E-028
4,14,8.5497E-012,2.9625E-028
5,14,9.2258E-012,3.4698E-028
6,14,1.0196E-011,4.3150E-028
7,14,1.0952E-011,5.0378E-028
8,14,1.1738E-011,5.7179E-028
9,14,1.2420E-011,6.4660E-028
10,14,1.2751E-011,6.8752E-028
11,14,1.2985E-011,7.3298E-028
12,14,1.2895E-011,7.5327E-028
13,14,1.2700E-011,7.3358E-028
14,14,1.2572E-011,7.5406E-028
15,14,1.2219E-011,7.6478E-028
16,14,1.1895E-011,7.7328E-028
17,14,1.1895E-011,8.0880E-028
18,14,1.1405E-011,7.8458E-028
19,14,1.1326E-011,8.1918E-028
20,14,1.0930E-011,8.1271E-028
21,14,1.0664E-011,8.2276E-028
22,14,1.0318E-011,8.4623E-028
23,14,1.0042E-011,8.4120E-028
24,14,9.7111E-012,8.6005E-028
25,14,9.5448E-012,9.0084E-028
26,14,9.2188E-012,9.1472E-028
27,14,8.8171E-012,9.1467E-028
28,14,8.6241E-012,9.5254E-028
29,14,8.3751E-012,9.9116E-028
30,14,8.1294E-012,1.0294E-027
31,14,7.6377E-012,1.0110E-027
32,14,7.3188E-012,1.0484E-027
33,14,7.0735E-012,1.1051E-027
34,14,6.8126E-012,1.1811E-027
35,14,6.5077E-012,1.2547E-027
36,14,6.2428E-012,1.3316E-027
37,14,5.7874E-012,1.3598E-027
38,14,5.4823E-012,1.4444E-027
39,14,5.0944E-012,1.5890E-027
40,14,4.5780E-012,1.7339E-027
41,14,4.0517E-012,2.0489E-027
42,14,3.3123E-012,1.0907E-027
43,14,1.9398E-012,1.2131E-027

#ix=207,arr=2,vin=-4,rin=-3,rea=-3,vex=-5,rex=-1,tt=20000,tr=20000,tv=0,
0,15,4.8393E-012,1.0306E-028
1,15,5.3678E-012,1.1951E-028
2,15,6.0207E-012,1.4770E-028
3,15,6.9463E-012,2.0986E-028
4,15,7.5559E-012,2.4974E-028
5,15,8.4038E-012,3.0385E-028
6,15,9.2001E-012,3.6936E-028
7,15,9.9627E-012,4.4145E-028
8,15,1.0667E-011,5.0676E-028
9,15,1.1482E-011,5.8640E-028
10,15,1.2194E-011,6.5431E-028
11,15,1.2718E-011,7.2212E-028
12,15,1.2845E-011,7.5878E-028
13,15,1.2864E-011,7.6489E-028
14,15,1.2565E-011,7.6426E-028
15,15,1.2433E-011,8.0312E-028
16,15,1.2215E-011,8.0978E-028
17,15,1.1842E-011,8.0674E-028
18,15,1.1700E-011,8.2677E-028
19,15,1.1341E-011,8.3318E-028
20,15,1.0956E-011,8.3250E-028
21,15,1.0615E-011,8.2953E-028
22,15,1.0529E-011,8.7693E-028
23,15,1.0161E-011,8.7427E-028
24,15,9.8034E-012,8.8578E-028
25,15,9.5513E-012,9.1734E-028
26,15,9.3222E-012,9.3399E-028
27,15,8.9950E-012,9.5919E-028
28,15,8.8394E-012,1.0175E-027
29,15,8.4164E-012,1.0171E-027
30,15,8.1269E-012,1.0480E-027
31,15,7.7252E-012,1.0532E-027
32,15,7.5666E-012,1.1355E-027
33,15,7.0985E-012,1.1575E-027
34,15,6.9246E-012,1.2250E-027
35,15,6.6374E-012,1.3133E-027
36,15,6.3775E-012,1.4090E-027
37,15,5.9842E-012,1.4845E-027
38,15,5.5502E-012,1.5293E-027
39,15,5.1466E-012,1.6773E-027
40,15,4.6677E-012,1.8569E-027
41,15,4.1570E-012,2.1501E-027
42,15,3.5368E-012,1.2336E-027
43,15,2.1045E-012,1.4405E-027

#ix=208,arr=2,vin=-4,rin=-3,rea=-3,vex=-5,rex=-1,tt=20000,tr=20000,tv=0,
0,16,4.2611E-012,8.6146E-029
1,16,4.7261E-012,9.9188E-029
2,16,5.3371E-012,1.2473E-028
3,16,6.1517E-012,1.7544E-028
4,16,6.7309E-012,2.0960E-028
5,16,7.4603E-012,2.5730E-028
6,16,8.2347E-012,3.1736E-028
7,16,8.8762E-012,3.7211E-028
8,16,9.7775E-012,4.5359E-028
9,16,1.0591E-011,5.3428E-028
10,16,1.1476E-011,6.1564E-028
11,16,1.1999E-011,6.7566E-028
12,16,1.2299E-011,7.2337E-028
13,16,1.2630E-011,7.5192E-028
14,16,1.2471E-011,7.7325E-028
15,16,1.2353E-011,8.0382E-028
16,16,1.2136E-011,8.1744E-028
17,16,1.1950E-011,8.3149E-028
18,16,1.1672E-011,8.3681E-028
19,16,1.1479E-011,8.5669E-028
20,16,1.1197E-011,8.6852E-028
21,16,1.1054E-011,8.9594E-028
22,16,1.0596E-011,8.9135E-028
23,16,1.0293E-011,9.0015E-028
24,16,1.0126E-011,9.3548E-028
25,16,9.7296E-012,9.6123E-028
26,16,9.4512E-012,9.7939E-028
27,16,9.0786E-012,9.8217E-028
28,16,8.8726E-012,1.0376E-027
29,16,8.5329E-012,1.0536E-027
30,16,8.1484E-012,1.0860E-027
31,16,7.9528E-012,1.1211E-027
32,16,7.5755E-012,1.1840E-027
33,16,7.2446E-012,1.2163E-027
34,16,6.9432E-012,1.2865E-027
35,16,6.6334E-012,1.3610E-027
36,16,6.2783E-012,1.4200E-027
37,16,5.8328E-012,1.4631E-027
38,16,5.5675E-012,1.5888E-027
39,16,5.1843E-012,1.7788E-027
40,16,4.8973E-012,2.0811E-027
41,16,4.3791E-012,2.4497E-027
42,16,3.6144E-012,1.3085E-027
43,16,2.3010E-012,1.5304E-027

#ix=209,arr=2,vin=-4,rin=-3,rea=-3,vex=-5,rex=-1,tt=20000,tr=20000,tv=0,
0,17,3.7519E-012,7.4660E-029
1,17,4.1932E-012,8.4088E-029
2,17,4.6761E-012,1.0379E-028
3,17,5.3408E-012,1.4399E-028
4,17,5.9537E-012,1.7320E-028
5,17,6.5485E-012,2.1121E-028
6,17,7.2655E-012,2.6409E-028
7,17,7.9853E-012,3.2137E-028
8,17,8.6491E-012,3.7942E-028
9,17,9.5579E-012,4.6267E-028
10,17,1.0389E-011,5.3698E-028
11,17,1.1233E-011,6.3164E-028
12,17,1.1941E-011,7.0495E-028
13,17,1.2161E-011,7.2136E-028
14,17,1.2378E-011,7.7959E-028
15,17,1.2316E-011,8.1164E-028
16,17,1.2242E-011,8.3775E-028
17,17,1.1940E-011,8.3892E-028
18,17,1.1740E-011,8.5451E-028
19,17,1.1606E-011,8.8468E-028
20,17,1.1310E-011,8.8413E-028
21,17,1.1137E-011,9.0987E-028
22,17,1.0746E-011,9.2127E-028
23,17,1.0490E-011,9.3156E-028
24,17,9.9995E-012,9.3100E-028
25,17,9.8407E-012,9.8198E-028
26,17,9.4550E-012,9.9138E-028
27,17,9.1898E-012,1.0179E-027
28,17,9.0657E-012,1.0916E-027
29,17,8.6614E-012,1.0893E-027
30,17,8.3218E-012,1.1298E-027
31,17,7.9022E-012,1.1481E-027
32,17,7.6067E-012,1.1990E-027
33,17,7.3516E-012,1.2742E-027
34,17,7.0172E-012,1.3272E-027
35,17,6.5423E-012,1.3862E-027
36,17,6.3501E-012,1.4709E-027
37,17,5.9602E-012,1.5708E-027
38,17,5.6381E-012,1.6800E-027
39,17,5.3328E-012,1.9202E-027
40,17,4.9585E-012,2.1766E-027
41,17,4.3041E-012,2.4370E-027
42,17,3.6682E-012,1.3560E-027
43,17,2.4304E-012,1.6217E-027

#ix=210,arr=2,vin=-4,rin=-3,rea=-3,vex=-5,rex=-1,tt=20000,tr=20000,tv=0,
0,18,3.2794E-012,6.0817E-029
1,18,3.6645E-012,7.0283E-029
2,18,4.1239E-012,8.7990E-029
3,18,4.7141E-012,1.1988E-028
4,18,5.2065E-012,1.4393E-028
5,18,5.7846E-012,1.7843E-028
6,18,6.3904E-012,2.2061E-028
7,18,7.0629E-012,2.6916E-028
8,18,7.7657E-012,3.2885E-028
9,18,8.5563E-012,3.9431E-028
10,18,9.3734E-012,4.6817E-028
11,18,1.0273E-011,5.6492E-028
12,18,1.1050E-011,6.4489E-028
13,18,1.1599E-011,6.8935E-028
14,18,1.2017E-011,7.5566E-028
15,18,1.2084E-011,8.0467E-028
16,18,1.2168E-011,8.4660E-028
17,18,1.1955E-011,8.4671E-028
18,18,1.1984E-011,8.9145E-028
19,18,1.1606E-011,8.9153E-028
20,18,1.1338E-011,9.0993E-028
21,18,1.1116E-011,9.2035E-028
22,18,1.0823E-011,9.3488E-028
23,18,1.0565E-011,9.5302E-028
24,18,1.0309E-011,9.8070E-028
25,18,9.9722E-012,1.0096E-027
26,18,9.5521E-012,1.0153E-027
27,18,9.3143E-012,1.0465E-027
28,18,9.0730E-012,1.1029E-027
29,18,8.6781E-012,1.1141E-027
30,18,8.3485E-012,1.1619E-027
31,18,7.9802E-012,1.1861E-027
32,18,7.8340E-012,1.2762E-027
33,18,7.4850E-012,1.3302E-027
34,18,7.0837E-012,1.3628E-027
35,18,6.7274E-012,1.4425E-027
36,18,6.4224E-012,1.5542E-027
37,18,6.0331E-012,1.6403E-027
38,18,5.5941E-012,1.7074E-027
39,18,5.2359E-012,1.8609E-027
40,18,4.9910E-012,2.2369E-027
41,18,4.4612E-012,2.6218E-027
42,18,3.8245E-012,1.4514E-027
43,18,2.6133E-012,1.7592E-027

#ix=211,arr=2,vin=-4,rin=-3,rea=-3,vex=-5,rex=-1,tt=20000,tr=20000,tv=0,
0,19,2.8994E-012,5.2864E-029
1,19,3.2045E-012,5.8373E-029
2,19,3.5901E-012,7.1955E-029
3,19,4.1470E-012,1.0258E-028
4,19,4.5744E-012,1.2289E-028
5,19,5.0906E-012,1.4838E-028
6,19,5.5679E-012,1.8092E-028
7,19,6.2422E-012,2.2598E-028
8,19,6.8551E-012,2.7314E-028
9,19,7.6086E-012,3.3588E-028
10,19,8.3671E-012,4.0076E-028
11,19,9.2247E-012,4.8676E-028
12,19,1.0026E-011,5.7409E-028
13,19,1.0764E-011,6.3050E-028
14,19,1.1476E-011,7.2407E-028
15,19,1.1768E-011,7.8864E-028
16,19,1.2085E-011,8.5138E-028
17,19,1.1810E-011,8.5198E-028
18,19,1.1856E-011,8.8716E-028
19,19,1.1679E-011,9.1224E-028
20,19,1.1366E-011,9.2294E-028
21,19,1.1148E-011,9.2768E-028
22,19,1.1076E-011,9.8213E-028
23,19,1.0673E-011,9.7734E-028
24,19,1.0353E-011,9.9166E-028
25,19,1.0161E-011,1.0416E-027
26,19,9.7185E-012,1.0477E-027
27,19,9.3147E-012,1.0503E-027
28,19,9.1208E-012,1.1171E-027
29,19,8.8340E-012,1.1538E-027
30,19,8.4765E-012,1.2023E-027
31,19,8.0342E-012,1.1857E-027
32,19,7.8370E-012,1.3087E-027
33,19,7.4164E-012,1.3302E-027
34,19,7.0692E-012,1.3874E-027
35,19,6.8367E-012,1.5220E-027
36,19,6.4901E-012,1.6056E-027
37,19,6.2038E-012,1.7410E-027
38,19,5.7720E-012,1.8225E-027
39,19,5.5908E-012,2.1098E-027
40,19,5.0900E-012,2.3439E-027
41,19,4.6522E-012,2.9194E-027
42,19,3.9443E-012,1.5608E-027
43,19,2.8316E-012,1.9607E-027

#ix=212,arr=2,vin=-4,rin=-3,rea=-3,vex=-5,rex=-1,tt=20000,tr=20000,tv=0,
0,20,2.5666E-012,4.5569E-029
1,20,2.8168E-012,4.9537E-029
2,20,3.1710E-012,6.2253E-029
3,20,3.5846E-012,8.5220E-029
4,20,4.0168E-012,1.0143E-028
5,20,4.4341E-012,1.2469E-028
6,20,4.9399E-012,1.5662E-028
7,20,5.5742E-012,1.9641E-028
8,20,6.1818E-012,2.3722E-028
9,20,6.7906E-012,2.8873E-028
10,20,7.5151E-012,3.4268E-028
11,20,8.2408E-012,4.1848E-028
12,20,9.1390E-012,5.1014E-028
13,20,9.8421E-012,5.6719E-028
14,20,1.0544E-011,6.5075E-028
15,20,1.1182E-011,7.5092E-028
16,20,1.1386E-011,7.9647E-028
17,20,1.1751E-011,8.5569E-028
18,20,1.1818E-011,8.9592E-028
19,20,1.1611E-011,9.1229E-028
20,20,1.1545E-011,9.5932E-028
21,20,1.1326E-011,9.6476E-028
22,20,1.1034E-011,9.8040E-028
23,20,1.0767E-011,9.9316E-028
24,20,1.0553E-011,1.0237E-027
25,20,1.0225E-011,1.0624E-027
26,20,1.0034E-011,1.0945E-027
27,20,9.6904E-012,1.1283E-027
28,20,9.2049E-012,1.1393E-027
29,20,8.7914E-012,1.1586E-027
30,20,8.5231E-012,1.2082E-027
31,20,8.1037E-012,1.2407E-027
32,20,7.9846E-012,1.3481E-027
33,20,7.6748E-012,1.4281E-027
34,20,7.3898E-012,1.4978E-027
35,20,6.8952E-012,1.5300E-027
36,20,6.6049E-012,1.6656E-027
37,20,6.2611E-012,1.7771E-027
38,20,5.9411E-012,1.9253E-027
39,20,5.5876E-012,2.1375E-027
40,20,5.1834E-012,2.4326E-027
41,20,4.7568E-012,3.0607E-027
42,20,4.1417E-012,1.6818E-027
43,20,3.0386E-012,2.0690E-027

#ix=213,arr=2,vin=-4,rin=-3,rea=-3,vex=-5,rex=-1,tt=20000,tr=20000,tv=0,
0,21,2.2206E-012,3.7792E-029
1,21,2.4556E-012,4.1794E-029
2,21,2.7084E-012,5.0830E-029
3,21,3.0955E-012,6.9754E-029
4,21,3.4797E-012,8.5011E-029
5,21,3.8625E-012,1.0320E-028
6,21,4.3083E-012,1.2949E-028
7,21,4.8758E-012,1.6305E-028
8,21,5.4253E-012,1.9871E-028
9,21,5.9351E-012,2.3806E-028
10,21,6.6606E-012,2.9088E-028
11,21,7.3804E-012,3.5597E-028
12,21,8.0823E-012,4.2808E-028
13,21,8.8302E-012,4.9532E-028
14,21,9.5530E-012,5.8300E-028
15,21,1.0388E-011,6.9354E-028
16,21,1.0865E-011,7.6337E-028
17,21,1.1216E-011,8.2092E-028
18,21,1.1444E-011,8.7498E-028
19,21,1.1541E-011,9.1409E-028
20,21,1.1517E-011,9.6018E-028
21,21,1.1137E-011,9.4966E-028
22,21,1.0919E-011,9.7475E-028
23,21,1.0740E-011,9.9959E-028
24,21,1.0740E-011,1.0627E-027
25,21,1.0444E-011,1.1076E-027
26,21,9.9352E-012,1.1003E-027
27,21,9.6181E-012,1.1301E-027
28,21,9.4700E-012,1.1856E-027
29,21,8.9097E-012,1.1832E-027
30,21,8.7700E-012,1.2770E-027
31,21,8.4174E-012,1.3058E-027
32,21,8.0874E-012,1.3624E-027
33,21,7.6626E-012,1.4300E-027
34,21,7.3199E-012,1.4936E-027
35,21,7.0637E-012,1.6275E-027
36,21,6.7383E-012,1.7243E-027
37,21,6.3350E-012,1.8196E-027
38,21,6.0167E-012,1.9904E-027
39,21,5.7778E-012,2.3068E-027
40,21,5.2438E-012,2.5526E-027
41,21,4.8564E-012,3.1519E-027
42,21,4.2252E-012,1.7326E-027
43,21,3.2868E-012,2.3052E-027

#ix=214,arr=2,vin=-4,rin=-3,rea=-3,vex=-5,rex=-1,tt=20000,tr=20000,tv=0,
0,22,1.9506E-012,3.2494E-029
1,22,2.1564E-012,3.4572E-029
2,22,2.3647E-012,4.2545E-029
3,22,2.7192E-012,6.0368E-029
4,22,3.0214E-012,6.9633E-029
5,22,3.3823E-012,8.7855E-029
6,22,3.7583E-012,1.0972E-028
7,22,4.2994E-012,1.3879E-028
8,22,4.7356E-012,1.6528E-028
9,22,5.3166E-012,2.0715E-028
10,22,5.8410E-012,2.4347E-028
11,22,6.4465E-012,2.9386E-028
12,22,7.2133E-012,3.7261E-028
13,22,7.9495E-012,4.2372E-028
14,22,8.7082E-012,5.1553E-028
15,22,9.3576E-012,6.1066E-028
16,22,9.9625E-012,6.9049E-028
17,22,1.0347E-011,7.4638E-028
18,22,1.0839E-011,8.2201E-028
19,22,1.1196E-011,9.0296E-028
20,22,1.1183E-011,9.2836E-028
21,22,1.1256E-011,9.7915E-028
22,22,1.0942E-011,9.8622E-028
23,22,1.0796E-011,1.0235E-027
24,22,1.0637E-011,1.0617E-027
25,22,1.0485E-011,1.1172E-027
26,22,1.0101E-011,1.1261E-027
27,22,9.6868E-012,1.1245E-027
28,22,9.4318E-012,1.1937E-027
29,22,9.1591E-012,1.2341E-027
30,22,8.8733E-012,1.3040E-027
31,22,8.4584E-012,1.3210E-027
32,22,8.0624E-012,1.3817E-027
33,22,7.6414E-012,1.4270E-027
34,22,7.3593E-012,1.5216E-027
35,22,7.0737E-012,1.6340E-027
36,22,6.6893E-012,1.7195E-027
37,22,6.4125E-012,1.8650E-027
38,22,5.9926E-012,1.9811E-027
39,22,5.7361E-012,2.2909E-027
40,22,5.2866E-012,2.5880E-027
41,22,4.9143E-012,3.2113E-027
42,22,4.4397E-012,1.8522E-027
43,22,3.4945E-012,2.3592E-027

#ix=215,arr=2,vin=-4,rin=-3,rea=-3,vex=-5,rex=-1,tt=20000,tr=20000,tv=0,
0,23,1.6899E-012,2.7575E-029
1,23,1.8687E-012,2.9365E-029
2,23,2.0572E-012,3.6408E-029
3,23,2.3511E-012,5.0840E-029
4,23,2.5968E-012,5.8682E-029
5,23,2.9359E-012,7.3611E-029
6,23,3.2843E-012,9.2400E-029
7,23,3.7346E-012,1.1682E-028
8,23,4.1831E-012,1.4063E-028
9,23,4.6817E-012,1.7257E-028
10,23,5.2617E-012,2.1149E-028
11,23,5.7356E-012,2.5443E-028
12,23,6.3587E-012,3.1565E-028
13,23,7.0361E-012,3.6244E-028
14,23,7.6796E-012,4.3709E-028
15,23,8.3793E-012,5.3617E-028
16,23,9.0260E-012,6.1632E-028
17,23,9.5749E-012,6.9040E-028
18,23,1.0045E-011,7.5844E-028
19,23,1.0556E-011,8.3922E-028
20,23,1.0847E-011,9.0686E-028
21,23,1.0923E-011,9.4898E-028
22,23,1.0776E-011,9.7860E-028
23,23,1.0646E-011,1.0024E-027
24,23,1.0536E-011,1.0559E-027
25,23,1.0220E-011,1.0964E-027
26,23,1.0052E-011,1.1304E-027
27,23,9.7301E-012,1.1532E-027
28,23,9.5516E-012,1.2160E-027
29,23,9.1544E-012,1.2330E-027
30,23,8.9217E-012,1.3164E-027
31,23,8.4287E-012,1.3281E-027
32,23,8.2164E-012,1.4143E-027
33,23,7.7834E-012,1.4802E-027
34,23,7.5978E-012,1.5843E-027
35,23,7.0820E-012,1.6426E-027
36,23,6.6797E-012,1.7211E-027
37,23,6.5092E-012,1.9312E-027
38,23,6.0884E-012,2.0415E-027
39,23,5.8716E-012,2.3948E-027
40,23,5.3262E-012,2.6378E-027
41,23,5.0437E-012,3.3697E-027
42,23,4.5852E-012,1.9055E-027
43,23,3.7284E-012,2.5395E-027

#ix=216,arr=2,vin=-4,rin=-3,rea=-3,vex=-5,rex=-1,tt=20000,tr=20000,tv=0,
0,24,1.4841E-012,2.3302E-029
1,24,1.6232E-012,2.5091E-029
2,24,1.7785E-012,3.0222E-029
3,24,1.9832E-012,4.1547E-029
4,24,2.2562E-012,4.8912E-029
5,24,2.5642E-012,6.1615E-029
6,24,2.9161E-012,8.0536E-029
7,24,3.2123E-012,9.7645E-029
8,24,3.6059E-012,1.1567E-028
9,24,4.0957E-012,1.4538E-028
10,24,4.5212E-012,1.7172E-028
11,24,5.0820E-012,2.1654E-028
12,24,5.6276E-012,2.6584E-028
13,24,6.2431E-012,3.0695E-028
14,24,6.8754E-012,3.8021E-028
15,24,7.4870E-012,4.6375E-028
16,24,8.1404E-012,5.4823E-028
17,24,8.6862E-012,6.2008E-028
18,24,9.1463E-012,6.8732E-028
19,24,9.8430E-012,7.8692E-028
20,24,1.0125E-011,8.4439E-028
21,24,1.0417E-011,9.0710E-028
22,24,1.0399E-011,9.6204E-028
23,24,1.0579E-011,1.0062E-027
24,24,1.0474E-011,1.0618E-027
25,24,1.0364E-011,1.1188E-027
26,24,1.0078E-011,1.1486E-027
27,24,9.8816E-012,1.2033E-027
28,24,9.5168E-012,1.2275E-027
29,24,9.2946E-012,1.2662E-027
30,24,8.9085E-012,1.3195E-027
31,24,8.4242E-012,1.3099E-027
32,24,8.0676E-012,1.3857E-027
33,24,7.9376E-012,1.5023E-027
34,24,7.4927E-012,1.5515E-027
35,24,7.1079E-012,1.6658E-027
36,24,6.7372E-012,1.7641E-027
37,24,6.5076E-012,1.9272E-027
38,24,6.0374E-012,2.0293E-027
39,24,6.0294E-012,2.4851E-027
40,24,5.4502E-012,2.7370E-027
41,24,5.0612E-012,3.3165E-027
42,24,4.6804E-012,1.9542E-027
43,24,3.9065E-012,2.5911E-027

#ix=217,arr=2,vin=-4,rin=-3,rea=-3,vex=-5,rex=-1,tt=20000,tr=20000,tv=0,
0,25,1.3018E-012,2.0514E-029
1,25,1.4278E-012,2.1565E-029
2,25,1.5353E-012,2.5991E-029
3,25,1.7543E-012,3.6633E-029
4,25,1.9554E-012,4.1057E-029
5,25,2.2055E-012,5.2708E-029
6,25,2.4590E-012,6.5167E-029
7,25,2.8195E-012,8.2343E-029
8,25,3.1887E-012,9.9926E-029
9,25,3.5624E-012,1.2285E-028
10,25,4.0104E-012,1.4699E-028
11,25,4.4706E-012,1.8501E-028
12,25,4.9416E-012,2.2789E-028
13,25,5.5443E-012,2.6782E-028
14,25,6.0035E-012,3.2013E-028
15,25,6.5941E-012,3.9415E-028
16,25,7.2525E-012,4.7251E-028
17,25,7.7702E-012,5.4272E-028
18,25,8.3298E-012,6.2127E-028
19,25,8.9083E-012,7.0894E-028
20,25,9.3104E-012,7.7324E-028
21,25,9.6475E-012,8.3505E-028
22,25,1.0014E-011,9.1243E-028
23,25,1.0054E-011,9.5363E-028
24,25,9.9760E-012,1.0058E-027
25,25,9.9039E-012,1.0640E-027
26,25,9.8492E-012,1.1334E-027
27,25,9.6179E-012,1.1581E-027
28,25,9.5410E-012,1.2282E-027
29,25,9.0394E-012,1.2363E-027
30,25,8.9744E-012,1.3244E-027
31,25,8.3558E-012,1.3167E-027
32,25,8.1721E-012,1.4029E-027
33,25,7.8211E-012,1.4954E-027
34,25,7.5132E-012,1.5899E-027
35,25,7.0725E-012,1.6609E-027
36,25,6.5707E-012,1.6962E-027
37,25,6.3579E-012,1.8885E-027
38,25,5.9681E-012,1.9924E-027
39,25,5.8297E-012,2.3696E-027
40,25,5.3698E-012,2.7170E-027
41,25,5.0098E-012,3.3384E-027
42,25,4.6408E-012,1.9260E-027
43,25,4.0310E-012,2.6202E-027

#ix=218,arr=2,vin=-4,rin=-3,rea=-3,vex=-5,rex=-1,tt=20000,tr=20000,tv=0,
0,26,1.1480E-012,1.7894E-029
1,26,1.2332E-012,1.8146E-029
2,26,1.3382E-012,2.2581E-029
3,26,1.5158E-012,3.0769E-029
4,26,1.6994E-012,3.4257E-029
5,26,1.8917E-012,4.3215E-029
6,26,2.1817E-012,5.6860E-029
7,26,2.4069E-012,6.7780E-029
8,26,2.7404E-012,8.1967E-029
9,26,3.1438E-012,1.0585E-028
10,26,3.4427E-012,1.2277E-028
11,26,3.8242E-012,1.5156E-028
12,26,4.3062E-012,1.8956E-028
13,26,4.7783E-012,2.2259E-028
14,26,5.2929E-012,2.7267E-028
15,26,5.8611E-012,3.4293E-028
16,26,6.4312E-012,4.1053E-028
17,26,6.9100E-012,4.7158E-028
18,26,7.3563E-012,5.3846E-028
19,26,8.0082E-012,6.2543E-028
20,26,8.4551E-012,7.0031E-028
21,26,8.9017E-012,7.7624E-028
22,26,9.1588E-012,8.3452E-028
23,26,9.4511E-012,9.0323E-028
24,26,9.5366E-012,9.6304E-028
25,26,9.6033E-012,1.0358E-027
26,26,9.5584E-012,1.0825E-027
27,26,9.3849E-012,1.1353E-027
28,26,9.2182E-012,1.1946E-027
29,26,8.9477E-012,1.2318E-027
30,26,8.6326E-012,1.2778E-027
31,26,8.4195E-012,1.3229E-027
32,26,8.0559E-012,1.4004E-027
33,26,7.7741E-012,1.4734E-027
34,26,7.3659E-012,1.5332E-027
35,26,6.8950E-012,1.5738E-027
36,26,6.7568E-012,1.7675E-027
37,26,6.2477E-012,1.8299E-027
38,26,6.0723E-012,2.0376E-027
39,26,5.7675E-012,2.3463E-027
40,26,5.2609E-012,2.6041E-027
41,26,5.0059E-012,3.4054E-027
42,26,4.7347E-012,1.9545E-027
43,26,4.2564E-012,2.6757E-027

#ix=219,arr=2,vin=-4,rin=-3,rea=-3,vex=-5,rex=-1,tt=20000,tr=20000,tv=0,
0,27,9.9216E-013,1.5356E-029
1,27,1.0644E-012,1.5146E-029
2,27,1.1577E-012,1.8788E-029
3,27,1.3388E-012,2.6877E-029
4,27,1.4753E-012,2.9698E-029
5,27,1.6230E-012,3.5917E-029
6,27,1.8414E-012,4.6751E-029
7,27,2.1263E-012,5.9084E-029
8,27,2.3727E-012,6.9801E-029
9,27,2.7505E-012,8.9522E-029
10,27,2.9911E-012,1.0371E-028
11,27,3.3760E-012,1.3144E-028
12,27,3.8131E-012,1.6720E-028
13,27,4.2070E-012,1.9120E-028
14,27,4.6559E-012,2.3125E-028
15,27,5.1453E-012,2.9407E-028
16,27,5.5886E-012,3.4316E-028
17,27,6.0799E-012,4.0179E-028
18,27,6.6481E-012,4.8127E-028
19,27,7.0836E-012,5.4762E-028
20,27,7.5746E-012,6.1864E-028
21,27,7.9364E-012,6.8656E-028
22,27,8.4012E-012,7.6444E-028
23,27,8.7347E-012,8.1961E-028
24,27,8.9317E-012,8.9571E-028
25,27,8.9875E-012,9.6979E-028
26,27,9.1139E-012,1.0273E-027
27,27,8.9990E-012,1.0802E-027
28,27,8.9889E-012,1.1615E-027
29,27,8.6523E-012,1.1763E-027
30,27,8.4463E-012,1.2528E-027
31,27,8.1443E-012,1.2786E-027
32,27,8.0454E-012,1.4129E-027
33,27,7.7186E-012,1.4819E-027
34,27,7.2344E-012,1.4793E-027
35,27,6.9570E-012,1.6151E-027
36,27,6.5976E-012,1.6950E-027
37,27,6.1748E-012,1.8198E-027
38,27,5.8276E-012,1.9241E-027
39,27,5.5581E-012,2.2342E-027
40,27,5.2876E-012,2.5870E-027
41,27,5.0572E-012,3.3862E-027
42,27,4.7761E-012,1.9291E-027
43,27,4.3128E-012,2.5856E-027

#ix=220,arr=2,vin=-4,rin=-3,rea=-3,vex=-5,rex=-1,tt=20000,tr=20000,tv=0,
0,28,8.6100E-013,1.3207E-029
1,28,9.3849E-013,1.3670E-029
2,28,1.0137E-012,1.6007E-029
3,28,1.1142E-012,2.1661E-029
4,28,1.2538E-012,2.3953E-029
5,28,1.4079E-012,3.0415E-029
6,28,1.5808E-012,3.8990E-029
7,28,1.8076E-012,5.0038E-029
8,28,2.0377E-012,5.8052E-029
9,28,2.3121E-012,7.3482E-029
10,28,2.6141E-012,8.9203E-029
11,28,2.9855E-012,1.1110E-028
12,28,3.1934E-012,1.3252E-028
13,28,3.6290E-012,1.5862E-028
14,28,4.0426E-012,1.9596E-028
15,28,4.5097E-012,2.4878E-028
16,28,4.8853E-012,2.9679E-028
17,28,5.3150E-012,3.4410E-028
18,28,5.7758E-012,4.0177E-028
19,28,6.1662E-012,4.6284E-028
20,28,6.6949E-012,5.3787E-028
21,28,6.9817E-012,5.9145E-028
22,28,7.5113E-012,6.7123E-028
23,28,7.9458E-012,7.5214E-028
24,28,8.2069E-012,8.2587E-028
25,28,8.3610E-012,8.9785E-028
26,28,8.4717E-012,9.5318E-028
27,28,8.4482E-012,9.9842E-028
28,28,8.5445E-012,1.0998E-027
29,28,8.4806E-012,1.1610E-027
30,28,8.1314E-012,1.1932E-027
31,28,8.0799E-012,1.2626E-027
32,28,7.7183E-012,1.3139E-027
33,28,7.4851E-012,1.3929E-027
34,28,7.1514E-012,1.4637E-027
35,28,6.8013E-012,1.5903E-027
36,28,6.4840E-012,1.6885E-027
37,28,6.1122E-012,1.7548E-027
38,28,5.5968E-012,1.8289E-027
39,28,5.4808E-012,2.1733E-027
40,28,5.1815E-012,2.5272E-027
41,28,4.9059E-012,3.2452E-027
42,28,4.7222E-012,1.8581E-027
43,28,4.4028E-012,2.6365E-027

#ix=221,arr=2,vin=-4,rin=-3,rea=-3,vex=-5,rex=-1,tt=20000,tr=20000,tv=0,
0,29,7.3121E-013,1.0859E-029
1,29,8.1084E-013,1.1342E-029
2,29,8.6462E-013,1.3192E-029
3,29,9.7602E-013,1.8409E-029
4,29,1.0855E-012,2.0453E-029
5,29,1.2328E-012,2.6585E-029
6,29,1.3775E-012,3.3920E-029
7,29,1.5820E-012,4.2839E-029
8,29,1.7567E-012,4.8584E-029
9,29,2.0106E-012,6.2207E-029
10,29,2.2775E-012,7.5388E-029
11,29,2.5228E-012,9.1443E-029
12,29,2.8208E-012,1.1241E-028
13,29,3.1551E-012,1.3491E-028
14,29,3.5195E-012,1.6506E-028
15,29,3.9106E-012,2.1258E-028
16,29,4.3342E-012,2.5795E-028
17,29,4.7099E-012,3.0465E-028
18,29,5.0216E-012,3.4370E-028
19,29,5.3254E-012,3.9237E-028
20,29,5.8584E-012,4.6457E-028
21,29,6.2922E-012,5.2380E-028
22,29,6.5842E-012,5.7978E-028
23,29,6.9316E-012,6.4960E-028
24,29,7.3425E-012,7.2834E-028
25,29,7.4913E-012,7.8797E-028
26,29,7.7252E-012,8.5271E-028
27,29,7.9507E-012,9.3841E-028
28,29,8.0063E-012,1.0184E-027
29,29,7.9278E-012,1.0693E-027
30,29,7.7562E-012,1.1212E-027
31,29,7.6587E-012,1.1892E-027
32,29,7.4442E-012,1.2583E-027
33,29,7.0997E-012,1.3119E-027
34,29,6.9096E-012,1.3933E-027
35,29,6.5918E-012,1.4927E-027
36,29,6.2900E-012,1.5946E-027
37,29,5.8987E-012,1.6747E-027
38,29,5.5161E-012,1.7829E-027
39,29,5.2579E-012,2.0787E-027
40,29,5.1216E-012,2.4767E-027
41,29,4.9004E-012,3.1960E-027
42,29,4.7212E-012,1.7751E-027
43,29,4.4360E-012,2.4583E-027

#ix=222,arr=2,vin=-4,rin=-3,rea=-3,vex=-5,rex=-1,tt=20000,tr=20000,tv=0,
0,30,6.2169E-013,8.9465E-030
1,30,6.8150E-013,8.8808E-030
2,30,7.4281E-013,1.1315E-029
3,30,8.3429E-013,1.5784E-029
4,30,9.3613E-013,1.8022E-029
5,30,1.0344E-012,2.1368E-029
6,30,1.1682E-012,2.8196E-029
7,30,1.3585E-012,3.5773E-029
8,30,1.4813E-012,3.9767E-029
9,30,1.6739E-012,5.0227E-029
10,30,1.9099E-012,6.1319E-029
11,30,2.1580E-012,7.6016E-029
12,30,2.4220E-012,9.6957E-029
13,30,2.7166E-012,1.1301E-028
14,30,3.0162E-012,1.3597E-028
15,30,3.3701E-012,1.7852E-028
16,30,3.7411E-012,2.2118E-028
17,30,4.0559E-012,2.5214E-028
18,30,4.3713E-012,2.9297E-028
19,30,4.7125E-012,3.4463E-028
20,30,4.9871E-012,3.8327E-028
21,30,5.3781E-012,4.4142E-028
22,30,5.7497E-012,5.0131E-028
23,30,6.1615E-012,5.6985E-028
24,30,6.3372E-012,6.1798E-028
25,30,6.8425E-012,7.2836E-028
26,30,6.9880E-012,7.6852E-028
27,30,7.2740E-012,8.5492E-028
28,30,7.2950E-012,9.1041E-028
29,30,7.3789E-012,9.7968E-028
30,30,7.2873E-012,1.0441E-027
31,30,7.2282E-012,1.1190E-027
32,30,6.9952E-012,1.1678E-027
33,30,6.9348E-012,1.2659E-027
34,30,6.6830E-012,1.3336E-027
35,30,6.4057E-012,1.4159E-027
36,30,6.0426E-012,1.5064E-027
37,30,5.6278E-012,1.5629E-027
38,30,5.3531E-012,1.6849E-027
39,30,5.0684E-012,1.9006E-027
40,30,4.8883E-012,2.2983E-027
41,30,4.6632E-012,2.8726E-027
42,30,4.6408E-012,1.6989E-027
43,30,4.2631E-012,2.3037E-027

#ix=223,arr=2,vin=-4,rin=-3,rea=-3,vex=-5,rex=-1,tt=20000,tr=20000,tv=0,
0,31,5.4081E-013,8.0589E-030
1,31,5.8804E-013,7.5665E-030
2,31,6.2491E-013,9.3603E-030
3,31,7.2135E-013,1.3304E-029
4,31,7.9857E-013,1.4353E-029
5,31,8.8062E-013,1.7965E-029
6,31,1.0089E-012,2.3967E-029
7,31,1.1125E-012,2.8968E-029
8,31,1.2780E-012,3.3595E-029
9,31,1.4774E-012,4.3501E-029
10,31,1.6315E-012,5.0695E-029
11,31,1.7967E-012,6.0969E-029
12,31,2.0799E-012,8.0545E-029
13,31,2.3080E-012,9.4388E-029
14,31,2.5836E-012,1.1690E-028
15,31,2.8555E-012,1.4595E-028
16,31,3.1474E-012,1.7809E-028
17,31,3.4101E-012,2.0627E-028
18,31,3.7470E-012,2.4577E-028
19,31,4.0635E-012,2.8966E-028
20,31,4.2609E-012,3.2157E-028
21,31,4.6132E-012,3.6551E-028
22,31,4.9180E-012,4.1738E-028
23,31,5.3462E-012,4.9013E-028
24,31,5.5927E-012,5.3760E-028
25,31,5.9662E-012,6.1593E-028
26,31,6.2074E-012,6.7620E-028
27,31,6.5427E-012,7.4764E-028
28,31,6.6390E-012,8.2270E-028
29,31,6.6754E-012,8.6318E-028
30,31,6.7965E-012,9.5138E-028
31,31,6.6113E-012,9.8083E-028
32,31,6.6069E-012,1.0844E-027
33,31,6.5488E-012,1.1838E-027
34,31,6.3702E-012,1.2448E-027
35,31,6.0231E-012,1.3035E-027
36,31,5.9218E-012,1.4443E-027
37,31,5.5700E-012,1.5071E-027
38,31,5.2268E-012,1.6171E-027
39,31,5.0534E-012,1.8766E-027
40,31,4.6678E-012,2.1362E-027
41,31,4.3708E-012,2.6457E-027
42,31,4.4986E-012,1.5891E-027
43,31,4.0822E-012,2.1269E-027

#ix=224,arr=2,vin=-4,rin=-3,rea=-3,vex=-5,rex=-1,tt=20000,tr=20000,tv=0,
0,32,4.6089E-013,6.4710E-030
1,32,4.9273E-013,6.0364E-030
2,32,5.4299E-013,8.5326E-030
3,32,6.0697E-013,1.0985E-029
4,32,6.7639E-013,1.1877E-029
5,32,7.6431E-013,1.5230E-029
6,32,8.5479E-013,1.9946E-029
7,32,9.7591E-013,2.4915E-029
8,32,1.0779E-012,2.8231E-029
9,32,1.2195E-012,3.5715E-029
10,32,1.3676E-012,4.2077E-029
11,32,1.5431E-012,5.1415E-029
12,32,1.7109E-012,6.4703E-029
13,32,1.9368E-012,7.8281E-029
14,32,2.1806E-012,9.5963E-029
15,32,2.3958E-012,1.1927E-028
16,32,2.6301E-012,1.4423E-028
17,32,2.9086E-012,1.7557E-028
18,32,3.1410E-012,1.9955E-028
19,32,3.3971E-012,2.3998E-028
20,32,3.6814E-012,2.7266E-028
21,32,3.9187E-012,3.0535E-028
22,32,4.2273E-012,3.5537E-028
23,32,4.5549E-012,4.0938E-028
24,32,4.7347E-012,4.4712E-028
25,32,5.1346E-012,5.1944E-028
26,32,5.3876E-012,5.7719E-028
27,32,5.5864E-012,6.3374E-028
28,32,5.8705E-012,7.0331E-028
29,32,6.0451E-012,7.8125E-028
30,32,6.1469E-012,8.3454E-028
31,32,6.0700E-012,8.8843E-028
32,32,6.1047E-012,9.7773E-028
33,32,6.0121E-012,1.0548E-027
34,32,5.9003E-012,1.1168E-027
35,32,5.8160E-012,1.2404E-027
36,32,5.4945E-012,1.2897E-027
37,32,5.0495E-012,1.3095E-027
38,32,4.8964E-012,1.4550E-027
39,32,4.5842E-012,1.5945E-027
40,32,4.2653E-012,1.8397E-027
41,32,4.0412E-012,2.3593E-027
42,32,4.1522E-012,1.4123E-027
43,32,3.7981E-012,1.9284E-027

#ix=225,arr=2,vin=-4,rin=-3,rea=-3,vex=-5,rex=-1,tt=20000,tr=20000,tv=0,
0,33,3.7447E-013,5.2648E-030
1,33,4.1305E-013,5.0967E-030
2,33,4.5840E-013,6.5750E-030
3,33,5.1157E-013,9.2733E-030
4,33,5.7676E-013,1.0158E-029
5,33,6.2493E-013,1.2157E-029
6,33,7.0835E-013,1.6609E-029
7,33,7.9489E-013,2.0324E-029
8,33,8.7191E-013,2.2128E-029
9,33,9.8251E-013,2.7825E-029
10,33,1.1182E-012,3.3478E-029
11,33,1.2872E-012,4.2179E-029
12,33,1.4324E-012,5.2799E-029
13,33,1.6153E-012,6.3953E-029
14,33,1.8057E-012,7.7219E-029
15,33,2.0178E-012,1.0055E-028
16,33,2.1892E-012,1.2064E-028
17,33,2.4026E-012,1.3764E-028
18,33,2.6051E-012,1.6330E-028
19,33,2.8167E-012,1.9118E-028
20,33,3.1185E-012,2.2958E-028
21,33,3.2969E-012,2.5246E-028
22,33,3.5354E-012,2.9041E-028
23,33,3.8064E-012,3.3085E-028
24,33,3.9723E-012,3.7227E-028
25,33,4.3265E-012,4.2881E-028
26,33,4.5777E-012,4.8604E-028
27,33,4.8419E-012,5.4736E-028
28,33,5.1470E-012,6.0605E-028
29,33,5.2636E-012,6.5969E-028
30,33,5.4686E-012,7.2646E-028
31,33,5.5724E-012,7.9940E-028
32,33,5.5925E-012,8.7888E-028
33,33,5.6381E-012,9.4875E-028
34,33,5.4536E-012,1.0077E-027
35,33,5.2998E-012,1.1124E-027
36,33,5.1482E-012,1.1643E-027
37,33,4.8477E-012,1.2300E-027
38,33,4.5174E-012,1.2772E-027
39,33,4.2700E-012,1.4591E-027
40,33,3.9355E-012,1.6278E-027
41,33,3.8204E-012,2.1453E-027
42,33,3.8039E-012,1.2711E-027
43,33,3.5415E-012,1.7009E-027

#ix=226,arr=2,vin=-4,rin=-3,rea=-3,vex=-5,rex=-1,tt=20000,tr=20000,tv=0,
0,34,3.0977E-013,4.1923E-030
1,34,3.4912E-013,3.9512E-030
2,34,3.9266E-013,5.9542E-030
3,34,4.3099E-013,8.0059E-030
4,34,4.7744E-013,8.3604E-030
5,34,5.2777E-013,1.0096E-029
6,34,5.8625E-013,1.3622E-029
7,34,6.5929E-013,1.6189E-029
8,34,7.4603E-013,1.8563E-029
9,34,8.3819E-013,2.3689E-029
10,34,9.4051E-013,2.7583E-029
11,34,1.0295E-012,3.3093E-029
12,34,1.1730E-012,4.2240E-029
13,34,1.3302E-012,5.1590E-029
14,34,1.4812E-012,6.1451E-029
15,34,1.6046E-012,7.6408E-029
16,34,1.8123E-012,9.8782E-029
17,34,1.9734E-012,1.1203E-028
18,34,2.1308E-012,1.3192E-028
19,34,2.2868E-012,1.4966E-028
20,34,2.4497E-012,1.7273E-028
21,34,2.7206E-012,2.0724E-028
22,34,2.9911E-012,2.4084E-028
23,34,3.1662E-012,2.6749E-028
24,34,3.4025E-012,3.1128E-028
25,34,3.6909E-012,3.6559E-028
26,34,3.8827E-012,4.0679E-028
27,34,4.1545E-012,4.5611E-028
28,34,4.3270E-012,5.0209E-028
29,34,4.5622E-012,5.5822E-028
30,34,4.8740E-012,6.4600E-028
31,34,4.8807E-012,6.7218E-028
32,34,5.0483E-012,7.5530E-028
33,34,5.1013E-012,8.3526E-028
34,34,4.9507E-012,8.8562E-028
35,34,4.8414E-012,9.4379E-028
36,34,4.7037E-012,1.0319E-027
37,34,4.4579E-012,1.0908E-027
38,34,4.1793E-012,1.1458E-027
39,34,3.9096E-012,1.2696E-027
40,34,3.5022E-012,1.3731E-027
41,34,3.2338E-012,1.7096E-027
42,34,3.3711E-012,1.0598E-027
43,34,3.4412E-012,1.5741E-027

#ix=227,arr=2,vin=-4,rin=-3,rea=-3,vex=-5,rex=-1,tt=20000,tr=20000,tv=0,
0,35,2.5949E-013,3.5211E-030
1,35,2.9101E-013,3.3940E-030
2,35,3.2530E-013,4.5036E-030
3,35,3.5502E-013,6.1537E-030
4,35,3.9864E-013,6.7547E-030
5,35,4.4674E-013,8.6346E-030
6,35,4.8249E-013,1.1019E-029
7,35,5.4778E-013,1.3556E-029
8,35,5.9633E-013,1.4185E-029
9,35,6.8464E-013,1.8937E-029
10,35,7.7584E-013,2.2566E-029
11,35,8.7274E-013,2.7167E-029
12,35,9.7606E-013,3.5140E-029
13,35,1.0779E-012,4.0191E-029
14,35,1.2025E-012,4.8765E-029
15,35,1.3523E-012,6.4470E-029
16,35,1.4517E-012,7.5756E-029
17,35,1.5933E-012,8.9227E-029
18,35,1.7132E-012,1.0082E-028
19,35,1.8907E-012,1.2428E-028
20,35,2.0458E-012,1.4059E-028
21,35,2.1828E-012,1.6038E-028
22,35,2.3659E-012,1.8269E-028
23,35,2.6004E-012,2.1667E-028
24,35,2.7907E-012,2.5238E-028
25,35,2.9970E-012,2.8523E-028
26,35,3.1384E-012,3.0917E-028
27,35,3.4570E-012,3.6888E-028
28,35,3.7130E-012,4.2411E-028
29,35,3.9618E-012,4.7441E-028
30,35,4.0863E-012,5.1859E-028
31,35,4.1420E-012,5.5385E-028
32,35,4.3986E-012,6.2756E-028
33,35,4.4343E-012,6.9429E-028
34,35,4.4710E-012,7.5925E-028
35,35,4.5112E-012,8.5129E-028
36,35,4.3041E-012,8.8196E-028
37,35,4.1299E-012,9.5148E-028
38,35,3.8477E-012,9.9351E-028
39,35,3.5748E-012,1.1014E-027
40,35,3.1824E-012,1.2180E-027
41,35,2.9442E-012,1.4420E-027
42,35,2.9846E-012,8.9833E-028
43,35,3.3855E-012,1.4203E-027

#ix=228,arr=2,vin=-4,rin=-3,rea=-3,vex=-5,rex=-1,tt=20000,tr=20000,tv=0,
0,36,2.1456E-013,2.9187E-030
1,36,2.3932E-013,2.6699E-030
2,36,2.7185E-013,3.6125E-030
3,36,2.9817E-013,5.3169E-030
4,36,3.3704E-013,5.5596E-030
5,36,3.5217E-013,6.3492E-030
6,36,4.1248E-013,9.5807E-030
7,36,4.6079E-013,1.1104E-029
8,36,5.0403E-013,1.2143E-029
9,36,5.7186E-013,1.5464E-029
10,36,6.4346E-013,1.8546E-029
11,36,7.0516E-013,2.1619E-029
12,36,8.0506E-013,2.8950E-029
13,36,9.0622E-013,3.3764E-029
14,36,9.8536E-013,3.9957E-029
15,36,1.0956E-012,4.9979E-029
16,36,1.1709E-012,6.0349E-029
17,36,1.3158E-012,7.1950E-029
18,36,1.4195E-012,8.1830E-029
19,36,1.5237E-012,9.4183E-029
20,36,1.6472E-012,1.1046E-028
21,36,1.7634E-012,1.2212E-028
22,36,1.8878E-012,1.3768E-028
23,36,2.0351E-012,1.6019E-028
24,36,2.2645E-012,1.9419E-028
25,36,2.4528E-012,2.2996E-028
26,36,2.5903E-012,2.5016E-028
27,36,2.8671E-012,3.0308E-028
28,36,3.0709E-012,3.3559E-028
29,36,3.1785E-012,3.6952E-028
30,36,3.4500E-012,4.2615E-028
31,36,3.6252E-012,4.7148E-028
32,36,3.7878E-012,5.3308E-028
33,36,3.9245E-012,5.8760E-028
34,36,3.9726E-012,6.3988E-028
35,36,3.9931E-012,7.2356E-028
36,36,3.9135E-012,7.7472E-028
37,36,3.7949E-012,8.3712E-028
38,36,3.5152E-012,8.4613E-028
39,36,3.2077E-012,9.1771E-028
40,36,2.9424E-012,1.0437E-027
41,36,2.7785E-012,1.3542E-027
42,36,2.6963E-012,7.7990E-028
43,36,3.2759E-012,1.2210E-027

#ix=229,arr=2,vin=-4,rin=-3,rea=-3,vex=-5,rex=-1,tt=20000,tr=20000,tv=0,
0,37,1.7642E-013,2.4830E-030
1,37,2.0588E-013,2.3120E-030
2,37,2.2124E-013,3.0982E-030
3,37,2.4750E-013,4.3406E-030
4,37,2.7420E-013,4.4256E-030
5,37,3.0424E-013,5.3825E-030
6,37,3.3918E-013,7.6273E-030
7,37,3.8931E-013,9.9315E-030
8,37,4.1933E-013,9.8662E-030
9,37,4.5565E-013,1.2242E-029
10,37,5.0495E-013,1.3669E-029
11,37,5.6437E-013,1.6216E-029
12,37,6.5468E-013,2.2110E-029
13,37,7.4126E-013,2.7017E-029
14,37,8.0702E-013,3.1251E-029
15,37,8.6440E-013,3.8768E-029
16,37,9.4810E-013,4.8415E-029
17,37,1.0787E-012,5.6949E-029
18,37,1.1442E-012,6.4663E-029
19,37,1.2136E-012,7.4292E-029
20,37,1.3209E-012,8.5548E-029
21,37,1.4283E-012,9.6531E-029
22,37,1.5394E-012,1.1263E-028
23,37,1.6459E-012,1.2591E-028
24,37,1.7792E-012,1.4497E-028
25,37,1.9055E-012,1.7359E-028
26,37,2.0880E-012,1.9523E-028
27,37,2.2707E-012,2.2359E-028
28,37,2.4324E-012,2.5688E-028
29,37,2.6967E-012,3.0420E-028
30,37,2.8674E-012,3.5074E-028
31,37,3.0227E-012,3.7740E-028
32,37,3.1872E-012,4.2770E-028
33,37,3.3635E-012,4.9855E-028
34,37,3.4995E-012,5.4167E-028
35,37,3.5365E-012,6.0143E-028
36,37,3.4278E-012,6.2570E-028
37,37,3.4005E-012,6.9128E-028
38,37,3.2833E-012,7.6233E-028
39,37,2.9340E-012,7.9227E-028
40,37,2.6868E-012,8.8933E-028
41,37,2.4721E-012,1.1246E-027
42,37,2.4190E-012,6.5900E-028
43,37,3.1242E-012,1.0883E-027

#ix=230,arr=2,vin=-4,rin=-3,rea=-3,vex=-5,rex=-1,tt=20000,tr=20000,tv=0,
0,38,1.4777E-013,2.0190E-030
1,38,1.6174E-013,1.8641E-030
2,38,1.8173E-013,2.3973E-030
3,38,2.0664E-013,3.6705E-030
4,38,2.2101E-013,3.4730E-030
5,38,2.4386E-013,4.3482E-030
6,38,2.7909E-013,6.3667E-030
7,38,3.1458E-013,7.8026E-030
8,38,3.3864E-013,7.8969E-030
9,38,3.7889E-013,1.0044E-029
10,38,4.2690E-013,1.2204E-029
11,38,4.7541E-013,1.3785E-029
12,38,5.3974E-013,1.8689E-029
13,38,5.9043E-013,2.1497E-029
14,38,6.5965E-013,2.4893E-029
15,38,7.0752E-013,3.0958E-029
16,38,7.7390E-013,3.8547E-029
17,38,8.5988E-013,4.4449E-029
18,38,9.0758E-013,4.9431E-029
19,38,9.9513E-013,5.9671E-029
20,38,1.0500E-012,6.6190E-029
21,38,1.1373E-012,7.5955E-029
22,38,1.2236E-012,8.6368E-029
23,38,1.3547E-012,1.0334E-028
24,38,1.4523E-012,1.2090E-028
25,38,1.5244E-012,1.3136E-028
26,38,1.7135E-012,1.5865E-028
27,38,1.8565E-012,1.8013E-028
28,38,1.9635E-012,2.0274E-028
29,38,2.1658E-012,2.3916E-028
30,38,2.3531E-012,2.7419E-028
31,38,2.4598E-012,3.0045E-028
32,38,2.6399E-012,3.4125E-028
33,38,2.7417E-012,3.7650E-028
34,38,2.9460E-012,4.4001E-028
35,38,3.1369E-012,5.1663E-028
36,38,3.0715E-012,5.3955E-028
37,38,3.0424E-012,5.8490E-028
38,38,2.9067E-012,6.1661E-028
39,38,2.7441E-012,6.8560E-028
40,38,2.5348E-012,7.7629E-028
41,38,2.2795E-012,9.5741E-028
42,38,2.1297E-012,5.3929E-028
43,38,2.8141E-012,9.3452E-028

#ix=231,arr=2,vin=-4,rin=-3,rea=-3,vex=-5,rex=-1,tt=20000,tr=20000,tv=0,
0,39,1.1588E-013,1.5514E-030
1,39,1.3380E-013,1.4636E-030
2,39,1.4433E-013,2.0620E-030
3,39,1.6917E-013,3.0412E-030
4,39,1.7812E-013,2.7550E-030
5,39,1.9645E-013,3.5592E-030
6,39,2.1764E-013,4.9608E-030
7,39,2.4761E-013,6.0454E-030
8,39,2.7091E-013,6.2629E-030
9,39,3.1156E-013,8.0440E-030
10,39,3.4351E-013,9.6216E-030
11,39,3.9710E-013,1.1616E-029
12,39,4.1682E-013,1.4052E-029
13,39,4.6615E-013,1.6670E-029
14,39,5.0966E-013,1.9380E-029
15,39,5.5040E-013,2.3513E-029
16,39,6.2998E-013,3.1009E-029
17,39,6.7600E-013,3.4025E-029
18,39,7.1012E-013,3.7743E-029
19,39,7.3993E-013,4.1752E-029
20,39,8.2341E-013,5.0771E-029
21,39,8.8940E-013,5.8517E-029
22,39,9.5026E-013,6.5212E-029
23,39,1.0423E-012,7.4502E-029
24,39,1.1618E-012,9.2401E-029
25,39,1.2527E-012,1.0836E-028
26,39,1.3258E-012,1.1879E-028
27,39,1.4459E-012,1.3896E-028
28,39,1.5322E-012,1.5087E-028
29,39,1.7042E-012,1.8025E-028
30,39,1.8331E-012,2.0466E-028
31,39,2.0212E-012,2.3877E-028
32,39,2.1089E-012,2.6041E-028
33,39,2.2765E-012,3.0610E-028
34,39,2.4354E-012,3.5118E-028
35,39,2.5828E-012,4.0551E-028
36,39,2.6262E-012,4.3511E-028
37,39,2.6457E-012,4.7267E-028
38,39,2.5598E-012,5.1336E-028
39,39,2.4432E-012,5.6044E-028
40,39,2.1953E-012,6.2042E-028
41,39,1.8869E-012,7.0517E-028
42,39,1.9153E-012,4.6162E-028
43,39,2.3391E-012,7.3461E-028

#ix=232,arr=2,vin=-4,rin=-3,rea=-3,vex=-5,rex=-1,tt=20000,tr=20000,tv=0,
0,40,9.2628E-014,1.1869E-030
1,40,1.0519E-013,1.1093E-030
2,40,1.1569E-013,1.5862E-030
3,40,1.3393E-013,2.4446E-030
4,40,1.4340E-013,2.3245E-030
5,40,1.5465E-013,2.7976E-030
6,40,1.7284E-013,4.2395E-030
7,40,1.9696E-013,4.9882E-030
8,40,2.1675E-013,4.9936E-030
9,40,2.3424E-013,5.9214E-030
10,40,2.7372E-013,7.5235E-030
11,40,3.0433E-013,8.8349E-030
12,40,3.4158E-013,1.1496E-029
13,40,3.7046E-013,1.3010E-029
14,40,4.0020E-013,1.5007E-029
15,40,4.5827E-013,2.0001E-029
16,40,4.8722E-013,2.4195E-029
17,40,5.2462E-013,2.5248E-029
18,40,5.5164E-013,2.8712E-029
19,40,5.8890E-013,3.1897E-029
20,40,6.5089E-013,3.9000E-029
21,40,6.8409E-013,4.1549E-029
22,40,7.7749E-013,5.4003E-029
23,40,8.0412E-013,5.6812E-029
24,40,8.9417E-013,6.7314E-029
25,40,9.4300E-013,7.6497E-029
26,40,1.0183E-012,8.6553E-029
27,40,1.1540E-012,1.0578E-028
28,40,1.1801E-012,1.1370E-028
29,40,1.3528E-012,1.3741E-028
30,40,1.4239E-012,1.5445E-028
31,40,1.5536E-012,1.8004E-028
32,40,1.6953E-012,2.0453E-028
33,40,1.8441E-012,2.4066E-028
34,40,1.9023E-012,2.5717E-028
35,40,2.0489E-012,3.0861E-028
36,40,2.1653E-012,3.3936E-028
37,40,2.3007E-012,3.8981E-028
38,40,2.1878E-012,3.9846E-028
39,40,2.1381E-012,4.7151E-028
40,40,1.9942E-012,5.2852E-028
41,40,1.7507E-012,6.1990E-028
42,40,1.6488E-012,3.7707E-028
43,40,1.9384E-012,5.9910E-028

#ix=233,arr=2,vin=-4,rin=-3,rea=-3,vex=-5,rex=-1,tt=20000,tr=20000,tv=0,
0,41,7.2387E-014,9.6572E-031
1,41,7.9891E-014,8.6627E-031
2,41,8.9361E-014,1.1493E-030
3,41,1.0280E-013,1.7655E-030
4,41,1.1634E-013,2.0109E-030
5,41,1.1995E-013,2.0778E-030
6,41,1.3263E-013,2.9833E-030
7,41,1.5242E-013,3.9448E-030
8,41,1.6928E-013,3.7690E-030
9,41,1.8322E-013,4.6591E-030
10,41,2.0351E-013,5.5705E-030
11,41,2.3453E-013,6.3023E-030
12,41,2.6084E-013,9.0242E-030
13,41,2.7605E-013,9.7023E-030
14,41,2.9674E-013,1.0897E-029
15,41,3.4014E-013,1.4441E-029
16,41,3.5085E-013,1.6399E-029
17,41,4.0236E-013,1.9116E-029
18,41,4.3986E-013,2.2692E-029
19,41,4.4314E-013,2.4232E-029
20,41,4.8133E-013,2.7248E-029
21,41,5.1509E-013,3.0007E-029
22,41,5.6361E-013,3.4419E-029
23,41,6.2073E-013,4.3128E-029
24,41,6.5629E-013,4.8513E-029
25,41,7.1686E-013,5.6122E-029
26,41,7.9846E-013,6.6984E-029
27,41,8.8841E-013,7.9690E-029
28,41,8.9185E-013,7.9691E-029
29,41,1.0137E-012,9.7186E-029
30,41,1.0658E-012,1.1253E-028
31,41,1.2118E-012,1.3487E-028
32,41,1.2926E-012,1.5025E-028
33,41,1.4365E-012,1.7987E-028
34,41,1.5164E-012,1.9383E-028
35,41,1.6372E-012,2.3764E-028
36,41,1.7617E-012,2.7301E-028
37,41,1.9013E-012,3.1296E-028
38,41,1.9073E-012,3.4127E-028
39,41,1.8521E-012,3.8064E-028
40,41,1.7342E-012,4.4283E-028
41,41,1.5389E-012,5.1388E-028
42,41,1.4383E-012,3.2056E-028
43,41,1.5834E-012,4.7168E-028

#ix=234,arr=2,vin=-4,rin=-3,rea=-3,vex=-5,rex=-1,tt=20000,tr=20000,tv=0,
0,42,5.2692E-014,7.2337E-031
1,42,5.7227E-014,6.2744E-031
2,42,6.6978E-014,9.5183E-031
3,42,7.4003E-014,1.2852E-030
4,42,8.1656E-014,1.3214E-030
5,42,8.9157E-014,1.7157E-030
6,42,9.8620E-014,2.4415E-030
7,42,1.1023E-013,2.9528E-030
8,42,1.1477E-013,2.4530E-030
9,42,1.3690E-013,3.4477E-030
10,42,1.5447E-013,4.5615E-030
11,42,1.6253E-013,4.5471E-030
12,42,1.9290E-013,6.4730E-030
13,42,2.0351E-013,6.7859E-030
14,42,2.2138E-013,7.8477E-030
15,42,2.3863E-013,9.6660E-030
16,42,2.6394E-013,1.2178E-029
17,42,2.7509E-013,1.2323E-029
18,42,3.0354E-013,1.4720E-029
19,42,3.2853E-013,1.6973E-029
20,42,3.5185E-013,1.9303E-029
21,42,3.7238E-013,2.2129E-029
22,42,4.1736E-013,2.5144E-029
23,42,4.5064E-013,2.9516E-029
24,42,4.9702E-013,3.5623E-029
25,42,5.0704E-013,3.7733E-029
26,42,5.5438E-013,4.2567E-029
27,42,6.2049E-013,5.2766E-029
28,42,6.5767E-013,5.7992E-029
29,42,7.5880E-013,7.1903E-029
30,42,7.9445E-013,8.0341E-029
31,42,8.7545E-013,9.2129E-029
32,42,9.6211E-013,1.0702E-028
33,42,1.0148E-012,1.2341E-028
34,42,1.1002E-012,1.3711E-028
35,42,1.2328E-012,1.6790E-028
36,42,1.3158E-012,1.8947E-028
37,42,1.4509E-012,2.2446E-028
38,42,1.5484E-012,2.6588E-028
39,42,1.5669E-012,3.0147E-028
40,42,1.4789E-012,3.5860E-028
41,42,1.2941E-012,4.1962E-028
42,42,1.2072E-012,2.6245E-028
43,42,1.3093E-012,4.0605E-028

#ix=235,arr=2,vin=-4,rin=-3,rea=-3,vex=-5,rex=-1,tt=20000,tr=20000,tv=0,
0,43,3.4110E-014,4.7632E-031
1,43,4.0729E-014,4.4336E-031
2,43,4.6726E-014,6.6782E-031
3,43,5.2334E-014,9.5702E-031
4,43,5.4685E-014,8.8883E-031
5,43,6.1441E-014,1.0605E-030
6,43,6.7307E-014,1.5667E-030
7,43,7.2418E-014,1.7760E-030
8,43,8.6693E-014,2.0243E-030
9,43,9.6214E-014,2.5967E-030
10,43,1.0942E-013,2.9921E-030
11,43,1.1660E-013,3.0539E-030
12,43,1.2572E-013,4.0758E-030
13,43,1.4887E-013,5.1552E-030
14,43,1.5365E-013,5.4300E-030
15,43,1.7294E-013,7.1324E-030
16,43,1.8996E-013,9.2636E-030
17,43,1.9171E-013,8.6169E-030
18,43,2.0897E-013,1.0085E-029
19,43,2.3341E-013,1.1985E-029
20,43,2.4082E-013,1.2081E-029
21,43,2.5574E-013,1.4021E-029
22,43,2.8250E-013,1.5859E-029
23,43,2.9006E-013,1.7730E-029
24,43,3.3836E-013,2.4710E-029
25,43,3.2867E-013,2.4348E-029
26,43,3.7407E-013,2.8034E-029
27,43,4.2717E-013,3.3729E-029
28,43,4.3194E-013,3.7126E-029
29,43,4.9529E-013,4.5253E-029
30,43,5.8441E-013,5.8079E-029
31,43,6.3455E-013,6.4398E-029
32,43,6.6687E-013,7.4981E-029
33,43,7.4220E-013,8.5189E-029
34,43,8.0031E-013,9.4405E-029
35,43,8.8113E-013,1.1805E-028
36,43,9.5921E-013,1.3086E-028
37,43,1.0438E-012,1.5334E-028
38,43,1.1046E-012,1.6866E-028
39,43,1.2238E-012,2.2749E-028
40,43,1.1905E-012,2.8323E-028
41,43,1.1113E-012,3.4832E-028
42,43,1.0402E-012,2.3305E-028
43,43,1.0201E-012,3.2975E-028

#ix=236,arr=2,vin=-4,rin=-3,rea=-3,vex=-5,rex=-1,tt=20000,tr=20000,tv=0,
0,44,2.4670E-014,3.6870E-031
1,44,3.1339E-014,3.8943E-031
2,44,2.7189E-014,3.6912E-031
3,44,3.0988E-014,6.3341E-031
4,44,3.5210E-014,5.3786E-031
5,44,4.2703E-014,8.0762E-031
6,44,4.0841E-014,1.1103E-030
7,44,4.7091E-014,1.1915E-030
8,44,5.3472E-014,1.1808E-030
9,44,5.6137E-014,1.4185E-030
10,44,6.5728E-014,1.8304E-030
11,44,7.6347E-014,2.0734E-030
12,44,8.0928E-014,2.5803E-030
13,44,9.1367E-014,3.1124E-030
14,44,9.2767E-014,3.2494E-030
15,44,1.0029E-013,3.7750E-030
16,44,1.0798E-013,4.7331E-030
17,44,1.1633E-013,5.0020E-030
18,44,1.3180E-013,6.1255E-030
19,44,1.2532E-013,5.6589E-030
20,44,1.4247E-013,7.2302E-030
21,44,1.4788E-013,7.4852E-030
22,44,1.7815E-013,9.8447E-030
23,44,2.0405E-013,1.3169E-029
24,44,2.1492E-013,1.4604E-029
25,44,2.1027E-013,1.3925E-029
26,44,2.4186E-013,1.8634E-029
27,44,2.7256E-013,2.1128E-029
28,44,2.8898E-013,2.3519E-029
29,44,3.2530E-013,2.8557E-029
30,44,3.3837E-013,2.9012E-029
31,44,4.0984E-013,3.9036E-029
32,44,4.5600E-013,5.0822E-029
33,44,4.8654E-013,5.3896E-029
34,44,5.3835E-013,6.3755E-029
35,44,6.0599E-013,8.0546E-029
36,44,6.6041E-013,8.8339E-029
37,44,7.3468E-013,1.0270E-028
38,44,8.0529E-013,1.2201E-028
39,44,8.9729E-013,1.5916E-028
40,44,9.1669E-013,2.0504E-028
41,44,8.6787E-013,2.6207E-028
42,44,8.8749E-013,2.1113E-028
43,44,8.4949E-013,3.2003E-028

#ix=237,arr=2,vin=-4,rin=-3,rea=-3,vex=-5,rex=-1,tt=20000,tr=20000,tv=0,
0,45,1.2651E-014,2.2013E-031
1,45,1.3542E-014,1.5132E-031
2,45,1.9984E-014,2.7428E-031
3,45,1.7706E-014,3.2134E-031
4,45,1.9353E-014,3.0522E-031
5,45,2.0769E-014,3.8386E-031
6,45,2.3522E-014,6.5649E-031
7,45,2.7519E-014,8.1222E-031
8,45,3.0758E-014,6.8959E-031
9,45,3.6350E-014,9.6148E-031
10,45,3.3416E-014,8.1745E-031
11,45,3.9298E-014,1.0517E-030
12,45,4.4155E-014,1.3538E-030
13,45,4.8967E-014,1.7564E-030
14,45,5.4831E-014,1.7758E-030
15,45,6.0596E-014,2.6434E-030
16,45,6.2429E-014,2.8208E-030
17,45,6.2506E-014,2.5445E-030
18,45,7.0325E-014,3.3046E-030
19,45,7.0032E-014,3.1837E-030
20,45,7.5423E-014,3.5615E-030
21,45,8.4090E-014,4.1863E-030
22,45,8.9803E-014,4.6319E-030
23,45,1.0089E-013,5.5246E-030
24,45,1.0979E-013,6.9934E-030
25,45,1.1884E-013,7.8724E-030
26,45,1.3256E-013,8.8463E-030
27,45,1.4275E-013,9.8615E-030
28,45,1.6664E-013,1.3607E-029
29,45,1.8845E-013,1.5924E-029
30,45,2.0845E-013,1.8248E-029
31,45,2.3701E-013,2.1856E-029
32,45,2.4766E-013,2.3446E-029
33,45,3.0204E-013,3.2805E-029
34,45,3.3984E-013,3.8501E-029
35,45,3.4560E-013,4.5585E-029
36,45,3.9128E-013,5.0707E-029
37,45,4.6210E-013,6.8322E-029
38,45,5.2702E-013,8.0351E-029
39,45,5.5299E-013,9.2181E-029
40,45,6.2309E-013,1.3785E-028
41,45,6.3893E-013,1.9158E-028
42,45,7.0694E-013,1.7385E-028
43,45,7.6673E-013,3.5038E-028

#ix=238,arr=2,vin=-4,rin=-3,rea=-3,vex=-5,rex=-1,tt=20000,tr=20000,tv=0,
0,46,5.6042E-015,1.3105E-031
1,46,6.7261E-015,9.0131E-032
2,46,9.0444E-015,1.4002E-031
3,46,7.4803E-015,2.0589E-031
4,46,9.3135E-015,1.5500E-031
5,46,8.0889E-015,1.3220E-031
6,46,1.0708E-014,3.4470E-031
7,46,1.2302E-014,3.3539E-031
8,46,1.0802E-014,2.6701E-031
9,46,1.5559E-014,4.6114E-031
10,46,1.4811E-014,4.7857E-031
11,46,1.9390E-014,5.2531E-031
12,46,1.8781E-014,5.9920E-031
13,46,1.8880E-014,6.1360E-031
14,46,2.5644E-014,8.9176E-031
15,46,2.6455E-014,9.7709E-031
16,46,2.7045E-014,1.1641E-030
17,46,2.6503E-014,1.0808E-030
18,46,3.1177E-014,1.3714E-030
19,46,2.8581E-014,1.2677E-030
20,46,3.5510E-014,1.6187E-030
21,46,3.4264E-014,1.5464E-030
22,46,4.0601E-014,2.1713E-030
23,46,4.8566E-014,2.9505E-030
24,46,4.8516E-014,2.9553E-030
25,46,5.3286E-014,3.8054E-030
26,46,5.8094E-014,4.1002E-030
27,46,6.7122E-014,4.7225E-030
28,46,7.1216E-014,5.7010E-030
29,46,8.0003E-014,6.6755E-030
30,46,9.6083E-014,9.2398E-030
31,46,1.1071E-013,1.0014E-029
32,46,1.0955E-013,9.9114E-030
33,46,1.2297E-013,1.1784E-029
34,46,1.5869E-013,1.7941E-029
35,46,1.7630E-013,2.2351E-029
36,46,1.9863E-013,2.4528E-029
37,46,2.3639E-013,3.2669E-029
38,46,2.5711E-013,3.7435E-029
39,46,3.0548E-013,5.1465E-029
40,46,3.4847E-013,7.0667E-029
41,46,4.1299E-013,1.2894E-028
42,46,5.2485E-013,1.3658E-028
43,46,6.1618E-013,3.3674E-028

#ix=239,arr=2,vin=-4,rin=-3,rea=-3,vex=-5,rex=-1,tt=20000,tr=20000,tv=0,
0,47,1.7156E-015,3.2069E-032
1,47,2.0493E-015,1.8271E-032
2,47,2.8806E-015,9.5153E-032
3,47,1.9665E-015,4.6605E-032
4,47,1.7496E-015,2.0554E-032
5,47,2.5184E-015,4.3058E-032
6,47,3.0502E-015,9.3713E-032
7,47,3.4335E-015,1.6053E-031
8,47,2.1563E-015,3.2146E-032
9,47,4.2869E-015,1.0999E-031
10,47,5.3717E-015,2.6691E-031
11,47,8.4530E-015,2.3067E-031
12,47,7.6485E-015,2.6026E-031
13,47,6.1576E-015,1.8448E-031
14,47,8.4504E-015,3.1048E-031
15,47,6.5324E-015,2.4892E-031
16,47,5.1781E-015,1.8969E-031
17,47,8.6521E-015,4.4926E-031
18,47,8.9856E-015,3.7407E-031
19,47,9.8238E-015,4.9931E-031
20,47,8.5648E-015,4.2611E-031
21,47,1.1119E-014,5.9238E-031
22,47,9.7303E-015,4.6096E-031
23,47,1.6467E-014,9.8709E-031
24,47,1.2017E-014,8.5010E-031
25,47,1.2399E-014,7.4778E-031
26,47,1.9861E-014,2.2351E-030
27,47,2.1461E-014,1.5382E-030
28,47,2.3894E-014,2.1116E-030
29,47,1.9420E-014,1.5239E-030
30,47,2.5395E-014,2.1832E-030
31,47,3.0000E-014,2.7841E-030
32,47,3.8604E-014,3.9054E-030
33,47,3.7847E-014,4.3325E-030
34,47,3.9724E-014,3.0156E-030
35,47,4.6751E-014,5.8330E-030
36,47,6.2451E-014,8.2037E-030
37,47,5.9670E-014,6.0032E-030
38,47,7.4093E-014,9.7435E-030
39,47,9.0689E-014,1.4261E-029
40,47,9.9086E-014,1.9265E-029
41,47,1.4071E-013,4.2754E-029
42,47,2.2448E-013,6.7492E-029
43,47,3.0443E-013,1.9751E-028
