# Supplementary material for: Reactive, Inelastic, and Dissociation Processes in Collisions of Atomic Nitrogen with Molecular Oxygen
Source: J Phys Chem A. 2021 Apr 28;125(18):3953–64. doi: 10.1021/acs.jpca.0c09999 (PMC9282678; doi:10.1021/acs.jpca.0c09999)
Supplement: Supplementary file 3 — jp0c09999_si_003.txt [file jp0c09999_si_003.txt]

#	INELASTIC RATE COEFFICIENT TABLE
#
# first column: initial vibrational q.n. v
#	second column: final vibrational q.n. v'
# temperature in K for translational and rotational degrees of freedom, find it in the line starting with #ix..."tt=2000," etc.
# third column: rate coefficient in cm3/s for the process: N+O2(v)->N+O2(v') 
# fourth column: variance on rate coefficient (for standard deviation: sqrt(variance)) 
# variance is calculated as in:
# Pattengill, M. Rotational Excitation III: Classical Trajectory Methods. In Atom-molecule Collision Theory; a Guide for the Experimentalist; 1979; Vol. 1, p 359.
#
#ix=0,arr=2,vin=-4,rin=-3,rea=2,vex=-5,rex=-1,tt=2000,tr=2000,tv=0,
0,0,1.0913E-009,1.3639E-024
1,0,1.4680E-012,6.8825E-029
2,0,5.1824E-013,4.9287E-029
3,0,5.4171E-013,1.8962E-028
4,0,4.8372E-013,1.8010E-028
5,0,5.7377E-013,2.3194E-028
6,0,7.5075E-013,3.7955E-028
7,0,8.4881E-013,4.9791E-028
8,0,1.1361E-012,8.0502E-028
9,0,1.4373E-012,1.1110E-027
10,0,1.5985E-012,1.2042E-027
11,0,1.9265E-012,1.7449E-027
12,0,2.3064E-012,2.2531E-027
13,0,2.3139E-012,2.1381E-027
14,0,2.6259E-012,2.4261E-027
15,0,2.6866E-012,2.6545E-027
16,0,2.9087E-012,2.9076E-027
17,0,3.4505E-012,3.5672E-027
18,0,3.5779E-012,3.9749E-027
19,0,3.6459E-012,4.2938E-027
20,0,3.9044E-012,4.3807E-027
21,0,4.3244E-012,5.7722E-027
22,0,4.0142E-012,4.9658E-027
23,0,4.0336E-012,4.7331E-027
24,0,3.8605E-012,4.7486E-027
25,0,3.5808E-012,3.8359E-027
26,0,3.4781E-012,3.9560E-027
27,0,3.3908E-012,4.1819E-027
28,0,3.1037E-012,3.3030E-027
29,0,2.4807E-012,2.6152E-027
30,0,2.3890E-012,2.4619E-027
31,0,1.8731E-012,1.8603E-027
32,0,1.8150E-012,1.8106E-027
33,0,1.7522E-012,1.9249E-027
34,0,1.1952E-012,9.4771E-028
35,0,1.0524E-012,9.5869E-028
36,0,9.4056E-013,9.4268E-028
37,0,7.5713E-013,6.6716E-028
38,0,5.8302E-013,6.1912E-028
39,0,4.6651E-013,4.9252E-028
40,0,3.7358E-013,5.6040E-028
41,0,3.0397E-013,4.5183E-028
42,0,2.4795E-013,8.9154E-029
43,0,2.2235E-013,1.3643E-028

#ix=1,arr=2,vin=-4,rin=-3,rea=2,vex=-5,rex=-1,tt=2000,tr=2000,tv=0,
0,1,4.1468E-013,7.9527E-030
1,1,1.0921E-009,1.1594E-024
2,1,3.0827E-012,2.1185E-028
3,1,7.4176E-013,1.7629E-028
4,1,5.1638E-013,1.5456E-028
5,1,7.1614E-013,3.1192E-028
6,1,6.3105E-013,2.8385E-028
7,1,8.8060E-013,4.7212E-028
8,1,1.1321E-012,8.2188E-028
9,1,1.1171E-012,8.1304E-028
10,1,1.2659E-012,8.5429E-028
11,1,1.5825E-012,1.2695E-027
12,1,1.8043E-012,1.4804E-027
13,1,2.0518E-012,1.7888E-027
14,1,2.1327E-012,1.9386E-027
15,1,2.3873E-012,2.3082E-027
16,1,2.4753E-012,2.3342E-027
17,1,2.6295E-012,2.6247E-027
18,1,3.2905E-012,4.1627E-027
19,1,2.8701E-012,3.0785E-027
20,1,3.1018E-012,3.5950E-027
21,1,3.2319E-012,3.6470E-027
22,1,2.9578E-012,3.3024E-027
23,1,3.0611E-012,4.0179E-027
24,1,2.8655E-012,3.2820E-027
25,1,2.6360E-012,3.0880E-027
26,1,2.2386E-012,2.4078E-027
27,1,2.3997E-012,2.5932E-027
28,1,1.9966E-012,2.0909E-027
29,1,2.0059E-012,2.0048E-027
30,1,1.8596E-012,1.8495E-027
31,1,1.5774E-012,1.7306E-027
32,1,1.4191E-012,1.4476E-027
33,1,1.2523E-012,1.2219E-027
34,1,9.0746E-013,7.8768E-028
35,1,8.5829E-013,8.1110E-028
36,1,6.4614E-013,5.7522E-028
37,1,5.3947E-013,4.4312E-028
38,1,4.5337E-013,5.1088E-028
39,1,3.2580E-013,3.8071E-028
40,1,3.0793E-013,4.1785E-028
41,1,2.7906E-013,4.8132E-028
42,1,2.2838E-013,9.9355E-029
43,1,2.0208E-013,1.0158E-028

#ix=2,arr=2,vin=-4,rin=-3,rea=2,vex=-5,rex=-1,tt=2000,tr=2000,tv=0,
0,2,6.1015E-014,1.3135E-030
1,2,1.1797E-012,3.7855E-029
2,2,1.0930E-009,1.3896E-024
3,2,4.8406E-012,1.4597E-027
4,2,1.2538E-012,3.4756E-028
5,2,7.8383E-013,2.7495E-028
6,2,7.4746E-013,3.3997E-028
7,2,8.8961E-013,4.9212E-028
8,2,9.5207E-013,6.1297E-028
9,2,1.1179E-012,7.1875E-028
10,2,1.2478E-012,9.3616E-028
11,2,1.6546E-012,1.3339E-027
12,2,1.6581E-012,1.4852E-027
13,2,1.8621E-012,1.6004E-027
14,2,2.1498E-012,1.8622E-027
15,2,2.2698E-012,2.0994E-027
16,2,2.4372E-012,2.3024E-027
17,2,2.7059E-012,2.8482E-027
18,2,2.6739E-012,2.9078E-027
19,2,2.8587E-012,3.3547E-027
20,2,2.8153E-012,3.3056E-027
21,2,2.9965E-012,3.4216E-027
22,2,2.7230E-012,3.2078E-027
23,2,2.6592E-012,3.3057E-027
24,2,2.6675E-012,3.1045E-027
25,2,2.6251E-012,3.2368E-027
26,2,2.4798E-012,2.6629E-027
27,2,2.0891E-012,2.2634E-027
28,2,1.9766E-012,2.0263E-027
29,2,1.8174E-012,1.9230E-027
30,2,1.6153E-012,1.7172E-027
31,2,1.5056E-012,1.5115E-027
32,2,1.3460E-012,1.3493E-027
33,2,1.0252E-012,8.6716E-028
34,2,8.7868E-013,7.3728E-028
35,2,7.5847E-013,6.5936E-028
36,2,5.2423E-013,4.3913E-028
37,2,5.5590E-013,5.2801E-028
38,2,4.1326E-013,4.1279E-028
39,2,3.3334E-013,3.2783E-028
40,2,2.8415E-013,4.4901E-028
41,2,2.7056E-013,5.4995E-028
42,2,2.0489E-013,8.6657E-029
43,2,2.0399E-013,1.2379E-028

#ix=3,arr=2,vin=-4,rin=-3,rea=2,vex=-5,rex=-1,tt=2000,tr=2000,tv=0,
0,3,2.0024E-014,2.1679E-031
1,3,7.8274E-014,1.2667E-030
2,3,1.9479E-012,1.0199E-028
3,3,1.0131E-009,1.5770E-024
4,3,6.6351E-012,2.5558E-027
5,3,2.1146E-012,7.0172E-028
6,3,1.1768E-012,5.0044E-028
7,3,9.7375E-013,4.8612E-028
8,3,9.8220E-013,5.8305E-028
9,3,1.0840E-012,6.7371E-028
10,3,1.1113E-012,7.9051E-028
11,3,1.3859E-012,1.0880E-027
12,3,1.4096E-012,1.1430E-027
13,3,1.7103E-012,1.4252E-027
14,3,2.0148E-012,1.8435E-027
15,3,2.1244E-012,1.9850E-027
16,3,2.2742E-012,2.1547E-027
17,3,2.4571E-012,2.5196E-027
18,3,2.8569E-012,3.1916E-027
19,3,2.7899E-012,3.0680E-027
20,3,2.9061E-012,3.5695E-027
21,3,2.8174E-012,3.6086E-027
22,3,2.7114E-012,3.3852E-027
23,3,2.8013E-012,3.3564E-027
24,3,2.6203E-012,3.1406E-027
25,3,2.1938E-012,2.2417E-027
26,3,2.1027E-012,2.3424E-027
27,3,1.8592E-012,1.8492E-027
28,3,1.8089E-012,1.9466E-027
29,3,1.5731E-012,1.4265E-027
30,3,1.4940E-012,1.4270E-027
31,3,1.2736E-012,1.1960E-027
32,3,1.3061E-012,1.3305E-027
33,3,9.7675E-013,8.5680E-028
34,3,8.8077E-013,8.8395E-028
35,3,7.1983E-013,8.0169E-028
36,3,6.2843E-013,5.8899E-028
37,3,4.6581E-013,4.6762E-028
38,3,3.6556E-013,3.5567E-028
39,3,3.2102E-013,4.1417E-028
40,3,2.7848E-013,3.4503E-028
41,3,2.3654E-013,4.0694E-028
42,3,2.3920E-013,9.7452E-029
43,3,2.1889E-013,1.5505E-028

#ix=4,arr=2,vin=-4,rin=-3,rea=2,vex=-5,rex=-1,tt=2000,tr=2000,tv=0,
0,4,8.9996E-015,5.5647E-032
1,4,2.3871E-014,2.4824E-031
2,4,1.5569E-013,2.1666E-030
3,4,2.5628E-012,5.0497E-028
4,4,1.0082E-009,1.6301E-024
5,4,8.2254E-012,3.6042E-027
6,4,3.1145E-012,1.3097E-027
7,4,1.8012E-012,8.1233E-028
8,4,1.3123E-012,6.0702E-028
9,4,1.2473E-012,7.9321E-028
10,4,1.2657E-012,9.4950E-028
11,4,1.3267E-012,1.0557E-027
12,4,1.5573E-012,1.3226E-027
13,4,1.6823E-012,1.4776E-027
14,4,2.1058E-012,2.0270E-027
15,4,1.9588E-012,1.7991E-027
16,4,2.1152E-012,2.1181E-027
17,4,2.1406E-012,2.0693E-027
18,4,2.5213E-012,2.7514E-027
19,4,2.4326E-012,2.5460E-027
20,4,2.7452E-012,3.2440E-027
21,4,2.7014E-012,2.9658E-027
22,4,2.6165E-012,3.0886E-027
23,4,2.4548E-012,2.6964E-027
24,4,2.4078E-012,2.8101E-027
25,4,2.2358E-012,2.5988E-027
26,4,1.8298E-012,1.8601E-027
27,4,2.0704E-012,2.3686E-027
28,4,1.8428E-012,2.0458E-027
29,4,1.5119E-012,1.5813E-027
30,4,1.3475E-012,1.3890E-027
31,4,1.2380E-012,1.2731E-027
32,4,1.0466E-012,9.0404E-028
33,4,8.8525E-013,8.4728E-028
34,4,9.3968E-013,9.7139E-028
35,4,6.6351E-013,5.7549E-028
36,4,4.9883E-013,4.5355E-028
37,4,4.4124E-013,4.0701E-028
38,4,3.5967E-013,3.3322E-028
39,4,3.1140E-013,3.2653E-028
40,4,2.5415E-013,3.1562E-028
41,4,2.4241E-013,5.0268E-028
42,4,1.9786E-013,8.0004E-029
43,4,1.9349E-013,8.6849E-029

#ix=5,arr=2,vin=-4,rin=-3,rea=2,vex=-5,rex=-1,tt=2000,tr=2000,tv=0,
0,5,2.9179E-015,4.7003E-033
1,5,8.7635E-015,3.3107E-032
2,5,3.1199E-014,3.6964E-031
3,5,3.0823E-013,2.3352E-029
4,5,3.3637E-012,8.5372E-028
5,5,1.0022E-009,1.3909E-024
6,5,9.7328E-012,5.0028E-027
7,5,4.3169E-012,2.1073E-027
8,5,2.7376E-012,1.4153E-027
9,5,2.1554E-012,1.2227E-027
10,5,1.8717E-012,1.2190E-027
11,5,1.6517E-012,1.2013E-027
12,5,1.8757E-012,1.7067E-027
13,5,1.8543E-012,1.8198E-027
14,5,1.7408E-012,1.5707E-027
15,5,2.1081E-012,2.0294E-027
16,5,2.0660E-012,2.1268E-027
17,5,2.0991E-012,1.8526E-027
18,5,2.3218E-012,2.3803E-027
19,5,2.7193E-012,3.2688E-027
20,5,2.4443E-012,2.6070E-027
21,5,2.6552E-012,3.0832E-027
22,5,2.5241E-012,2.8643E-027
23,5,2.4953E-012,3.0839E-027
24,5,2.4243E-012,2.8278E-027
25,5,2.0775E-012,2.2100E-027
26,5,1.9664E-012,2.1220E-027
27,5,2.0035E-012,2.3190E-027
28,5,1.6619E-012,1.7881E-027
29,5,1.4253E-012,1.4982E-027
30,5,1.3245E-012,1.2699E-027
31,5,1.0843E-012,9.6061E-028
32,5,1.1320E-012,1.1189E-027
33,5,8.5298E-013,8.8347E-028
34,5,7.5436E-013,8.5635E-028
35,5,6.4618E-013,5.3202E-028
36,5,5.3592E-013,5.7715E-028
37,5,4.6973E-013,4.6222E-028
38,5,4.1320E-013,4.9720E-028
39,5,3.7156E-013,4.5529E-028
40,5,2.4916E-013,2.5615E-028
41,5,2.3686E-013,4.4584E-028
42,5,2.0235E-013,8.5051E-029
43,5,2.0627E-013,1.1486E-028

#ix=6,arr=2,vin=-4,rin=-3,rea=2,vex=-5,rex=-1,tt=2000,tr=2000,tv=0,
0,6,1.1684E-015,1.3656E-033
1,6,4.4271E-015,2.3858E-032
2,6,1.3679E-014,1.1631E-031
3,6,5.1593E-014,1.9645E-030
4,6,4.3153E-013,3.9269E-029
5,6,3.8364E-012,1.0844E-027
6,6,9.9824E-010,1.7850E-024
7,6,1.0738E-011,6.4391E-027
8,6,4.8652E-012,2.7352E-027
9,6,3.7294E-012,2.3377E-027
10,6,2.8117E-012,1.8263E-027
11,6,2.3464E-012,1.6035E-027
12,6,2.2402E-012,1.7760E-027
13,6,2.2418E-012,1.9351E-027
14,6,2.0201E-012,1.8479E-027
15,6,2.0589E-012,2.0071E-027
16,6,2.2234E-012,2.1510E-027
17,6,2.1921E-012,2.1377E-027
18,6,2.5407E-012,2.6958E-027
19,6,2.2501E-012,2.4702E-027
20,6,2.3054E-012,2.6226E-027
21,6,2.4659E-012,2.7810E-027
22,6,2.7459E-012,3.4179E-027
23,6,2.3861E-012,2.7281E-027
24,6,2.4519E-012,2.7236E-027
25,6,2.0044E-012,2.0089E-027
26,6,1.9063E-012,1.9611E-027
27,6,1.9917E-012,2.3290E-027
28,6,1.6799E-012,1.6626E-027
29,6,1.4900E-012,1.5918E-027
30,6,1.2905E-012,1.3899E-027
31,6,1.2707E-012,1.3255E-027
32,6,9.6190E-013,8.9077E-028
33,6,8.5431E-013,8.3245E-028
34,6,7.3756E-013,6.8967E-028
35,6,6.2699E-013,5.7107E-028
36,6,5.7631E-013,5.3441E-028
37,6,4.5633E-013,4.4569E-028
38,6,3.8094E-013,4.2593E-028
39,6,3.4277E-013,4.1513E-028
40,6,2.8256E-013,4.4397E-028
41,6,2.2104E-013,3.4667E-028
42,6,1.9971E-013,8.2477E-029
43,6,1.8712E-013,1.1854E-028

#ix=7,arr=2,vin=-4,rin=-3,rea=2,vex=-5,rex=-1,tt=2000,tr=2000,tv=0,
0,7,5.1121E-016,3.8234E-034
1,7,1.6480E-015,3.7412E-033
2,7,4.0451E-015,1.0298E-032
3,7,1.5131E-014,3.3570E-031
4,7,9.0386E-014,3.8920E-030
5,7,5.6046E-013,6.8371E-029
6,7,4.6268E-012,1.5579E-027
7,7,9.8971E-010,1.5829E-024
8,7,1.2377E-011,8.0077E-027
9,7,5.5717E-012,3.7016E-027
10,7,4.2842E-012,2.9311E-027
11,7,3.4528E-012,2.5170E-027
12,7,3.0693E-012,2.3809E-027
13,7,2.8028E-012,2.2231E-027
14,7,2.4638E-012,2.0097E-027
15,7,2.2470E-012,1.8287E-027
16,7,2.1386E-012,2.1275E-027
17,7,2.0657E-012,1.9355E-027
18,7,2.1952E-012,2.2332E-027
19,7,2.4087E-012,2.7557E-027
20,7,2.4135E-012,2.6579E-027
21,7,2.3772E-012,2.7391E-027
22,7,2.4030E-012,2.5514E-027
23,7,2.3370E-012,3.1222E-027
24,7,2.2430E-012,2.5010E-027
25,7,2.0931E-012,2.1998E-027
26,7,1.7437E-012,1.8041E-027
27,7,1.4854E-012,1.5074E-027
28,7,1.6259E-012,1.6067E-027
29,7,1.3983E-012,1.5504E-027
30,7,1.2820E-012,1.2996E-027
31,7,1.1850E-012,1.1971E-027
32,7,9.1112E-013,8.5370E-028
33,7,7.3597E-013,7.2785E-028
34,7,8.8463E-013,9.3014E-028
35,7,6.5610E-013,6.1629E-028
36,7,5.5011E-013,5.4571E-028
37,7,4.7806E-013,4.9584E-028
38,7,3.9471E-013,4.0003E-028
39,7,2.9783E-013,3.5486E-028
40,7,2.3701E-013,3.3889E-028
41,7,2.5550E-013,4.2291E-028
42,7,2.1524E-013,8.5204E-029
43,7,2.0207E-013,1.1915E-028

#ix=8,arr=2,vin=-4,rin=-3,rea=2,vex=-5,rex=-1,tt=2000,tr=2000,tv=0,
0,8,3.0695E-016,1.5601E-034
1,8,6.9601E-016,7.6904E-034
2,8,2.0792E-015,2.7056E-033
3,8,5.7185E-015,8.5384E-032
4,8,2.6895E-014,1.0066E-030
5,8,1.4957E-013,9.2820E-030
6,8,7.7542E-013,1.1097E-028
7,8,5.1695E-012,1.9581E-027
8,8,9.7992E-010,1.5248E-024
9,8,1.3186E-011,9.4345E-027
10,8,6.5201E-012,4.7958E-027
11,8,4.6271E-012,3.3629E-027
12,8,3.7152E-012,2.8274E-027
13,8,3.4560E-012,2.7561E-027
14,8,3.3657E-012,2.8359E-027
15,8,3.0730E-012,2.6112E-027
16,8,2.6318E-012,2.4951E-027
17,8,2.6328E-012,2.6540E-027
18,8,2.4881E-012,2.6369E-027
19,8,2.5340E-012,2.7879E-027
20,8,2.6521E-012,3.1010E-027
21,8,2.4757E-012,3.2013E-027
22,8,2.4101E-012,2.6982E-027
23,8,2.5031E-012,3.3010E-027
24,8,2.2932E-012,2.6689E-027
25,8,2.0909E-012,2.4676E-027
26,8,1.8299E-012,1.9748E-027
27,8,1.7546E-012,1.7261E-027
28,8,1.6004E-012,1.5497E-027
29,8,1.2881E-012,1.2871E-027
30,8,1.5369E-012,1.6966E-027
31,8,9.9258E-013,7.9287E-028
32,8,9.2670E-013,8.3790E-028
33,8,8.0710E-013,7.3071E-028
34,8,7.4740E-013,6.4938E-028
35,8,5.6780E-013,4.4533E-028
36,8,5.3891E-013,5.2436E-028
37,8,4.7478E-013,5.2030E-028
38,8,3.9002E-013,4.3459E-028
39,8,3.4607E-013,3.7182E-028
40,8,2.5770E-013,3.4966E-028
41,8,1.9987E-013,2.7748E-028
42,8,1.9015E-013,6.9987E-029
43,8,1.8454E-013,1.2295E-028

#ix=9,arr=2,vin=-4,rin=-3,rea=2,vex=-5,rex=-1,tt=2000,tr=2000,tv=0,
0,9,1.2305E-016,2.3706E-035
1,9,3.9772E-016,1.8850E-034
2,9,8.1239E-016,7.5565E-034
3,9,2.4713E-015,1.6582E-032
4,9,8.4110E-015,1.6166E-031
5,9,3.9580E-014,1.4220E-030
6,9,1.9819E-013,1.3792E-029
7,9,8.9693E-013,1.5893E-028
8,9,5.8186E-012,2.4041E-027
9,9,9.6813E-010,1.2859E-024
10,9,1.4118E-011,1.0593E-026
11,9,6.8612E-012,5.3525E-027
12,9,5.2480E-012,4.3127E-027
13,9,4.3988E-012,3.7520E-027
14,9,3.8486E-012,3.3005E-027
15,9,3.6401E-012,3.3044E-027
16,9,3.2443E-012,2.8683E-027
17,9,2.9403E-012,2.9437E-027
18,9,2.8421E-012,3.0877E-027
19,9,2.8118E-012,2.8400E-027
20,9,2.5905E-012,2.8436E-027
21,9,2.5827E-012,2.9282E-027
22,9,2.3508E-012,2.6431E-027
23,9,2.3370E-012,2.7133E-027
24,9,2.0613E-012,2.4613E-027
25,9,2.0283E-012,2.0971E-027
26,9,1.8397E-012,1.8429E-027
27,9,1.7662E-012,1.7354E-027
28,9,1.5510E-012,1.4214E-027
29,9,1.3856E-012,1.5640E-027
30,9,1.2451E-012,1.3192E-027
31,9,1.1970E-012,1.1599E-027
32,9,9.4641E-013,8.3034E-028
33,9,8.1894E-013,7.2717E-028
34,9,7.0182E-013,5.4017E-028
35,9,6.6126E-013,6.5038E-028
36,9,5.8962E-013,6.9323E-028
37,9,4.5860E-013,4.2155E-028
38,9,3.9601E-013,4.5052E-028
39,9,3.0006E-013,2.9208E-028
40,9,3.1762E-013,4.1672E-028
41,9,2.2956E-013,3.3867E-028
42,9,2.1250E-013,8.6660E-029
43,9,1.9235E-013,1.0090E-028

#ix=10,arr=2,vin=-4,rin=-3,rea=2,vex=-5,rex=-1,tt=2000,tr=2000,tv=0,
0,10,5.1402E-017,2.9093E-036
1,10,1.7220E-016,7.2320E-035
2,10,4.2076E-016,2.4950E-034
3,10,1.1694E-015,7.2450E-033
4,10,3.3633E-015,3.9363E-032
5,10,1.3461E-014,2.4973E-031
6,10,5.4722E-014,1.9567E-030
7,10,2.4119E-013,1.9671E-029
8,10,1.0534E-012,2.3844E-028
9,10,6.1954E-012,2.7318E-027
10,10,9.6165E-010,1.3374E-024
11,10,1.4444E-011,1.1507E-026
12,10,6.8603E-012,5.5889E-027
13,10,5.3130E-012,4.3701E-027
14,10,4.2141E-012,3.3236E-027
15,10,3.8629E-012,3.2807E-027
16,10,3.4440E-012,3.0249E-027
17,10,3.1361E-012,2.8126E-027
18,10,3.1232E-012,3.2857E-027
19,10,3.3081E-012,3.7144E-027
20,10,2.8761E-012,3.1277E-027
21,10,2.6572E-012,3.0090E-027
22,10,2.6402E-012,2.8589E-027
23,10,2.6956E-012,3.2026E-027
24,10,2.2610E-012,2.4807E-027
25,10,2.1072E-012,2.1863E-027
26,10,1.9463E-012,1.9502E-027
27,10,1.8721E-012,2.0282E-027
28,10,1.7525E-012,1.8747E-027
29,10,1.3925E-012,1.2028E-027
30,10,1.4447E-012,1.4887E-027
31,10,1.2112E-012,1.1645E-027
32,10,1.0717E-012,1.0073E-027
33,10,1.0314E-012,1.1579E-027
34,10,7.2741E-013,6.8535E-028
35,10,5.2214E-013,3.5411E-028
36,10,5.2298E-013,5.0000E-028
37,10,5.5047E-013,6.1821E-028
38,10,4.4476E-013,5.3190E-028
39,10,3.6753E-013,4.4801E-028
40,10,2.8279E-013,3.7613E-028
41,10,1.9351E-013,2.0552E-028
42,10,2.2042E-013,9.7553E-029
43,10,1.6472E-013,1.2859E-028

#ix=11,arr=2,vin=-4,rin=-3,rea=2,vex=-5,rex=-1,tt=2000,tr=2000,tv=0,
0,11,1.9759E-017,8.2016E-037
1,11,3.5815E-017,2.4801E-036
2,11,1.8723E-016,5.1785E-035
3,11,4.5644E-016,1.0014E-033
4,11,1.3394E-015,5.0965E-033
5,11,4.6198E-015,3.9773E-032
6,11,2.0448E-014,5.3427E-031
7,11,7.4743E-014,2.9068E-030
8,11,3.0710E-013,3.4662E-029
9,11,1.1198E-012,2.5379E-028
10,11,6.9018E-012,3.5052E-027
11,11,9.5075E-010,1.4269E-024
12,11,1.4596E-011,1.1757E-026
13,11,6.8329E-012,5.5891E-027
14,11,5.3415E-012,4.6314E-027
15,11,4.3397E-012,3.6399E-027
16,11,3.6393E-012,3.2253E-027
17,11,3.5507E-012,3.0596E-027
18,11,3.4430E-012,3.5542E-027
19,11,3.2697E-012,3.3120E-027
20,11,2.9157E-012,3.1514E-027
21,11,2.9742E-012,3.2325E-027
22,11,2.6662E-012,2.8998E-027
23,11,2.6292E-012,3.1989E-027
24,11,2.4623E-012,2.6303E-027
25,11,2.2209E-012,2.3729E-027
26,11,2.3247E-012,2.4501E-027
27,11,2.1622E-012,2.5585E-027
28,11,1.9318E-012,2.0893E-027
29,11,1.5055E-012,1.4720E-027
30,11,1.3485E-012,1.3364E-027
31,11,1.2142E-012,1.1975E-027
32,11,1.1294E-012,1.0672E-027
33,11,9.2045E-013,9.0875E-028
34,11,7.6501E-013,7.5025E-028
35,11,8.0881E-013,8.7060E-028
36,11,5.2802E-013,4.2974E-028
37,11,5.9819E-013,6.1801E-028
38,11,4.5418E-013,4.4928E-028
39,11,3.5726E-013,3.9663E-028
40,11,3.1248E-013,4.6182E-028
41,11,2.6341E-013,4.3950E-028
42,11,2.2481E-013,1.2832E-028
43,11,1.8290E-013,1.3135E-028

#ix=12,arr=2,vin=-4,rin=-3,rea=2,vex=-5,rex=-1,tt=2000,tr=2000,tv=0,
0,12,1.2837E-017,3.3570E-037
1,12,3.3292E-017,2.4870E-036
2,12,9.0095E-017,1.8000E-035
3,12,2.5726E-016,3.9328E-034
4,12,6.5651E-016,3.0760E-033
5,12,1.6546E-015,5.9689E-033
6,12,8.2308E-015,1.0995E-031
7,12,2.7675E-014,6.8159E-031
8,12,9.6639E-014,5.5116E-030
9,12,3.0367E-013,3.2382E-029
10,12,1.2277E-012,3.0766E-028
11,12,6.7811E-012,3.6311E-027
12,12,9.4247E-010,1.6072E-024
13,12,1.4537E-011,1.2210E-026
14,12,6.7419E-012,5.6461E-027
15,12,4.9892E-012,4.2312E-027
16,12,4.3538E-012,3.7917E-027
17,12,3.9842E-012,3.7678E-027
18,12,3.5620E-012,3.3908E-027
19,12,3.5293E-012,3.6827E-027
20,12,3.3806E-012,3.6522E-027
21,12,3.0437E-012,3.2178E-027
22,12,2.7323E-012,3.1086E-027
23,12,2.4780E-012,2.8380E-027
24,12,2.4647E-012,2.9390E-027
25,12,2.3231E-012,2.6102E-027
26,12,2.1826E-012,2.1812E-027
27,12,2.1146E-012,2.2065E-027
28,12,1.7972E-012,1.9016E-027
29,12,1.7157E-012,1.7648E-027
30,12,1.4625E-012,1.4876E-027
31,12,1.3089E-012,1.1539E-027
32,12,1.1726E-012,1.1608E-027
33,12,1.1065E-012,1.1426E-027
34,12,8.3898E-013,7.6094E-028
35,12,8.6679E-013,1.0308E-027
36,12,7.1191E-013,6.8927E-028
37,12,6.5107E-013,7.7887E-028
38,12,5.4219E-013,6.2424E-028
39,12,4.2175E-013,5.5752E-028
40,12,3.6485E-013,4.8315E-028
41,12,3.0938E-013,4.9092E-028
42,12,2.7204E-013,1.1991E-028
43,12,1.8756E-013,1.1087E-028

#ix=13,arr=2,vin=-4,rin=-3,rea=2,vex=-5,rex=-1,tt=2000,tr=2000,tv=0,
0,13,3.8842E-018,4.5920E-038
1,13,1.0553E-017,2.1670E-037
2,13,5.1603E-017,4.6485E-036
3,13,1.4036E-016,1.1428E-034
4,13,2.4461E-016,2.9531E-034
5,13,9.5758E-016,3.9030E-033
6,13,2.7017E-015,2.3461E-032
7,13,1.1005E-014,1.6916E-031
8,13,3.5181E-014,1.0584E-030
9,13,1.2071E-013,8.0265E-030
10,13,3.6218E-013,4.8064E-029
11,13,1.2350E-012,3.5262E-028
12,13,6.7236E-012,3.6620E-027
13,13,9.3117E-010,1.6009E-024
14,13,1.3442E-011,1.1488E-026
15,13,6.6185E-012,5.8504E-027
16,13,5.2909E-012,4.7370E-027
17,13,4.3389E-012,3.8672E-027
18,13,3.7416E-012,3.4411E-027
19,13,3.6348E-012,3.8866E-027
20,13,3.3380E-012,3.6904E-027
21,13,2.8598E-012,2.8225E-027
22,13,2.9307E-012,3.5464E-027
23,13,2.7908E-012,3.0860E-027
24,13,2.6955E-012,3.0728E-027
25,13,2.3137E-012,2.5048E-027
26,13,2.2794E-012,2.5249E-027
27,13,2.1878E-012,2.2281E-027
28,13,2.0547E-012,1.8688E-027
29,13,1.7923E-012,1.7706E-027
30,13,1.6466E-012,1.6172E-027
31,13,1.4187E-012,1.2421E-027
32,13,1.2787E-012,1.3272E-027
33,13,1.2187E-012,1.2610E-027
34,13,1.2348E-012,1.3387E-027
35,13,1.1247E-012,1.3573E-027
36,13,9.5859E-013,1.0581E-027
37,13,9.0819E-013,1.1009E-027
38,13,7.2840E-013,1.0261E-027
39,13,6.2980E-013,9.8473E-028
40,13,5.1001E-013,9.6246E-028
41,13,4.5447E-013,9.6336E-028
42,13,3.2380E-013,1.6242E-028
43,13,2.2575E-013,1.7218E-028

#ix=14,arr=2,vin=-4,rin=-3,rea=2,vex=-5,rex=-1,tt=2000,tr=2000,tv=0,
0,14,2.7625E-018,2.6964E-038
1,14,4.1480E-018,3.3406E-038
2,14,1.5609E-017,3.2556E-037
3,14,4.8332E-017,1.9485E-035
4,14,1.4208E-016,1.1080E-034
5,14,3.5273E-016,6.5361E-034
6,14,1.1102E-015,3.6936E-033
7,14,4.2275E-015,3.4939E-032
8,14,1.3486E-014,1.7199E-031
9,14,3.6961E-014,1.3732E-030
10,14,1.1520E-013,7.5001E-030
11,14,3.8450E-013,5.8945E-029
12,14,1.3057E-012,4.0297E-028
13,14,6.6115E-012,3.4485E-027
14,14,9.1751E-010,1.2980E-024
15,14,1.3853E-011,1.2320E-026
16,14,6.5533E-012,6.1883E-027
17,14,4.8944E-012,4.5355E-027
18,14,4.2898E-012,4.1952E-027
19,14,3.9320E-012,4.1757E-027
20,14,3.6589E-012,4.0633E-027
21,14,3.4731E-012,4.0951E-027
22,14,2.9702E-012,2.9494E-027
23,14,2.9656E-012,3.0940E-027
24,14,2.7811E-012,2.7991E-027
25,14,2.7040E-012,3.1588E-027
26,14,2.6471E-012,2.9504E-027
27,14,2.2960E-012,2.4464E-027
28,14,2.4503E-012,2.5814E-027
29,14,2.0958E-012,2.2723E-027
30,14,1.9677E-012,2.0518E-027
31,14,1.9691E-012,2.0749E-027
32,14,1.9091E-012,2.1791E-027
33,14,1.7333E-012,1.9947E-027
34,14,1.3761E-012,1.5354E-027
35,14,1.3284E-012,1.6790E-027
36,14,1.3139E-012,1.5971E-027
37,14,1.1441E-012,1.6853E-027
38,14,9.7431E-013,1.2874E-027
39,14,9.1845E-013,1.4159E-027
40,14,6.0646E-013,1.0191E-027
41,14,4.9036E-013,1.2064E-027
42,14,3.7181E-013,2.0098E-028
43,14,2.6171E-013,1.9022E-028

#ix=15,arr=2,vin=-4,rin=-3,rea=2,vex=-5,rex=-1,tt=2000,tr=2000,tv=0,
0,15,1.0846E-018,3.7787E-039
1,15,2.3375E-018,3.1947E-038
2,15,1.0196E-017,4.5312E-037
3,15,2.0772E-017,3.1141E-036
4,15,9.1538E-017,4.0455E-035
5,15,2.1700E-016,2.4082E-034
6,15,4.5627E-016,9.7820E-034
7,15,1.4335E-015,5.7915E-033
8,15,4.1493E-015,2.4172E-032
9,15,1.7518E-014,3.5600E-031
10,15,4.9249E-014,1.7869E-030
11,15,1.3995E-013,1.4967E-029
12,15,4.1124E-013,7.0519E-029
13,15,1.2217E-012,3.7096E-028
14,15,6.7941E-012,3.7953E-027
15,15,9.0819E-010,1.3907E-024
16,15,1.2634E-011,1.1085E-026
17,15,6.5951E-012,6.3493E-027
18,15,4.8840E-012,4.7589E-027
19,15,4.0842E-012,4.2411E-027
20,15,3.6951E-012,3.9750E-027
21,15,3.4891E-012,3.7261E-027
22,15,3.3936E-012,3.8393E-027
23,15,2.9561E-012,3.3476E-027
24,15,3.0466E-012,3.3495E-027
25,15,3.2345E-012,3.8385E-027
26,15,2.8181E-012,3.1522E-027
27,15,2.6569E-012,3.1301E-027
28,15,2.8530E-012,3.3857E-027
29,15,2.6770E-012,3.2154E-027
30,15,2.4066E-012,2.8995E-027
31,15,2.3187E-012,2.6287E-027
32,15,2.2799E-012,3.0863E-027
33,15,2.0046E-012,2.5927E-027
34,15,2.0612E-012,2.8114E-027
35,15,1.8434E-012,2.4472E-027
36,15,1.5466E-012,2.0568E-027
37,15,1.3038E-012,1.7633E-027
38,15,1.0555E-012,1.4619E-027
39,15,1.0334E-012,1.5553E-027
40,15,7.7598E-013,1.2935E-027
41,15,5.6393E-013,1.3596E-027
42,15,4.0800E-013,2.3284E-028
43,15,2.6292E-013,1.8616E-028

#ix=16,arr=2,vin=-4,rin=-3,rea=2,vex=-5,rex=-1,tt=2000,tr=2000,tv=0,
0,16,5.7164E-019,2.6635E-039
1,16,1.5278E-018,1.0746E-038
2,16,3.4847E-018,5.3969E-038
3,16,1.0728E-017,7.8756E-037
4,16,3.5493E-017,8.0534E-036
5,16,7.6152E-017,2.8536E-035
6,16,2.4822E-016,3.9529E-034
7,16,6.2032E-016,1.5783E-033
8,16,2.3672E-015,1.0242E-032
9,16,7.0362E-015,6.7544E-032
10,16,1.7350E-014,2.9200E-031
11,16,5.5296E-014,2.5860E-030
12,16,1.4704E-013,1.2179E-029
13,16,4.5387E-013,8.9392E-029
14,16,1.4376E-012,5.1653E-028
15,16,6.4257E-012,3.8748E-027
16,16,8.9613E-010,1.3961E-024
17,16,1.3226E-011,1.2657E-026
18,16,6.5700E-012,6.7171E-027
19,16,5.1326E-012,5.2216E-027
20,16,4.7530E-012,5.6079E-027
21,16,4.2752E-012,5.2214E-027
22,16,4.0690E-012,5.2767E-027
23,16,3.8873E-012,4.8531E-027
24,16,3.6501E-012,4.2846E-027
25,16,3.7691E-012,4.9463E-027
26,16,3.1082E-012,3.7446E-027
27,16,3.5111E-012,4.2597E-027
28,16,3.0444E-012,3.6229E-027
29,16,3.1499E-012,4.1651E-027
30,16,3.0043E-012,4.1309E-027
31,16,2.7460E-012,3.5975E-027
32,16,2.6677E-012,3.1993E-027
33,16,2.4316E-012,3.2252E-027
34,16,2.3593E-012,3.3729E-027
35,16,2.0165E-012,2.6000E-027
36,16,1.5386E-012,1.8928E-027
37,16,1.5410E-012,2.1103E-027
38,16,1.2623E-012,1.6993E-027
39,16,1.1307E-012,1.6290E-027
40,16,7.8782E-013,1.4687E-027
41,16,5.6644E-013,1.2486E-027
42,16,4.8128E-013,2.7505E-028
43,16,3.0815E-013,2.1953E-028

#ix=17,arr=2,vin=-4,rin=-3,rea=2,vex=-5,rex=-1,tt=2000,tr=2000,tv=0,
0,17,2.3796E-019,3.4184E-040
1,17,5.2237E-019,8.7693E-040
2,17,1.7375E-018,9.8453E-039
3,17,4.8518E-018,2.1193E-037
4,17,1.5159E-017,1.2734E-036
5,17,4.2081E-017,7.2387E-036
6,17,1.0707E-016,6.6391E-035
7,17,3.4609E-016,6.5141E-034
8,17,8.0663E-016,1.9856E-033
9,17,2.8081E-015,1.6908E-032
10,17,7.2053E-015,7.7507E-032
11,17,2.1255E-014,4.1708E-031
12,17,5.5908E-014,2.7178E-030
13,17,1.7028E-013,1.6937E-029
14,17,3.9099E-013,6.3537E-029
15,17,1.3773E-012,5.2232E-028
16,17,6.7812E-012,4.1498E-027
17,17,8.8225E-010,1.3818E-024
18,17,1.2500E-011,1.2038E-026
19,17,7.2097E-012,7.9714E-027
20,17,5.2750E-012,6.0696E-027
21,17,5.1790E-012,6.7505E-027
22,17,4.6077E-012,5.8462E-027
23,17,4.3392E-012,5.7986E-027
24,17,4.1610E-012,5.4853E-027
25,17,3.8370E-012,4.9339E-027
26,17,4.0511E-012,5.6212E-027
27,17,3.6392E-012,4.8891E-027
28,17,3.7044E-012,4.6923E-027
29,17,3.6202E-012,4.7311E-027
30,17,3.4291E-012,4.8680E-027
31,17,3.0103E-012,4.0460E-027
32,17,2.7546E-012,3.4463E-027
33,17,2.6683E-012,3.4808E-027
34,17,2.5961E-012,3.5768E-027
35,17,2.2731E-012,3.0331E-027
36,17,1.7600E-012,2.2028E-027
37,17,1.6922E-012,2.4048E-027
38,17,1.5153E-012,2.2360E-027
39,17,1.2461E-012,2.0197E-027
40,17,9.4599E-013,1.6461E-027
41,17,7.2904E-013,1.6422E-027
42,17,5.1098E-013,2.9893E-028
43,17,3.0570E-013,2.2169E-028

#ix=18,arr=2,vin=-4,rin=-3,rea=2,vex=-5,rex=-1,tt=2000,tr=2000,tv=0,
0,18,1.1130E-019,9.6773E-041
1,18,3.3586E-019,3.5584E-040
2,18,9.6103E-019,2.3524E-039
3,18,2.4354E-018,3.8597E-038
4,18,4.2947E-018,9.3223E-038
5,18,1.6953E-017,1.9088E-036
6,18,3.9501E-017,1.0309E-035
7,18,1.3299E-016,7.8921E-035
8,18,3.7479E-016,9.4691E-034
9,18,1.2586E-015,4.0293E-033
10,18,3.5912E-015,2.9032E-032
11,18,8.7151E-015,1.1809E-031
12,18,2.5370E-014,5.9244E-031
13,18,7.0880E-014,4.9548E-030
14,18,1.5927E-013,1.8756E-029
15,18,4.5074E-013,9.3434E-029
16,18,1.6658E-012,7.4091E-028
17,18,6.6481E-012,4.4557E-027
18,18,8.6824E-010,1.3248E-024
19,18,1.3213E-011,1.3888E-026
20,18,7.4131E-012,8.7309E-027
21,18,5.9674E-012,8.1567E-027
22,18,5.2066E-012,7.0162E-027
23,18,4.8885E-012,6.6769E-027
24,18,4.9935E-012,6.9906E-027
25,18,4.5622E-012,6.4480E-027
26,18,4.5406E-012,6.3072E-027
27,18,4.2162E-012,5.6971E-027
28,18,4.0412E-012,5.8731E-027
29,18,4.0899E-012,5.8636E-027
30,18,3.5874E-012,4.6689E-027
31,18,3.6286E-012,5.0447E-027
32,18,3.4103E-012,4.5465E-027
33,18,3.2547E-012,4.7624E-027
34,18,2.7920E-012,3.8529E-027
35,18,2.3004E-012,3.0141E-027
36,18,2.0907E-012,2.7444E-027
37,18,1.6823E-012,2.3243E-027
38,18,1.4669E-012,2.1339E-027
39,18,1.1211E-012,1.6233E-027
40,18,1.0854E-012,1.9907E-027
41,18,8.2059E-013,2.1082E-027
42,18,5.1429E-013,3.0435E-028
43,18,3.3666E-013,2.7266E-028

#ix=19,arr=2,vin=-4,rin=-3,rea=2,vex=-5,rex=-1,tt=2000,tr=2000,tv=0,
0,19,6.2596E-020,1.3414E-041
1,19,1.6536E-019,1.4346E-040
2,19,4.6432E-019,1.1136E-039
3,19,1.2389E-018,1.3141E-038
4,19,3.0365E-018,5.9124E-038
5,19,1.0273E-017,7.6491E-037
6,19,2.0858E-017,2.2543E-036
7,19,5.4275E-017,1.8736E-035
8,19,1.6593E-016,1.0833E-034
9,19,4.8794E-016,8.1374E-034
10,19,1.6476E-015,6.7876E-033
11,19,4.1947E-015,3.2532E-032
12,19,9.4783E-015,1.6538E-031
13,19,3.0279E-014,1.0373E-030
14,19,7.7642E-014,4.9549E-030
15,19,2.0823E-013,3.6535E-029
16,19,5.2825E-013,1.3580E-028
17,19,1.6892E-012,7.5833E-028
18,19,6.7947E-012,4.6915E-027
19,19,8.6037E-010,1.5087E-024
20,19,1.3241E-011,1.4947E-026
21,19,7.3252E-012,8.8483E-027
22,19,6.0664E-012,8.1206E-027
23,19,5.2245E-012,6.7748E-027
24,19,5.6113E-012,7.4878E-027
25,19,5.3095E-012,7.6758E-027
26,19,5.1992E-012,7.3663E-027
27,19,4.8128E-012,6.8497E-027
28,19,4.7700E-012,7.0034E-027
29,19,4.6401E-012,6.6940E-027
30,19,3.8805E-012,5.3007E-027
31,19,3.7594E-012,5.1576E-027
32,19,3.3651E-012,4.4417E-027
33,19,3.1472E-012,4.2393E-027
34,19,2.6631E-012,3.2799E-027
35,19,2.6127E-012,3.0386E-027
36,19,2.3234E-012,3.0367E-027
37,19,1.8480E-012,2.4305E-027
38,19,1.7029E-012,2.4687E-027
39,19,1.4547E-012,2.4231E-027
40,19,9.6488E-013,1.8192E-027
41,19,7.5112E-013,1.5324E-027
42,19,5.6382E-013,3.5470E-028
43,19,3.4144E-013,2.5772E-028

#ix=20,arr=2,vin=-4,rin=-3,rea=2,vex=-5,rex=-1,tt=2000,tr=2000,tv=0,
0,20,2.7272E-020,4.4826E-042
1,20,6.6426E-020,1.7201E-041
2,20,2.6565E-019,1.8572E-040
3,20,5.9153E-019,2.9442E-039
4,20,1.6039E-018,1.5232E-038
5,20,4.7878E-018,1.8199E-037
6,20,1.4827E-017,1.4994E-036
7,20,3.4254E-017,6.3458E-036
8,20,8.2766E-017,3.2557E-035
9,20,2.1315E-016,1.3184E-034
10,20,5.9440E-016,9.8663E-034
11,20,1.9124E-015,8.3101E-033
12,20,4.5418E-015,3.5658E-032
13,20,1.1308E-014,1.7019E-031
14,20,3.0916E-014,1.3615E-030
15,20,8.4483E-014,7.1418E-030
16,20,1.9439E-013,2.5903E-029
17,20,5.9395E-013,1.7941E-028
18,20,1.7995E-012,8.8303E-028
19,20,6.9273E-012,5.3458E-027
20,20,8.4532E-010,1.4131E-024
21,20,1.2410E-011,1.3921E-026
22,20,7.6034E-012,9.2844E-027
23,20,6.8781E-012,9.8043E-027
24,20,6.5877E-012,1.0215E-026
25,20,6.1627E-012,8.8910E-027
26,20,5.4572E-012,7.9533E-027
27,20,5.6825E-012,8.3910E-027
28,20,4.4579E-012,5.8528E-027
29,20,4.5070E-012,6.0096E-027
30,20,4.2456E-012,5.6074E-027
31,20,3.9105E-012,5.3641E-027
32,20,3.6841E-012,4.9660E-027
33,20,3.3488E-012,4.5530E-027
34,20,2.8905E-012,3.8574E-027
35,20,2.5769E-012,3.2407E-027
36,20,2.4123E-012,3.3273E-027
37,20,1.9223E-012,2.5149E-027
38,20,1.7083E-012,2.6074E-027
39,20,1.2536E-012,1.8352E-027
40,20,1.0848E-012,1.9694E-027
41,20,8.4527E-013,2.0563E-027
42,20,5.5799E-013,3.4200E-028
43,20,3.3996E-013,2.6601E-028

#ix=21,arr=2,vin=-4,rin=-3,rea=2,vex=-5,rex=-1,tt=2000,tr=2000,tv=0,
0,21,1.6731E-020,2.1506E-042
1,21,4.0321E-020,9.8668E-042
2,21,7.5279E-020,3.6924E-041
3,21,2.3542E-019,4.2922E-040
4,21,8.1787E-019,4.4785E-039
5,21,1.6352E-018,2.4798E-038
6,21,5.9194E-018,2.1611E-037
7,21,1.5863E-017,2.3962E-036
8,21,4.3096E-017,1.0894E-035
9,21,1.3868E-016,1.0074E-034
10,21,2.7399E-016,2.8677E-034
11,21,7.6635E-016,1.9368E-033
12,21,2.2777E-015,1.5015E-032
13,21,6.2592E-015,5.7192E-032
14,21,1.4283E-014,2.6387E-031
15,21,4.6327E-014,2.6121E-030
16,21,1.1159E-013,1.1117E-029
17,21,3.0317E-013,5.9173E-029
18,21,6.5966E-013,2.2846E-028
19,21,1.8092E-012,9.1880E-028
20,21,6.6610E-012,4.9823E-027
21,21,8.3735E-010,1.4473E-024
22,21,1.3277E-011,1.6232E-026
23,21,8.1366E-012,1.0679E-026
24,21,7.1268E-012,9.8828E-027
25,21,6.0324E-012,8.7892E-027
26,21,6.1221E-012,9.0230E-027
27,21,5.3931E-012,7.4401E-027
28,21,5.2970E-012,7.4829E-027
29,21,4.6501E-012,6.3448E-027
30,21,4.2038E-012,5.8134E-027
31,21,4.3058E-012,5.9096E-027
32,21,3.8966E-012,5.4029E-027
33,21,3.3117E-012,4.1832E-027
34,21,3.0947E-012,4.0511E-027
35,21,2.7475E-012,3.7066E-027
36,21,2.4565E-012,3.1907E-027
37,21,2.0513E-012,2.7775E-027
38,21,1.6483E-012,2.3401E-027
39,21,1.4729E-012,2.5871E-027
40,21,1.1348E-012,2.0676E-027
41,21,7.5785E-013,1.7980E-027
42,21,5.6103E-013,3.3123E-028
43,21,3.4806E-013,2.7290E-028

#ix=22,arr=2,vin=-4,rin=-3,rea=2,vex=-5,rex=-1,tt=2000,tr=2000,tv=0,
0,22,6.1725E-021,1.6309E-043
1,22,1.7590E-020,2.9105E-042
2,22,4.4787E-020,1.0946E-041
3,22,1.5581E-019,1.7949E-040
4,22,4.6591E-019,1.4251E-039
5,22,1.2320E-018,1.1749E-038
6,22,3.3043E-018,1.2056E-037
7,22,7.6508E-018,4.0393E-037
8,22,1.6155E-017,1.4552E-036
9,22,4.3417E-017,1.1148E-035
10,22,1.4058E-016,9.6641E-035
11,22,4.6755E-016,1.2555E-033
12,22,1.1716E-015,3.6634E-033
13,22,2.7853E-015,1.4401E-032
14,22,6.2869E-015,8.0575E-032
15,22,1.8081E-014,5.6883E-031
16,22,4.1962E-014,2.1032E-030
17,22,1.2093E-013,1.4042E-029
18,22,2.9322E-013,7.6483E-029
19,22,8.2332E-013,3.5083E-028
20,22,1.9064E-012,9.9408E-028
21,22,7.0649E-012,6.1209E-027
22,22,8.3315E-010,1.6977E-024
23,22,1.2470E-011,1.5187E-026
24,22,8.3534E-012,1.1334E-026
25,22,7.1441E-012,9.8496E-027
26,22,6.0223E-012,8.5142E-027
27,22,6.0825E-012,8.5203E-027
28,22,5.5925E-012,8.1161E-027
29,22,5.5195E-012,8.1455E-027
30,22,4.9020E-012,6.9122E-027
31,22,4.2344E-012,5.8602E-027
32,22,4.2241E-012,5.8297E-027
33,22,3.5431E-012,4.6576E-027
34,22,2.9692E-012,4.0046E-027
35,22,2.9469E-012,3.8172E-027
36,22,2.2580E-012,2.6497E-027
37,22,2.0519E-012,2.6719E-027
38,22,1.7965E-012,2.6288E-027
39,22,1.5227E-012,2.4883E-027
40,22,1.2004E-012,2.2792E-027
41,22,8.9367E-013,1.9305E-027
42,22,5.8647E-013,3.4730E-028
43,22,3.8366E-013,2.9989E-028

#ix=23,arr=2,vin=-4,rin=-3,rea=2,vex=-5,rex=-1,tt=2000,tr=2000,tv=0,
0,23,3.6581E-021,7.2692E-044
1,23,9.1249E-021,2.6557E-043
2,23,2.3660E-020,6.3675E-042
3,23,7.6738E-020,6.8297E-041
4,23,2.3873E-019,4.4519E-040
5,23,4.8623E-019,2.6872E-039
6,23,1.2937E-018,1.7354E-038
7,23,3.7376E-018,1.5799E-037
8,23,9.9427E-018,5.2791E-037
9,23,2.8665E-017,4.8968E-036
10,23,6.0930E-017,1.4281E-035
11,23,2.4369E-016,2.2286E-034
12,23,3.8956E-016,5.0861E-034
13,23,1.2971E-015,5.7821E-033
14,23,2.6788E-015,1.7438E-032
15,23,8.1640E-015,1.2858E-031
16,23,2.0964E-014,7.5414E-031
17,23,5.4090E-014,3.7489E-030
18,23,1.5277E-013,1.7968E-029
19,23,3.6391E-013,9.3907E-029
20,23,9.2963E-013,4.0660E-028
21,23,2.4283E-012,1.6116E-027
22,23,6.8295E-012,6.0215E-027
23,23,8.2917E-010,1.6993E-024
24,23,1.1633E-011,1.3365E-026
25,23,7.7568E-012,1.0117E-026
26,23,6.4785E-012,8.5141E-027
27,23,6.2972E-012,8.5721E-027
28,23,6.0925E-012,8.4508E-027
29,23,5.4207E-012,7.9022E-027
30,23,4.8698E-012,6.5213E-027
31,23,4.5003E-012,6.0218E-027
32,23,4.1909E-012,5.4379E-027
33,23,3.6397E-012,4.7096E-027
34,23,3.2935E-012,4.2655E-027
35,23,2.9987E-012,3.7302E-027
36,23,2.8834E-012,3.9614E-027
37,23,2.1860E-012,2.9698E-027
38,23,1.7638E-012,2.6069E-027
39,23,1.4227E-012,2.2812E-027
40,23,1.3345E-012,2.3825E-027
41,23,1.0360E-012,2.7133E-027
42,23,6.4173E-013,3.6811E-028
43,23,3.6439E-013,3.0122E-028

#ix=24,arr=2,vin=-4,rin=-3,rea=2,vex=-5,rex=-1,tt=2000,tr=2000,tv=0,
0,24,1.5369E-021,2.1614E-044
1,24,3.3808E-021,6.7214E-044
2,24,1.1031E-020,1.3230E-042
3,24,3.8121E-020,1.3882E-041
4,24,1.0168E-019,8.4353E-041
5,24,2.6816E-019,4.9544E-040
6,24,5.6743E-019,3.0766E-039
7,24,2.8878E-018,8.3262E-038
8,24,4.2168E-018,1.5286E-037
9,24,1.2885E-017,1.3260E-036
10,24,3.9532E-017,8.6205E-036
11,24,8.6625E-017,3.1433E-035
12,24,2.4114E-016,2.1918E-034
13,24,6.5551E-016,1.7574E-033
14,24,1.4032E-015,7.0174E-033
15,24,5.5199E-015,7.1117E-032
16,24,1.0968E-014,2.9745E-031
17,24,2.6472E-014,8.5255E-031
18,24,7.2986E-014,5.1108E-030
19,24,1.8674E-013,3.8405E-029
20,24,4.4675E-013,1.1937E-028
21,24,1.0361E-012,4.2933E-028
22,24,2.2789E-012,1.4077E-027
23,24,6.5634E-012,5.7603E-027
24,24,8.2446E-010,1.5063E-024
25,24,1.1601E-011,1.3573E-026
26,24,8.2049E-012,1.0695E-026
27,24,6.7548E-012,8.6637E-027
28,24,6.0577E-012,8.2481E-027
29,24,5.6534E-012,7.5834E-027
30,24,5.2459E-012,6.9934E-027
31,24,5.1594E-012,6.6949E-027
32,24,4.3563E-012,5.6719E-027
33,24,3.7357E-012,4.9080E-027
34,24,3.3130E-012,4.3115E-027
35,24,2.8568E-012,3.4678E-027
36,24,2.6349E-012,3.4293E-027
37,24,2.3257E-012,3.1925E-027
38,24,1.9430E-012,2.7650E-027
39,24,1.6708E-012,2.6876E-027
40,24,1.2361E-012,2.3623E-027
41,24,1.0570E-012,2.5055E-027
42,24,6.5548E-013,4.0674E-028
43,24,3.8420E-013,3.5974E-028

#ix=25,arr=2,vin=-4,rin=-3,rea=2,vex=-5,rex=-1,tt=2000,tr=2000,tv=0,
0,25,1.2731E-021,1.2039E-044
1,25,1.7865E-021,1.7402E-044
2,25,4.6383E-021,1.0872E-043
3,25,1.9953E-020,5.7637E-042
4,25,6.3582E-020,4.5191E-041
5,25,1.0991E-019,1.1109E-040
6,25,2.8260E-019,7.3706E-040
7,25,1.0765E-018,1.2880E-038
8,25,3.5909E-018,9.7396E-038
9,25,6.5589E-018,3.0964E-037
10,25,1.4415E-017,1.0228E-036
11,25,5.1357E-017,1.2063E-035
12,25,1.2656E-016,7.6957E-035
13,25,2.5789E-016,4.3014E-034
14,25,6.7655E-016,1.5292E-033
15,25,1.4343E-015,5.5127E-033
16,25,5.3693E-015,6.8793E-032
17,25,1.4954E-014,3.4145E-031
18,25,3.1159E-014,1.1801E-030
19,25,9.8175E-014,1.0168E-029
20,25,2.0768E-013,3.4200E-029
21,25,4.2786E-013,1.2840E-028
22,25,1.0990E-012,4.6697E-028
23,25,2.2599E-012,1.5809E-027
24,25,6.4586E-012,5.3790E-027
25,25,8.2257E-010,1.6490E-024
26,25,1.1153E-011,1.2962E-026
27,25,8.1934E-012,1.0268E-026
28,25,6.5368E-012,8.6596E-027
29,25,5.9095E-012,7.4811E-027
30,25,5.8539E-012,7.8589E-027
31,25,4.9971E-012,6.5357E-027
32,25,4.6750E-012,6.1350E-027
33,25,3.9922E-012,5.0843E-027
34,25,3.5649E-012,4.6147E-027
35,25,3.3794E-012,4.5068E-027
36,25,2.8252E-012,3.7429E-027
37,25,2.3846E-012,3.3393E-027
38,25,2.0164E-012,2.9599E-027
39,25,1.8849E-012,3.2832E-027
40,25,1.4147E-012,2.6317E-027
41,25,1.0826E-012,2.7721E-027
42,25,6.8555E-013,4.2146E-028
43,25,4.1451E-013,3.7971E-028

#ix=26,arr=2,vin=-4,rin=-3,rea=2,vex=-5,rex=-1,tt=2000,tr=2000,tv=0,
0,26,3.3635E-022,1.3523E-045
1,26,1.2048E-021,1.3352E-044
2,26,2.9023E-021,8.0128E-044
3,26,8.0223E-021,1.0432E-042
4,26,1.8494E-020,5.3273E-042
5,26,9.7612E-020,1.2070E-040
6,26,1.4026E-019,1.7656E-040
7,26,3.9809E-019,2.0228E-039
8,26,1.5066E-018,2.8321E-038
9,26,4.2075E-018,1.5639E-037
10,26,7.1097E-018,3.3243E-037
11,26,1.9172E-017,2.5201E-036
12,26,4.7458E-017,1.0265E-035
13,26,1.1790E-016,4.4026E-035
14,26,4.8085E-016,7.5035E-034
15,26,9.7384E-016,2.2598E-033
16,26,3.7116E-015,3.4355E-032
17,26,8.5446E-015,1.7348E-031
18,26,2.0078E-014,6.6027E-031
19,26,4.0882E-014,2.2232E-030
20,26,1.1252E-013,1.3293E-029
21,26,2.3677E-013,5.1576E-029
22,26,5.7912E-013,1.9040E-028
23,26,1.0767E-012,4.3643E-028
24,26,2.3993E-012,1.5788E-027
25,26,6.8491E-012,6.2691E-027
26,26,8.1890E-010,1.2450E-024
27,26,1.0293E-011,1.0638E-026
28,26,7.7439E-012,9.6996E-027
29,26,6.4782E-012,7.8954E-027
30,26,5.9759E-012,7.7774E-027
31,26,5.4755E-012,7.0382E-027
32,26,5.0943E-012,6.5955E-027
33,26,4.3814E-012,5.5206E-027
34,26,4.0915E-012,5.3799E-027
35,26,3.3415E-012,4.3112E-027
36,26,2.8293E-012,3.5501E-027
37,26,2.5952E-012,3.7328E-027
38,26,2.0945E-012,3.3231E-027
39,26,1.7445E-012,2.8456E-027
40,26,1.4654E-012,3.1062E-027
41,26,1.1804E-012,2.6628E-027
42,26,7.3609E-013,4.8604E-028
43,26,4.3826E-013,4.0322E-028

#ix=27,arr=2,vin=-4,rin=-3,rea=2,vex=-5,rex=-1,tt=2000,tr=2000,tv=0,
0,27,2.7424E-022,5.4410E-046
1,27,3.9467E-022,1.1994E-045
2,27,1.3712E-021,1.9418E-044
3,27,3.8263E-021,3.1224E-043
4,27,1.9887E-020,4.6694E-042
5,27,2.5689E-020,9.6014E-042
6,27,1.0671E-019,1.4239E-040
7,27,3.2737E-019,1.0653E-039
8,27,5.7279E-019,3.1824E-039
9,27,2.4131E-018,6.2910E-038
10,27,7.6912E-018,5.7767E-037
11,27,1.1300E-017,1.2473E-036
12,27,3.0725E-017,4.0192E-036
13,27,9.1785E-017,3.6647E-035
14,27,2.3587E-016,2.0315E-034
15,27,7.2079E-016,1.5102E-033
16,27,1.5983E-015,1.0694E-032
17,27,4.7371E-015,6.3376E-032
18,27,1.2038E-014,2.2445E-031
19,27,2.2035E-014,6.6665E-031
20,27,5.9710E-014,5.7575E-030
21,27,1.2728E-013,1.6596E-029
22,27,2.5878E-013,5.5223E-029
23,27,5.8693E-013,2.0393E-028
24,27,1.2097E-012,5.8731E-028
25,27,2.5524E-012,1.7975E-027
26,27,6.8005E-012,6.1100E-027
27,27,8.2294E-010,1.4684E-024
28,27,1.0862E-011,1.1356E-026
29,27,7.7955E-012,9.4563E-027
30,27,6.4893E-012,7.6332E-027
31,27,6.2444E-012,8.0097E-027
32,27,5.2151E-012,6.6572E-027
33,27,4.9100E-012,6.6454E-027
34,27,3.7154E-012,4.5273E-027
35,27,3.8660E-012,4.9929E-027
36,27,3.2484E-012,4.4839E-027
37,27,2.7792E-012,4.0508E-027
38,27,2.1699E-012,3.1454E-027
39,27,1.9630E-012,3.3034E-027
40,27,1.4092E-012,2.8217E-027
41,27,1.2187E-012,2.8592E-027
42,27,7.8044E-013,6.1159E-028
43,27,4.6621E-013,3.6227E-028

#ix=28,arr=2,vin=-4,rin=-3,rea=2,vex=-5,rex=-1,tt=2000,tr=2000,tv=0,
0,28,1.1835E-022,1.8395E-046
1,28,3.4469E-022,1.2015E-045
2,28,6.8545E-022,5.7148E-045
3,28,1.9828E-021,5.4514E-044
4,28,5.5395E-021,3.8739E-043
5,28,1.0617E-020,1.9134E-042
6,28,4.4853E-020,2.5772E-041
7,28,1.3747E-019,2.6813E-040
8,28,3.8370E-019,1.5799E-039
9,28,1.1461E-018,1.2554E-038
10,28,2.3796E-018,3.4488E-038
11,28,4.9814E-018,1.7331E-037
12,28,1.7943E-017,2.4222E-036
13,28,4.2718E-017,1.1277E-035
14,28,1.4412E-016,6.7372E-035
15,28,3.5509E-016,4.0409E-034
16,28,1.0310E-015,3.6026E-033
17,28,2.4078E-015,1.5376E-032
18,28,6.6314E-015,9.9445E-032
19,28,1.5063E-014,4.5253E-031
20,28,3.1392E-014,1.4541E-030
21,28,6.4136E-014,5.3558E-030
22,28,1.4811E-013,2.1804E-029
23,28,3.2001E-013,7.5550E-029
24,28,6.4528E-013,2.0537E-028
25,28,1.3442E-012,7.2156E-028
26,28,2.5287E-012,1.6701E-027
27,28,7.0101E-012,5.9347E-027
28,28,8.2190E-010,1.4408E-024
29,28,1.0757E-011,1.0520E-026
30,28,7.8717E-012,9.9573E-027
31,28,6.3566E-012,7.2957E-027
32,28,5.7504E-012,6.9514E-027
33,28,4.7530E-012,5.7747E-027
34,28,4.3856E-012,5.4698E-027
35,28,4.3916E-012,5.9996E-027
36,28,3.2168E-012,4.1486E-027
37,28,2.9811E-012,4.2756E-027
38,28,2.5493E-012,3.8825E-027
39,28,2.0396E-012,3.4673E-027
40,28,1.7119E-012,3.2758E-027
41,28,1.2342E-012,2.8724E-027
42,28,8.5153E-013,5.8433E-028
43,28,4.4549E-013,4.4867E-028

#ix=29,arr=2,vin=-4,rin=-3,rea=2,vex=-5,rex=-1,tt=2000,tr=2000,tv=0,
0,29,7.7501E-023,3.4362E-047
1,29,1.7699E-022,5.3530E-046
2,29,2.9116E-022,7.7226E-046
3,29,1.6279E-021,5.4257E-044
4,29,2.7542E-021,1.8887E-043
5,29,8.0726E-021,5.5594E-043
6,29,2.2342E-020,1.4541E-041
7,29,6.0101E-020,7.2895E-041
8,29,2.3450E-019,1.0023E-039
9,29,3.2717E-019,9.4268E-040
10,29,1.1856E-018,1.2727E-038
11,29,3.7968E-018,1.8039E-037
12,29,1.1137E-017,7.5939E-037
13,29,2.1615E-017,2.5965E-036
14,29,6.5368E-017,1.8379E-035
15,29,1.7240E-016,1.1145E-034
16,29,6.4020E-016,1.6876E-033
17,29,1.2122E-015,5.7692E-033
18,29,3.9428E-015,4.6343E-032
19,29,8.1380E-015,1.1220E-031
20,29,1.8940E-014,7.2267E-031
21,29,3.8383E-014,1.7938E-030
22,29,9.0536E-014,9.8999E-030
23,29,1.4632E-013,2.4062E-029
24,29,3.4988E-013,7.5022E-029
25,29,7.5012E-013,3.2788E-028
26,29,1.3919E-012,6.8753E-028
27,29,2.7238E-012,1.7026E-027
28,29,6.8432E-012,5.2255E-027
29,29,8.2442E-010,1.4980E-024
30,29,1.1263E-011,1.1106E-026
31,29,7.3785E-012,8.3527E-027
32,29,6.3683E-012,7.1680E-027
33,29,5.7604E-012,7.2671E-027
34,29,4.9164E-012,6.0594E-027
35,29,4.2716E-012,5.5815E-027
36,29,3.6861E-012,4.8078E-027
37,29,3.1877E-012,4.3412E-027
38,29,2.7280E-012,4.2307E-027
39,29,2.3759E-012,4.3274E-027
40,29,1.9172E-012,3.9861E-027
41,29,1.5312E-012,3.8162E-027
42,29,9.2429E-013,5.5161E-028
43,29,5.4588E-013,5.0431E-028

#ix=30,arr=2,vin=-4,rin=-3,rea=2,vex=-5,rex=-1,tt=2000,tr=2000,tv=0,
0,30,3.8535E-023,1.2320E-047
1,30,6.3044E-023,3.3784E-047
2,30,2.5351E-022,1.2816E-045
3,30,4.7255E-022,6.3278E-045
4,30,2.9259E-021,1.3126E-043
5,30,5.7356E-021,4.3198E-043
6,30,1.5449E-020,5.9194E-042
7,30,2.7386E-020,1.6341E-041
8,30,6.4904E-020,8.3577E-041
9,30,2.4540E-019,1.1877E-039
10,30,4.2898E-019,1.3081E-039
11,30,8.5526E-019,6.8908E-039
12,30,4.9138E-018,1.5185E-037
13,30,1.3710E-017,1.3915E-036
14,30,4.6664E-017,8.8412E-036
15,30,1.1503E-016,8.4350E-035
16,30,2.8357E-016,4.0994E-034
17,30,9.4506E-016,3.0925E-033
18,30,1.9444E-015,1.1313E-032
19,30,4.7444E-015,6.0346E-032
20,30,9.7046E-015,1.5070E-031
21,30,2.1254E-014,7.5766E-031
22,30,4.5767E-014,2.8363E-030
23,30,1.0083E-013,1.3399E-029
24,30,2.0930E-013,3.8315E-029
25,30,3.9931E-013,1.1577E-028
26,30,8.2714E-013,3.2527E-028
27,30,1.6174E-012,9.9184E-028
28,30,2.8775E-012,1.8805E-027
29,30,7.0802E-012,5.3121E-027
30,30,8.2357E-010,1.4633E-024
31,30,1.1839E-011,1.0993E-026
32,30,7.6842E-012,8.5865E-027
33,30,6.2108E-012,7.0824E-027
34,30,5.2198E-012,6.5832E-027
35,30,4.9239E-012,6.3914E-027
36,30,4.0551E-012,5.1910E-027
37,30,3.5154E-012,4.7617E-027
38,30,2.9264E-012,4.7043E-027
39,30,2.4760E-012,4.2731E-027
40,30,2.4010E-012,5.1577E-027
41,30,1.5671E-012,3.8673E-027
42,30,1.0192E-012,7.0346E-028
43,30,5.9639E-013,6.5051E-028

#ix=31,arr=2,vin=-4,rin=-3,rea=2,vex=-5,rex=-1,tt=2000,tr=2000,tv=0,
0,31,1.9171E-023,6.6064E-048
1,31,8.4657E-023,1.0291E-046
2,31,1.1766E-022,2.4796E-046
3,31,4.4936E-022,4.8945E-045
4,31,1.3878E-021,3.0106E-044
5,31,2.0203E-021,1.6126E-043
6,31,7.7013E-021,1.2584E-042
7,31,1.8961E-020,1.4894E-041
8,31,5.3273E-020,4.2853E-041
9,31,1.8937E-019,4.9760E-040
10,31,2.4354E-019,3.7628E-040
11,31,7.4547E-019,3.7642E-039
12,31,4.3917E-018,2.1734E-037
13,31,6.7948E-018,3.1172E-037
14,31,1.9437E-017,2.8810E-036
15,31,8.3650E-017,3.7122E-035
16,31,1.3786E-016,1.0560E-034
17,31,5.5020E-016,1.8017E-033
18,31,1.1852E-015,3.8136E-033
19,31,2.7077E-015,1.8169E-032
20,31,5.2128E-015,5.4423E-032
21,31,1.3773E-014,4.3088E-031
22,31,2.3445E-014,1.0332E-030
23,31,5.7297E-014,4.4826E-030
24,31,1.1870E-013,2.0981E-029
25,31,2.2483E-013,4.3082E-029
26,31,4.6811E-013,1.2434E-028
27,31,8.4350E-013,3.7182E-028
28,31,1.6702E-012,8.5059E-028
29,31,3.2147E-012,2.1599E-027
30,31,7.9340E-012,5.7813E-027
31,31,8.2373E-010,1.2604E-024
32,31,1.3505E-011,1.2909E-026
33,31,7.4813E-012,7.9027E-027
34,31,6.5660E-012,7.6582E-027
35,31,5.4304E-012,6.6045E-027
36,31,4.7454E-012,6.4252E-027
37,31,3.7678E-012,5.5209E-027
38,31,3.4992E-012,5.4507E-027
39,31,3.0284E-012,5.8996E-027
40,31,2.1770E-012,4.5392E-027
41,31,1.6516E-012,4.0627E-027
42,31,1.1443E-012,7.6496E-028
43,31,6.4130E-013,5.5321E-028

#ix=32,arr=2,vin=-4,rin=-3,rea=2,vex=-5,rex=-1,tt=2000,tr=2000,tv=0,
0,32,1.6309E-023,3.7756E-048
1,32,3.5538E-023,7.0800E-048
2,32,5.2398E-023,5.2018E-047
3,32,2.7656E-022,1.7332E-045
4,32,5.5338E-022,7.0316E-045
5,32,1.8466E-021,1.0516E-043
6,32,4.3244E-021,7.1890E-043
7,32,1.1000E-020,3.2130E-042
8,32,3.9606E-020,5.2130E-041
9,32,7.0934E-020,1.0255E-040
10,32,1.2545E-019,1.7055E-040
11,32,4.1495E-019,1.5416E-039
12,32,1.0294E-018,1.0147E-038
13,32,3.2298E-018,1.3750E-037
14,32,1.0349E-017,8.4113E-037
15,32,4.7004E-017,1.4026E-035
16,32,8.8327E-017,6.3580E-035
17,32,2.3712E-016,1.8032E-034
18,32,6.9643E-016,2.1890E-033
19,32,1.8007E-015,8.5294E-033
20,32,4.0251E-015,5.1645E-032
21,32,8.6832E-015,1.6433E-031
22,32,1.6805E-014,5.0802E-031
23,32,3.1984E-014,1.4467E-030
24,32,5.9275E-014,3.4797E-030
25,32,1.4390E-013,2.3373E-029
26,32,2.4262E-013,4.4558E-029
27,32,5.2726E-013,1.7054E-028
28,32,9.1445E-013,3.9322E-028
29,32,1.6225E-012,8.2845E-028
30,32,3.4025E-012,2.2797E-027
31,32,9.1941E-012,7.0416E-027
32,32,8.2359E-010,1.3534E-024
33,32,1.4975E-011,1.4368E-026
34,32,8.2267E-012,8.9204E-027
35,32,6.5774E-012,8.1762E-027
36,32,5.2277E-012,6.5537E-027
37,32,4.6210E-012,6.6409E-027
38,32,3.8036E-012,5.9016E-027
39,32,3.2103E-012,5.9786E-027
40,32,2.5778E-012,5.0569E-027
41,32,2.0884E-012,5.3769E-027
42,32,1.3325E-012,9.2276E-028
43,32,7.4401E-013,6.9848E-028

#ix=33,arr=2,vin=-4,rin=-3,rea=2,vex=-5,rex=-1,tt=2000,tr=2000,tv=0,
0,33,5.3638E-024,2.2377E-049
1,33,2.1986E-023,7.3549E-048
2,33,3.9425E-023,2.0217E-047
3,33,1.1162E-022,4.0551E-046
4,33,3.2792E-022,4.5273E-045
5,33,1.3525E-021,3.8342E-044
6,33,2.7268E-021,1.9505E-043
7,33,1.1392E-020,2.1253E-042
8,33,1.7716E-020,8.5317E-042
9,33,4.3584E-020,3.2293E-041
10,33,1.3964E-019,2.9499E-040
11,33,3.0151E-019,1.1851E-039
12,33,1.4237E-018,4.5866E-038
13,33,2.0499E-018,5.5366E-038
14,33,1.0196E-017,7.7287E-037
15,33,2.2673E-017,2.7985E-036
16,33,6.1617E-017,2.3534E-035
17,33,1.7160E-016,1.5063E-034
18,33,3.3340E-016,4.7648E-034
19,33,9.3176E-016,2.4119E-033
20,33,2.3632E-015,1.7382E-032
21,33,4.8652E-015,7.5751E-032
22,33,9.9640E-015,2.0318E-031
23,33,2.6117E-014,1.3508E-030
24,33,3.9890E-014,1.9695E-030
25,33,8.4264E-014,7.8032E-030
26,33,1.8659E-013,4.6106E-029
27,33,2.9479E-013,7.2928E-029
28,33,5.3066E-013,1.7369E-028
29,33,1.0574E-012,5.3216E-028
30,33,1.7655E-012,1.0345E-027
31,33,3.5946E-012,2.4439E-027
32,33,9.4260E-012,6.4051E-027
33,33,8.2149E-010,1.5017E-024
34,33,1.6744E-011,1.5541E-026
35,33,9.3285E-012,1.0190E-026
36,33,7.2728E-012,9.0501E-027
37,33,5.7289E-012,8.1726E-027
38,33,4.6267E-012,7.4714E-027
39,33,3.9165E-012,7.3623E-027
40,33,3.0099E-012,6.5173E-027
41,33,2.4750E-012,6.6004E-027
42,33,1.4906E-012,1.0003E-027
43,33,7.6344E-013,7.0892E-028

#ix=34,arr=2,vin=-4,rin=-3,rea=2,vex=-5,rex=-1,tt=2000,tr=2000,tv=0,
0,34,1.8929E-024,4.6316E-050
1,34,1.7726E-023,8.3219E-048
2,34,3.9310E-023,4.3658E-047
3,34,5.6818E-023,7.5015E-047
4,34,1.7650E-022,8.1638E-046
5,34,3.6137E-022,5.7436E-045
6,34,5.8553E-022,1.3244E-044
7,34,5.5358E-021,6.6484E-043
8,34,6.9548E-021,6.1425E-043
9,34,2.8850E-020,2.0194E-041
10,34,6.8310E-020,1.1951E-040
11,34,1.9420E-019,4.0787E-040
12,34,4.0691E-019,1.2686E-039
13,34,2.2466E-018,4.8268E-038
14,34,5.4231E-018,2.6787E-037
15,34,1.4749E-017,1.1570E-036
16,34,4.7688E-017,1.3909E-035
17,34,8.0930E-017,3.9286E-035
18,34,2.9650E-016,3.8642E-034
19,34,6.1027E-016,1.3108E-033
20,34,1.4634E-015,8.8318E-033
21,34,3.2057E-015,3.3642E-032
22,34,5.5496E-015,6.8238E-032
23,34,1.4303E-014,4.4241E-031
24,34,1.8172E-014,5.2727E-031
25,34,4.9136E-014,4.0181E-030
26,34,9.6795E-014,1.3540E-029
27,34,1.5774E-013,3.3805E-029
28,34,3.0203E-013,6.3891E-029
29,34,6.0649E-013,2.0306E-028
30,34,1.0997E-012,5.4276E-028
31,34,1.9930E-012,1.1166E-027
32,34,4.1499E-012,3.1853E-027
33,34,1.1801E-011,9.0810E-027
34,34,8.1530E-010,1.1365E-024
35,34,1.8490E-011,1.8180E-026
36,34,1.0967E-011,1.2638E-026
37,34,7.7156E-012,1.0228E-026
38,34,6.0026E-012,9.4233E-027
39,34,4.6176E-012,8.0554E-027
40,34,3.7432E-012,7.8823E-027
41,34,3.0215E-012,8.1979E-027
42,34,1.8199E-012,1.2423E-027
43,34,8.7084E-013,7.7865E-028

#ix=35,arr=2,vin=-4,rin=-3,rea=2,vex=-5,rex=-1,tt=2000,tr=2000,tv=0,
0,35,1.7109E-024,4.9051E-050
1,35,7.9997E-024,1.8940E-048
2,35,1.2728E-023,2.2416E-048
3,35,3.1402E-023,3.7581E-047
4,35,1.1827E-022,9.9487E-046
5,35,5.1697E-022,7.3358E-045
6,35,1.0434E-021,4.6939E-044
7,35,1.9448E-021,2.0594E-043
8,35,4.3968E-021,1.5518E-042
9,35,1.8211E-020,1.0781E-041
10,35,5.0754E-020,8.6539E-041
11,35,8.9716E-020,1.5335E-040
12,35,1.8657E-019,3.0363E-040
13,35,7.6001E-019,5.7528E-039
14,35,3.6134E-018,2.4017E-037
15,35,8.4222E-018,6.0219E-037
16,35,2.1475E-017,4.2425E-036
17,35,7.7822E-017,3.9970E-035
18,35,1.4586E-016,7.6393E-035
19,35,3.9996E-016,6.6580E-034
20,35,8.1376E-016,2.1136E-033
21,35,1.8889E-015,1.0740E-032
22,35,3.5462E-015,4.8769E-032
23,35,7.3550E-015,2.0877E-031
24,35,1.3904E-014,4.5409E-031
25,35,2.4063E-014,8.9890E-031
26,35,6.4245E-014,6.5559E-030
27,35,1.1099E-013,1.3253E-029
28,35,2.2211E-013,4.5436E-029
29,35,4.0852E-013,1.3680E-028
30,35,6.8360E-013,2.6523E-028
31,35,1.1188E-012,5.5662E-028
32,35,2.2968E-012,1.3949E-027
33,35,4.4803E-012,3.1359E-027
34,35,1.3710E-011,1.0873E-026
35,35,8.0752E-010,1.0839E-024
36,35,2.2326E-011,2.4972E-026
37,35,1.1866E-011,1.4704E-026
38,35,8.0321E-012,1.1820E-026
39,35,6.1776E-012,1.0732E-026
40,35,4.6517E-012,1.0379E-026
41,35,3.5870E-012,1.0065E-026
42,35,2.2398E-012,1.4646E-027
43,35,1.1256E-012,1.0788E-027

#ix=36,arr=2,vin=-4,rin=-3,rea=2,vex=-5,rex=-1,tt=2000,tr=2000,tv=0,
0,36,1.1636E-024,2.3058E-050
1,36,3.9986E-024,4.5884E-049
2,36,1.3516E-023,8.7237E-048
3,36,2.2489E-023,3.3105E-047
4,36,9.2539E-023,3.8184E-046
5,36,1.5580E-022,8.6069E-046
6,36,4.7170E-022,1.0534E-044
7,36,1.2519E-021,6.3176E-044
8,36,4.9838E-021,1.8797E-042
9,36,7.7880E-021,1.9514E-042
10,36,1.2883E-020,4.3924E-042
11,36,7.8807E-020,1.0279E-040
12,36,4.2004E-019,2.6374E-039
13,36,7.8366E-019,1.0066E-038
14,36,1.2901E-018,2.1837E-038
15,36,6.0521E-018,3.4272E-037
16,36,1.3394E-017,1.6817E-036
17,36,2.9893E-017,4.7852E-036
18,36,6.6167E-017,2.9400E-035
19,36,1.7985E-016,1.4332E-034
20,36,7.9495E-016,2.7348E-033
21,36,1.0544E-015,3.9651E-033
22,36,1.8276E-015,1.2532E-032
23,36,5.0787E-015,8.9853E-032
24,36,7.6390E-015,1.3530E-031
25,36,1.6663E-014,5.5093E-031
26,36,3.3081E-014,2.7164E-030
27,36,7.2883E-014,1.1288E-029
28,36,1.2435E-013,1.8987E-029
29,36,2.3362E-013,7.5680E-029
30,36,4.6687E-013,1.7231E-028
31,36,7.7080E-013,3.5850E-028
32,36,1.4676E-012,1.0088E-027
33,36,2.5175E-012,1.6330E-027
34,36,5.4868E-012,4.3207E-027
35,36,1.6605E-011,1.5278E-026
36,36,7.9390E-010,1.0254E-024
37,36,2.5085E-011,3.1700E-026
38,36,1.3202E-011,1.9044E-026
39,36,8.5619E-012,1.4445E-026
40,36,6.9312E-012,1.4763E-026
41,36,4.9466E-012,1.3306E-026
42,36,3.0014E-012,1.8585E-027
43,36,1.3410E-012,1.2655E-027

#ix=37,arr=2,vin=-4,rin=-3,rea=2,vex=-5,rex=-1,tt=2000,tr=2000,tv=0,
0,37,1.3876E-024,8.7359E-050
1,37,3.1356E-024,3.2193E-049
2,37,7.1723E-024,3.6895E-048
3,37,2.4253E-023,2.3522E-047
4,37,2.0191E-023,1.9946E-047
5,37,3.7574E-023,7.3911E-047
6,37,2.8452E-022,4.0143E-045
7,37,9.0872E-022,1.6636E-044
8,37,2.8367E-021,4.6967E-043
9,37,5.0531E-021,1.0611E-042
10,37,2.1758E-020,2.2624E-041
11,37,2.6906E-020,2.0836E-041
12,37,8.1155E-020,1.2040E-040
13,37,4.4360E-019,2.1697E-039
14,37,1.0386E-018,2.9360E-038
15,37,2.1035E-018,4.1316E-038
16,37,9.4087E-018,1.1040E-036
17,37,2.9407E-017,8.7072E-036
18,37,5.8739E-017,4.1278E-035
19,37,1.6169E-016,1.9816E-034
20,37,2.6383E-016,3.0688E-034
21,37,5.2054E-016,1.8192E-033
22,37,1.2751E-015,5.0881E-033
23,37,3.9783E-015,7.5065E-032
24,37,6.0794E-015,1.6429E-031
25,37,1.2107E-014,4.3151E-031
26,37,2.0880E-014,1.0948E-030
27,37,4.9547E-014,6.4445E-030
28,37,9.0056E-014,1.3641E-029
29,37,1.5410E-013,2.8665E-029
30,37,2.7322E-013,8.4290E-029
31,37,4.4048E-013,1.8660E-028
32,37,8.4691E-013,4.7620E-028
33,37,1.5033E-012,1.0092E-027
34,37,3.0917E-012,2.6354E-027
35,37,6.4566E-012,5.5239E-027
36,37,1.9020E-011,2.0216E-026
37,37,7.7728E-010,1.0214E-024
38,37,2.7619E-011,4.3477E-026
39,37,1.4573E-011,2.6824E-026
40,37,9.0607E-012,1.9552E-026
41,37,6.2986E-012,1.6830E-026
42,37,3.8026E-012,2.4155E-027
43,37,1.8200E-012,2.0003E-027

#ix=38,arr=2,vin=-4,rin=-3,rea=2,vex=-5,rex=-1,tt=2000,tr=2000,tv=0,
0,38,1.6162E-025,7.1726E-052
1,38,6.6383E-025,5.1050E-050
2,38,1.2649E-024,6.5969E-050
3,38,6.4004E-024,2.6402E-048
4,38,1.5952E-023,8.6391E-048
5,38,1.2018E-022,1.4090E-045
6,38,1.6499E-022,1.9857E-045
7,38,6.0828E-022,3.5308E-044
8,38,6.5213E-022,2.2411E-044
9,38,6.1183E-021,2.1952E-042
10,38,1.0784E-020,2.3852E-042
11,38,8.1772E-020,2.4839E-040
12,38,1.2446E-019,3.4800E-040
13,38,2.5734E-019,1.2814E-039
14,38,7.2059E-019,9.8917E-039
15,38,3.0854E-018,1.4640E-037
16,38,4.6424E-018,2.0739E-037
17,38,8.9129E-018,7.5461E-037
18,38,4.5563E-017,3.2152E-035
19,38,1.2248E-016,1.5129E-034
20,38,2.6305E-016,9.0510E-034
21,38,4.9515E-016,1.7730E-033
22,38,6.7650E-016,3.1090E-033
23,38,1.4764E-015,1.2119E-032
24,38,3.2627E-015,5.0649E-032
25,38,8.8203E-015,3.1372E-031
26,38,1.1962E-014,4.4241E-031
27,38,2.2938E-014,2.0417E-030
28,38,4.7171E-014,4.7059E-030
29,38,9.1686E-014,1.7524E-029
30,38,1.7702E-013,4.8696E-029
31,38,2.9255E-013,1.0159E-028
32,38,5.1646E-013,2.6872E-028
33,38,8.9663E-013,6.0397E-028
34,38,1.6919E-012,1.3094E-027
35,38,3.2374E-012,2.8438E-027
36,38,6.8885E-012,6.3895E-027
37,38,2.0956E-011,2.7689E-026
38,38,7.5503E-010,1.0500E-024
39,38,3.0243E-011,6.1268E-026
40,38,1.5414E-011,3.6770E-026
41,38,9.5069E-012,2.8195E-026
42,38,5.7898E-012,3.6587E-027
43,38,2.4644E-012,2.4355E-027

#ix=39,arr=2,vin=-4,rin=-3,rea=2,vex=-5,rex=-1,tt=2000,tr=2000,tv=0,
0,39,8.4950E-026,2.0405E-052
1,39,4.3965E-025,5.2241E-051
2,39,2.0405E-024,1.7804E-049
3,39,4.4163E-024,1.2096E-048
4,39,1.6276E-023,1.9229E-047
5,39,1.9343E-023,2.0016E-047
6,39,7.2013E-023,6.2546E-046
7,39,3.4446E-022,1.5485E-044
8,39,1.7924E-021,4.8453E-043
9,39,9.2183E-022,7.1900E-044
10,39,6.1621E-021,3.2167E-042
11,39,1.5237E-020,9.9603E-042
12,39,5.3027E-020,1.4016E-040
13,39,1.0188E-019,4.7780E-040
14,39,4.9415E-019,7.4852E-039
15,39,2.3013E-018,6.8709E-038
16,39,4.7656E-018,6.1630E-037
17,39,9.2778E-018,1.0353E-036
18,39,1.8211E-017,7.1793E-036
19,39,5.6618E-017,3.4697E-035
20,39,1.4792E-016,2.6596E-034
21,39,2.8553E-016,8.5970E-034
22,39,7.5177E-016,6.0674E-033
23,39,1.0404E-015,1.0336E-032
24,39,2.5071E-015,5.6705E-032
25,39,3.1154E-015,3.7580E-032
26,39,8.1401E-015,3.1760E-031
27,39,1.6568E-014,9.7347E-031
28,39,2.7561E-014,1.8841E-030
29,39,5.4395E-014,1.0204E-029
30,39,9.5227E-014,1.6835E-029
31,39,1.7085E-013,5.6220E-029
32,39,3.1136E-013,1.2132E-028
33,39,5.1579E-013,2.6682E-028
34,39,9.7077E-013,6.7399E-028
35,39,1.7214E-012,1.3791E-027
36,39,3.3608E-012,3.2218E-027
37,39,7.6358E-012,8.8137E-027
38,39,2.1713E-011,3.3840E-026
39,39,7.4161E-010,1.1978E-024
40,39,3.2460E-011,8.4877E-026
41,39,1.6553E-011,5.3308E-026
42,39,9.6844E-012,6.5307E-027
43,39,3.8088E-012,4.0576E-027

#ix=40,arr=2,vin=-4,rin=-3,rea=2,vex=-5,rex=-1,tt=2000,tr=2000,tv=0,
0,40,7.9451E-026,2.8943E-052
1,40,9.1938E-026,1.1413E-052
2,40,1.8627E-025,1.8755E-051
3,40,2.6002E-024,6.5435E-049
4,40,1.6036E-024,1.3667E-049
5,40,1.0666E-023,2.8875E-047
6,40,3.1380E-023,1.1057E-046
7,40,5.5716E-023,1.6386E-046
8,40,1.1577E-021,1.6978E-043
9,40,5.3246E-022,4.7004E-044
10,40,5.3198E-021,1.6205E-042
11,40,1.1817E-020,1.6024E-041
12,40,3.8695E-020,4.3705E-041
13,40,3.9691E-020,9.0317E-041
14,40,4.6095E-019,5.7616E-039
15,40,6.9584E-019,2.5856E-038
16,40,4.3883E-018,6.2870E-037
17,40,6.9565E-018,1.4691E-036
18,40,1.1857E-017,5.6646E-036
19,40,2.5703E-017,1.3877E-035
20,40,3.2004E-017,3.7643E-035
21,40,1.1901E-016,2.0614E-034
22,40,1.6177E-016,3.0009E-034
23,40,5.4817E-016,2.9678E-033
24,40,9.5429E-016,1.2111E-032
25,40,1.6544E-015,4.1941E-032
26,40,3.9589E-015,1.2598E-031
27,40,6.7542E-015,2.6275E-031
28,40,1.7191E-014,1.6810E-030
29,40,2.8720E-014,3.4606E-030
30,40,4.6263E-014,8.7205E-030
31,40,9.0340E-014,2.7736E-029
32,40,1.8543E-013,8.9807E-029
33,40,3.0113E-013,1.8194E-028
34,40,4.3484E-013,2.6759E-028
35,40,9.0913E-013,6.9193E-028
36,40,1.6100E-012,1.3902E-027
37,40,3.4312E-012,3.9591E-027
38,40,7.8219E-012,1.1649E-026
39,40,2.1706E-011,4.2051E-026
40,40,7.2777E-010,1.4427E-024
41,40,3.4212E-011,1.2134E-025
42,40,1.7053E-011,1.2070E-026
43,40,6.1179E-012,7.0624E-027

#ix=41,arr=2,vin=-4,rin=-3,rea=2,vex=-5,rex=-1,tt=2000,tr=2000,tv=0,
0,41,8.0345E-026,2.4873E-052
1,41,3.1427E-026,2.7752E-053
2,41,1.8065E-026,4.2488E-054
3,41,7.1848E-025,3.3550E-050
4,41,1.1138E-023,1.9889E-047
5,41,2.1454E-023,3.1692E-047
6,41,1.8206E-023,1.1101E-046
7,41,9.9101E-023,7.6147E-046
8,41,3.2827E-022,1.1025E-044
9,41,4.2596E-023,7.3654E-047
10,41,1.6449E-021,2.1733E-043
11,41,1.2035E-020,1.5106E-041
12,41,1.2848E-020,1.4600E-041
13,41,2.7992E-020,6.7055E-041
14,41,7.3990E-020,8.7136E-040
15,41,4.1290E-019,3.8666E-039
16,41,6.7435E-019,1.6765E-038
17,41,2.0771E-018,2.0051E-037
18,41,7.4101E-018,3.6133E-036
19,41,1.7165E-017,7.0264E-036
20,41,1.5962E-017,7.0296E-036
21,41,9.3500E-017,3.5149E-034
22,41,1.6002E-016,1.6724E-033
23,41,1.7010E-016,5.5384E-034
24,41,2.4651E-016,1.4128E-033
25,41,1.6605E-015,6.9192E-032
26,41,2.8729E-015,1.0270E-031
27,41,2.7415E-015,1.4170E-031
28,41,1.0385E-014,2.0018E-030
29,41,1.4501E-014,2.1161E-030
30,41,2.4618E-014,4.3700E-030
31,41,4.0566E-014,1.0872E-029
32,41,5.8978E-014,1.7762E-029
33,41,1.1514E-013,4.8151E-029
34,41,2.1383E-013,1.3035E-028
35,41,4.8471E-013,4.0785E-028
36,41,8.6755E-013,8.4109E-028
37,41,1.4686E-012,1.7527E-027
38,41,2.8652E-012,4.0132E-027
39,41,7.0542E-012,1.2386E-026
40,41,2.0593E-011,4.9902E-026
41,41,7.2078E-010,1.9664E-024
42,41,4.2946E-011,3.5266E-026
43,41,1.1433E-011,1.3794E-026

#ix=42,arr=2,vin=-4,rin=-3,rea=2,vex=-5,rex=-1,tt=2000,tr=2000,tv=0,
0,42,1.4632E-025,8.3597E-052
1,42,2.1085E-025,2.0337E-051
2,42,2.4514E-025,1.6135E-051
3,42,1.9818E-025,1.3888E-050
4,42,2.9334E-025,2.3501E-050
5,42,1.3995E-025,1.5708E-051
6,42,1.4998E-023,4.6404E-047
7,42,8.7891E-024,8.0896E-048
8,42,2.8238E-023,3.8478E-047
9,42,4.7736E-024,2.0675E-048
10,42,2.0785E-021,8.4053E-043
11,42,2.1030E-021,7.0836E-043
12,42,6.1923E-022,4.2148E-044
13,42,3.7190E-021,9.0554E-043
14,42,6.9360E-020,3.4859E-040
15,42,1.9406E-019,1.9014E-039
16,42,2.7906E-019,4.0109E-039
17,42,9.2461E-019,1.6498E-037
18,42,2.5536E-019,2.2462E-039
19,42,5.9031E-018,2.2610E-036
20,42,3.8848E-018,7.7249E-037
21,42,1.2774E-017,5.5756E-036
22,42,1.3861E-017,1.1122E-035
23,42,1.0311E-016,2.6962E-034
24,42,2.4460E-016,1.4488E-033
25,42,1.1240E-016,1.8722E-034
26,42,2.9139E-016,3.7414E-033
27,42,5.5502E-016,8.9544E-033
28,42,2.2596E-015,9.6062E-032
29,42,3.2659E-015,4.0568E-031
30,42,1.2586E-014,5.4216E-030
31,42,4.6360E-015,2.6402E-031
32,42,1.4539E-014,6.0914E-030
33,42,3.6506E-014,1.6239E-029
34,42,7.2053E-014,4.7190E-029
35,42,1.4601E-013,1.5462E-028
36,42,2.3217E-013,2.0249E-028
37,42,3.8714E-013,3.9628E-028
38,42,8.3121E-013,1.0382E-027
39,42,1.7469E-012,2.7424E-027
40,42,4.7997E-012,1.0198E-026
41,42,1.7132E-011,5.2152E-026
42,42,7.4772E-010,9.9999E-099
43,42,3.1332E-011,4.8318E-026

#ix=43,arr=2,vin=-4,rin=-3,rea=2,vex=-5,rex=-1,tt=2000,tr=2000,tv=0,
0,43,8.5337E-027,1.6393E-053
1,43,2.1702E-027,7.8476E-055
2,43,3.7580E-025,5.1080E-050
3,43,1.8518E-025,5.7245E-050
4,43,1.1526E-024,5.7975E-049
5,43,2.6758E-023,1.3263E-046
6,43,1.7801E-025,4.3311E-051
7,43,1.0502E-022,8.3555E-046
8,43,8.7361E-022,7.3095E-044
9,43,3.3460E-023,3.0103E-046
10,43,5.4110E-021,3.5980E-042
11,43,1.0807E-024,1.8358E-049
12,43,5.0903E-023,1.5809E-045
13,43,4.9628E-021,9.0497E-042
14,43,5.6817E-021,1.1094E-041
15,43,1.4223E-020,8.1133E-042
16,43,1.1875E-020,6.2334E-041
17,43,1.8392E-019,4.3756E-039
18,43,3.1468E-019,9.4861E-039
19,43,3.2628E-019,1.1854E-038
20,43,6.4408E-018,5.1531E-036
21,43,1.1821E-018,1.1093E-037
22,43,5.3316E-019,2.4465E-038
23,43,6.8338E-018,5.9053E-036
24,43,2.4647E-018,6.6526E-037
25,43,3.2151E-017,6.0171E-035
26,43,2.1154E-016,2.7163E-033
27,43,5.1908E-016,3.5314E-032
28,43,2.9374E-016,3.1798E-033
29,43,4.7704E-017,1.9098E-034
30,43,1.7913E-016,5.2298E-033
31,43,2.2759E-015,4.0486E-031
32,43,5.9114E-015,1.5630E-030
33,43,5.5751E-015,2.7312E-030
34,43,1.9941E-015,2.3128E-031
35,43,1.6146E-014,1.3732E-029
36,43,1.3529E-014,4.8915E-030
37,43,5.0067E-014,5.0835E-029
38,43,5.4230E-014,6.6499E-029
39,43,1.4877E-013,2.2770E-028
40,43,2.9873E-013,4.7824E-028
41,43,1.2811E-012,3.1366E-027
42,43,7.2108E-012,6.0670E-027
43,43,7.1305E-010,9.9999E-099


#ix=44,arr=2,vin=-4,rin=-3,rea=2,vex=-5,rex=-1,tt=5000,tr=5000,tv=0,
0,0,1.7816E-009,7.7329E-025
1,0,1.1568E-011,1.5684E-027
2,0,3.3651E-012,3.3836E-028
3,0,2.2759E-012,4.0386E-028
4,0,1.8150E-012,3.7183E-028
5,0,1.6714E-012,3.6416E-028
6,0,1.7897E-012,4.7030E-028
7,0,1.7903E-012,4.6450E-028
8,0,1.9622E-012,5.5410E-028
9,0,2.0525E-012,5.8657E-028
10,0,2.2217E-012,6.5825E-028
11,0,2.3853E-012,7.3747E-028
12,0,2.5765E-012,8.5905E-028
13,0,2.7223E-012,8.8755E-028
14,0,2.9184E-012,9.6278E-028
15,0,2.9933E-012,9.8788E-028
16,0,3.1956E-012,1.0935E-027
17,0,3.3816E-012,1.1705E-027
18,0,3.6192E-012,1.3405E-027
19,0,3.7169E-012,1.3624E-027
20,0,3.9195E-012,1.4934E-027
21,0,4.0037E-012,1.6344E-027
22,0,4.0349E-012,1.5894E-027
23,0,4.0053E-012,1.5968E-027
24,0,4.0791E-012,1.6339E-027
25,0,3.7938E-012,1.4331E-027
26,0,3.7165E-012,1.4410E-027
27,0,3.6015E-012,1.4204E-027
28,0,3.3921E-012,1.2934E-027
29,0,3.1208E-012,1.2042E-027
30,0,2.9537E-012,1.1614E-027
31,0,2.6132E-012,1.0058E-027
32,0,2.4906E-012,1.0278E-027
33,0,2.4567E-012,1.0891E-027
34,0,2.0587E-012,9.1391E-028
35,0,1.9132E-012,9.8555E-028
36,0,1.7632E-012,9.7233E-028
37,0,1.4677E-012,8.0816E-028
38,0,1.2854E-012,9.1456E-028
39,0,1.1163E-012,7.9112E-028
40,0,9.1264E-013,8.2471E-028
41,0,7.8250E-013,7.2632E-028
42,0,6.2547E-013,1.3990E-028
43,0,5.4012E-013,2.0618E-028

#ix=45,arr=2,vin=-4,rin=-3,rea=2,vex=-5,rex=-1,tt=5000,tr=5000,tv=0,
0,1,7.0969E-012,6.5824E-028
1,1,1.7686E-009,7.1750E-025
2,1,1.6734E-011,2.8099E-027
3,1,5.1306E-012,9.9419E-028
4,1,3.0477E-012,6.0302E-028
5,1,2.5705E-012,6.2187E-028
6,1,2.1359E-012,4.9289E-028
7,1,2.2729E-012,6.1660E-028
8,1,2.3656E-012,6.9258E-028
9,1,2.2740E-012,6.5827E-028
10,1,2.5077E-012,7.4545E-028
11,1,2.5722E-012,8.2051E-028
12,1,2.7560E-012,8.9377E-028
13,1,2.8965E-012,1.0143E-027
14,1,2.9335E-012,9.8669E-028
15,1,3.1523E-012,1.1202E-027
16,1,3.2019E-012,1.1773E-027
17,1,3.3374E-012,1.2779E-027
18,1,3.5805E-012,1.4552E-027
19,1,3.2908E-012,1.2145E-027
20,1,3.4835E-012,1.3472E-027
21,1,3.3355E-012,1.3285E-027
22,1,3.2575E-012,1.2872E-027
23,1,3.3223E-012,1.3711E-027
24,1,3.1199E-012,1.1959E-027
25,1,3.1018E-012,1.1939E-027
26,1,2.7683E-012,1.0929E-027
27,1,2.7933E-012,1.1064E-027
28,1,2.5753E-012,9.8789E-028
29,1,2.5424E-012,1.0097E-027
30,1,2.4281E-012,9.9218E-028
31,1,2.0968E-012,8.8282E-028
32,1,2.0223E-012,8.8697E-028
33,1,1.7565E-012,7.5258E-028
34,1,1.4802E-012,6.2191E-028
35,1,1.5254E-012,7.9065E-028
36,1,1.3403E-012,7.1785E-028
37,1,1.1778E-012,6.4382E-028
38,1,1.0097E-012,5.6680E-028
39,1,8.5183E-013,5.5126E-028
40,1,7.6036E-013,6.2116E-028
41,1,6.3323E-013,5.9413E-028
42,1,5.9348E-013,1.3827E-028
43,1,4.9898E-013,1.7501E-028

#ix=46,arr=2,vin=-4,rin=-3,rea=2,vex=-5,rex=-1,tt=5000,tr=5000,tv=0,
0,2,1.4550E-012,7.8255E-029
1,2,1.1280E-011,1.4410E-027
2,2,1.7554E-009,6.9663E-025
3,2,2.0363E-011,5.3751E-027
4,2,6.6354E-012,1.4374E-027
5,2,4.1146E-012,9.3545E-028
6,2,3.1642E-012,7.4849E-028
7,2,2.6386E-012,6.4890E-028
8,2,2.5191E-012,6.7679E-028
9,2,2.5044E-012,7.3036E-028
10,2,2.4266E-012,6.7963E-028
11,2,2.7618E-012,9.1233E-028
12,2,2.6651E-012,8.4132E-028
13,2,2.8177E-012,9.5721E-028
14,2,2.9082E-012,9.7248E-028
15,2,2.9954E-012,1.0625E-027
16,2,3.1100E-012,1.1618E-027
17,2,3.2410E-012,1.2318E-027
18,2,3.1966E-012,1.2259E-027
19,2,3.2751E-012,1.2457E-027
20,2,3.1686E-012,1.2221E-027
21,2,3.2762E-012,1.2772E-027
22,2,3.0651E-012,1.2000E-027
23,2,2.9953E-012,1.1857E-027
24,2,2.9886E-012,1.2482E-027
25,2,2.8601E-012,1.1890E-027
26,2,2.7690E-012,1.1232E-027
27,2,2.5206E-012,1.0112E-027
28,2,2.3776E-012,9.7294E-028
29,2,2.3102E-012,9.7675E-028
30,2,2.1036E-012,8.5597E-028
31,2,1.9845E-012,8.2419E-028
32,2,1.8602E-012,7.8535E-028
33,2,1.6870E-012,7.3124E-028
34,2,1.5043E-012,7.1123E-028
35,2,1.3624E-012,7.1190E-028
36,2,1.1795E-012,6.2824E-028
37,2,1.0901E-012,6.0823E-028
38,2,8.6954E-013,5.2355E-028
39,2,8.1577E-013,5.6794E-028
40,2,7.0709E-013,5.4409E-028
41,2,5.9893E-013,6.5234E-028
42,2,5.2179E-013,1.1565E-028
43,2,4.7210E-013,1.6007E-028

#ix=47,arr=2,vin=-4,rin=-3,rea=2,vex=-5,rex=-1,tt=5000,tr=5000,tv=0,
0,3,6.3050E-013,2.6262E-029
1,3,2.1813E-012,1.5699E-028
2,3,1.4039E-011,2.0959E-027
3,3,1.5278E-009,7.8191E-025
4,3,2.2971E-011,6.7345E-027
5,3,8.1827E-012,1.9750E-027
6,3,4.8545E-012,1.1684E-027
7,3,3.4455E-012,8.2469E-028
8,3,2.9730E-012,7.9392E-028
9,3,2.7243E-012,7.2888E-028
10,3,2.5783E-012,7.2429E-028
11,3,2.6136E-012,8.2382E-028
12,3,2.6435E-012,8.7512E-028
13,3,2.7088E-012,8.5668E-028
14,3,2.9532E-012,1.0146E-027
15,3,2.7867E-012,9.3567E-028
16,3,3.0249E-012,1.0831E-027
17,3,3.0172E-012,1.1515E-027
18,3,3.2078E-012,1.2126E-027
19,3,3.2378E-012,1.2065E-027
20,3,3.1464E-012,1.2898E-027
21,3,3.1848E-012,1.2566E-027
22,3,2.9823E-012,1.1976E-027
23,3,3.0054E-012,1.2300E-027
24,3,2.8619E-012,1.1413E-027
25,3,2.6301E-012,1.0227E-027
26,3,2.4718E-012,9.9271E-028
27,3,2.3673E-012,9.3449E-028
28,3,2.2636E-012,9.0525E-028
29,3,2.0778E-012,8.0013E-028
30,3,1.9849E-012,8.2360E-028
31,3,1.7804E-012,7.1950E-028
32,3,1.8322E-012,8.0442E-028
33,3,1.5662E-012,6.9787E-028
34,3,1.4219E-012,7.0163E-028
35,3,1.2088E-012,5.7784E-028
36,3,1.1947E-012,6.4458E-028
37,3,1.0575E-012,6.3602E-028
38,3,8.9830E-013,5.7412E-028
39,3,7.7226E-013,4.8956E-028
40,3,7.0921E-013,5.4319E-028
41,3,6.0450E-013,6.9107E-028
42,3,5.3794E-013,1.1833E-028
43,3,4.5579E-013,1.5850E-028

#ix=48,arr=2,vin=-4,rin=-3,rea=2,vex=-5,rex=-1,tt=5000,tr=5000,tv=0,
0,4,3.5188E-013,1.2457E-029
1,4,8.7625E-013,4.4359E-029
2,4,2.9395E-012,2.3378E-028
3,4,1.5719E-011,3.5187E-027
4,4,1.5166E-009,8.6743E-025
5,4,2.4813E-011,7.7283E-027
6,4,9.4916E-012,2.4979E-027
7,4,5.5957E-012,1.4241E-027
8,4,4.1252E-012,1.1158E-027
9,4,3.3066E-012,9.2287E-028
10,4,2.9898E-012,8.7093E-028
11,4,2.6969E-012,8.1454E-028
12,4,2.8544E-012,8.7664E-028
13,4,2.7532E-012,8.8808E-028
14,4,2.8859E-012,9.6070E-028
15,4,2.7763E-012,9.4228E-028
16,4,2.9442E-012,1.0727E-027
17,4,2.9014E-012,1.0160E-027
18,4,2.9957E-012,1.0754E-027
19,4,2.9939E-012,1.0676E-027
20,4,3.0407E-012,1.1443E-027
21,4,3.0298E-012,1.2133E-027
22,4,2.9082E-012,1.1411E-027
23,4,2.8049E-012,1.1102E-027
24,4,2.6970E-012,9.9569E-028
25,4,2.5217E-012,9.6134E-028
26,4,2.2982E-012,8.5485E-028
27,4,2.2824E-012,8.6261E-028
28,4,2.2278E-012,9.1804E-028
29,4,1.8803E-012,6.6584E-028
30,4,1.8730E-012,7.6850E-028
31,4,1.7951E-012,7.8677E-028
32,4,1.6021E-012,6.5776E-028
33,4,1.4174E-012,6.1996E-028
34,4,1.4963E-012,7.0072E-028
35,4,1.2861E-012,6.8569E-028
36,4,1.0526E-012,5.4176E-028
37,4,1.0057E-012,5.3665E-028
38,4,9.1287E-013,5.5208E-028
39,4,7.8008E-013,5.3227E-028
40,4,6.5687E-013,5.0348E-028
41,4,6.3152E-013,6.6328E-028
42,4,5.1832E-013,1.1956E-028
43,4,4.6588E-013,1.5827E-028

#ix=49,arr=2,vin=-4,rin=-3,rea=2,vex=-5,rex=-1,tt=5000,tr=5000,tv=0,
0,5,1.9799E-013,4.3876E-030
1,5,4.7279E-013,1.8848E-029
2,5,1.1619E-012,7.3171E-029
3,5,3.8072E-012,5.4751E-028
4,5,1.7343E-011,4.2792E-027
5,5,1.5032E-009,8.2605E-025
6,5,2.6989E-011,9.0096E-027
7,5,1.0831E-011,3.0801E-027
8,5,6.3913E-012,1.7536E-027
9,5,4.7973E-012,1.3205E-027
10,5,3.8854E-012,1.1385E-027
11,5,3.3580E-012,9.8007E-028
12,5,3.2190E-012,1.0295E-027
13,5,2.9409E-012,9.5811E-028
14,5,2.7874E-012,9.3455E-028
15,5,3.0104E-012,1.0923E-027
16,5,2.8103E-012,9.6384E-028
17,5,2.8952E-012,1.0125E-027
18,5,3.0121E-012,1.1763E-027
19,5,3.1220E-012,1.2551E-027
20,5,2.8356E-012,1.0213E-027
21,5,3.0632E-012,1.1610E-027
22,5,2.8672E-012,1.1137E-027
23,5,2.6861E-012,1.0125E-027
24,5,2.6972E-012,1.0611E-027
25,5,2.4475E-012,9.5966E-028
26,5,2.4112E-012,9.0493E-028
27,5,2.2740E-012,8.7578E-028
28,5,2.1851E-012,8.9464E-028
29,5,1.9307E-012,7.6171E-028
30,5,1.8731E-012,7.8202E-028
31,5,1.6994E-012,6.5079E-028
32,5,1.6258E-012,7.6443E-028
33,5,1.3880E-012,6.1613E-028
34,5,1.2270E-012,5.5002E-028
35,5,1.2146E-012,6.2113E-028
36,5,1.0810E-012,6.2937E-028
37,5,1.0042E-012,5.7090E-028
38,5,8.3227E-013,4.9263E-028
39,5,8.2570E-013,6.4540E-028
40,5,6.9461E-013,5.6154E-028
41,5,6.8180E-013,7.3870E-028
42,5,5.0477E-013,1.1860E-028
43,5,4.5309E-013,1.5290E-028

#ix=50,arr=2,vin=-4,rin=-3,rea=2,vex=-5,rex=-1,tt=5000,tr=5000,tv=0,
0,6,1.3160E-013,2.4985E-030
1,6,2.8107E-013,1.0908E-029
2,6,5.9950E-013,3.3912E-029
3,6,1.4097E-012,1.3617E-028
4,6,4.3162E-012,6.6232E-028
5,6,1.8366E-011,4.8650E-027
6,6,1.4923E-009,8.8636E-025
7,6,2.7033E-011,9.1529E-027
8,6,1.1324E-011,3.3463E-027
9,6,7.3704E-012,2.1781E-027
10,6,5.3345E-012,1.5539E-027
11,6,4.2310E-012,1.2762E-027
12,6,3.7093E-012,1.1371E-027
13,6,3.4765E-012,1.1517E-027
14,6,3.1324E-012,1.0188E-027
15,6,3.1125E-012,1.1059E-027
16,6,3.1080E-012,1.1262E-027
17,6,2.9982E-012,1.0322E-027
18,6,3.1190E-012,1.1467E-027
19,6,2.9648E-012,1.1276E-027
20,6,2.7560E-012,1.0451E-027
21,6,2.8888E-012,1.0911E-027
22,6,3.0049E-012,1.2341E-027
23,6,2.7435E-012,1.1091E-027
24,6,2.7059E-012,1.0775E-027
25,6,2.4737E-012,8.8659E-028
26,6,2.3314E-012,8.2934E-028
27,6,2.3794E-012,9.2656E-028
28,6,2.1215E-012,8.2239E-028
29,6,1.8554E-012,6.8440E-028
30,6,1.7909E-012,7.1768E-028
31,6,1.6821E-012,6.8372E-028
32,6,1.5140E-012,6.3651E-028
33,6,1.3659E-012,6.0318E-028
34,6,1.2924E-012,6.4826E-028
35,6,1.2061E-012,5.9052E-028
36,6,1.1283E-012,6.4043E-028
37,6,9.5318E-013,5.3530E-028
38,6,9.0101E-013,5.4033E-028
39,6,8.2588E-013,5.7311E-028
40,6,6.7997E-013,5.4464E-028
41,6,5.7972E-013,6.0266E-028
42,6,4.7754E-013,1.1390E-028
43,6,4.2066E-013,1.3348E-028

#ix=51,arr=2,vin=-4,rin=-3,rea=2,vex=-5,rex=-1,tt=5000,tr=5000,tv=0,
0,7,9.3759E-014,1.5066E-030
1,7,1.8083E-013,7.6119E-030
2,7,3.3082E-013,1.4643E-029
3,7,6.9802E-013,5.4264E-029
4,7,1.7280E-012,1.9221E-028
5,7,4.8070E-012,8.4365E-028
6,7,1.9273E-011,5.4143E-027
7,7,1.4792E-009,8.0893E-025
8,7,2.8670E-011,1.0441E-026
9,7,1.1851E-011,3.6814E-027
10,7,7.8985E-012,2.4612E-027
11,7,5.7931E-012,1.7384E-027
12,7,4.7416E-012,1.4679E-027
13,7,4.2275E-012,1.3695E-027
14,7,3.6767E-012,1.2583E-027
15,7,3.4659E-012,1.1791E-027
16,7,3.1688E-012,1.0707E-027
17,7,3.0382E-012,1.1117E-027
18,7,2.9502E-012,1.0578E-027
19,7,2.9388E-012,1.0645E-027
20,7,2.9280E-012,1.1772E-027
21,7,2.8608E-012,1.1474E-027
22,7,2.8725E-012,1.1624E-027
23,7,2.6840E-012,1.0404E-027
24,7,2.6569E-012,1.0260E-027
25,7,2.5297E-012,9.7266E-028
26,7,2.3252E-012,8.5554E-028
27,7,2.1189E-012,7.9930E-028
28,7,2.1682E-012,8.5181E-028
29,7,1.9930E-012,8.1724E-028
30,7,1.7226E-012,6.8648E-028
31,7,1.6211E-012,6.5979E-028
32,7,1.4520E-012,5.9365E-028
33,7,1.2561E-012,5.2723E-028
34,7,1.4375E-012,7.2322E-028
35,7,1.2752E-012,6.3716E-028
36,7,1.1434E-012,6.2377E-028
37,7,9.8126E-013,5.8142E-028
38,7,9.2693E-013,5.7593E-028
39,7,7.4793E-013,4.9872E-028
40,7,6.2098E-013,4.6712E-028
41,7,6.0957E-013,6.4507E-028
42,7,4.8857E-013,1.1298E-028
43,7,4.2847E-013,1.4061E-028

#ix=52,arr=2,vin=-4,rin=-3,rea=2,vex=-5,rex=-1,tt=5000,tr=5000,tv=0,
0,8,6.8736E-014,1.0430E-030
1,8,1.1929E-013,2.9024E-030
2,8,2.2220E-013,6.4714E-030
3,8,4.1160E-013,2.8847E-029
4,8,8.1908E-013,7.0682E-029
5,8,1.9871E-012,2.4908E-028
6,8,5.3688E-012,9.8561E-028
7,8,2.0095E-011,5.8731E-027
8,8,1.4649E-009,8.1783E-025
9,8,2.8820E-011,1.1041E-026
10,8,1.2294E-011,3.9721E-027
11,8,8.2694E-012,2.7025E-027
12,8,5.8802E-012,1.8071E-027
13,8,5.1948E-012,1.6972E-027
14,8,4.6474E-012,1.6015E-027
15,8,4.2228E-012,1.4797E-027
16,8,3.6393E-012,1.1985E-027
17,8,3.4276E-012,1.1981E-027
18,8,3.2384E-012,1.1235E-027
19,8,3.2709E-012,1.2359E-027
20,8,3.2189E-012,1.2931E-027
21,8,3.0088E-012,1.1645E-027
22,8,2.9332E-012,1.1426E-027
23,8,2.7993E-012,1.0980E-027
24,8,2.6873E-012,1.0405E-027
25,8,2.3895E-012,8.8457E-028
26,8,2.3803E-012,8.7905E-028
27,8,2.3312E-012,9.1326E-028
28,8,2.1856E-012,9.0547E-028
29,8,1.8218E-012,6.8044E-028
30,8,1.8326E-012,7.0403E-028
31,8,1.6356E-012,6.3971E-028
32,8,1.5272E-012,6.0946E-028
33,8,1.4412E-012,6.1592E-028
34,8,1.3368E-012,6.1269E-028
35,8,1.1534E-012,5.5417E-028
36,8,1.1400E-012,6.1331E-028
37,8,9.9200E-013,5.9431E-028
38,8,9.2922E-013,6.0276E-028
39,8,8.3442E-013,5.6755E-028
40,8,6.6895E-013,5.0821E-028
41,8,5.5724E-013,5.5114E-028
42,8,4.7183E-013,1.0421E-028
43,8,3.8341E-013,1.4188E-028

#ix=53,arr=2,vin=-4,rin=-3,rea=2,vex=-5,rex=-1,tt=5000,tr=5000,tv=0,
0,9,4.9496E-014,6.0905E-031
1,9,9.5906E-014,1.9104E-030
2,9,1.4503E-013,4.0791E-030
3,9,2.3637E-013,1.3009E-029
4,9,4.4932E-013,3.5014E-029
5,9,9.3183E-013,8.8285E-029
6,9,2.2829E-012,3.0425E-028
7,9,5.6864E-012,1.1162E-027
8,9,2.0934E-011,6.6649E-027
9,9,1.4530E-009,8.4514E-025
10,9,2.9757E-011,1.1620E-026
11,9,1.2667E-011,4.2521E-027
12,9,8.4417E-012,2.8241E-027
13,9,6.4989E-012,2.1201E-027
14,9,5.3750E-012,1.8153E-027
15,9,4.6563E-012,1.5790E-027
16,9,4.3429E-012,1.5180E-027
17,9,3.7033E-012,1.2958E-027
18,9,3.5407E-012,1.2714E-027
19,9,3.4745E-012,1.3226E-027
20,9,3.2768E-012,1.2818E-027
21,9,3.0016E-012,1.1362E-027
22,9,2.9595E-012,1.1136E-027
23,9,2.8467E-012,1.1241E-027
24,9,2.5566E-012,9.2640E-028
25,9,2.5788E-012,9.6800E-028
26,9,2.3969E-012,8.6926E-028
27,9,2.3846E-012,9.3323E-028
28,9,2.1257E-012,8.1825E-028
29,9,1.9991E-012,8.2194E-028
30,9,1.7901E-012,6.9689E-028
31,9,1.7909E-012,7.6944E-028
32,9,1.5963E-012,6.9936E-028
33,9,1.4623E-012,6.6845E-028
34,9,1.3225E-012,6.0678E-028
35,9,1.2234E-012,5.8786E-028
36,9,1.1848E-012,7.3001E-028
37,9,1.0161E-012,5.7349E-028
38,9,8.8310E-013,5.0888E-028
39,9,8.2265E-013,5.5073E-028
40,9,7.8324E-013,6.8026E-028
41,9,6.2946E-013,7.1885E-028
42,9,5.0815E-013,1.2609E-028
43,9,4.0064E-013,1.4150E-028

#ix=54,arr=2,vin=-4,rin=-3,rea=2,vex=-5,rex=-1,tt=5000,tr=5000,tv=0,
0,10,3.5553E-014,2.8261E-031
1,10,6.4595E-014,1.1959E-030
2,10,1.0812E-013,2.7994E-030
3,10,1.5469E-013,8.4826E-030
4,10,2.6968E-013,1.6325E-029
5,10,5.6259E-013,4.6439E-029
6,10,1.1173E-012,1.1505E-028
7,10,2.5345E-012,3.7344E-028
8,10,6.0330E-012,1.2689E-027
9,10,2.1462E-011,7.2110E-027
10,10,1.4407E-009,8.6063E-025
11,10,2.9322E-011,1.1800E-026
12,10,1.2734E-011,4.3611E-027
13,10,8.5379E-012,2.9052E-027
14,10,6.5679E-012,2.2085E-027
15,10,5.5004E-012,1.8843E-027
16,10,4.7812E-012,1.5852E-027
17,10,4.2408E-012,1.4954E-027
18,10,3.7773E-012,1.3291E-027
19,10,3.8622E-012,1.4460E-027
20,10,3.5213E-012,1.3570E-027
21,10,3.3267E-012,1.2593E-027
22,10,3.2696E-012,1.2182E-027
23,10,3.0637E-012,1.2190E-027
24,10,2.8607E-012,1.0769E-027
25,10,2.6594E-012,9.9768E-028
26,10,2.5105E-012,9.3771E-028
27,10,2.5046E-012,1.0453E-027
28,10,2.2696E-012,9.3918E-028
29,10,2.0253E-012,8.0269E-028
30,10,1.9915E-012,8.0732E-028
31,10,1.8454E-012,7.3489E-028
32,10,1.7316E-012,7.3854E-028
33,10,1.5383E-012,6.6463E-028
34,10,1.3653E-012,6.3380E-028
35,10,1.1775E-012,5.5119E-028
36,10,1.1331E-012,5.9273E-028
37,10,1.1515E-012,6.8790E-028
38,10,9.6912E-013,6.3671E-028
39,10,9.0317E-013,7.3140E-028
40,10,7.2893E-013,6.1508E-028
41,10,6.1553E-013,6.4386E-028
42,10,5.0164E-013,1.2964E-028
43,10,3.6439E-013,1.2678E-028

#ix=55,arr=2,vin=-4,rin=-3,rea=2,vex=-5,rex=-1,tt=5000,tr=5000,tv=0,
0,11,2.5010E-014,1.9852E-031
1,11,3.8070E-014,5.8348E-031
2,11,7.2083E-014,1.3861E-030
3,11,1.0384E-013,4.3545E-030
4,11,1.9110E-013,9.5406E-030
5,11,3.3116E-013,2.1904E-029
6,11,6.8270E-013,6.3285E-029
7,11,1.3037E-012,1.5360E-028
8,11,2.6976E-012,4.2999E-028
9,11,6.1902E-012,1.3704E-027
10,11,2.1672E-011,7.4339E-027
11,11,1.4284E-009,8.4643E-025
12,11,2.9749E-011,1.2455E-026
13,11,1.2962E-011,4.7031E-027
14,11,8.5953E-012,2.8808E-027
15,11,6.6385E-012,2.2798E-027
16,11,5.3325E-012,1.7934E-027
17,11,4.8957E-012,1.6765E-027
18,11,4.4229E-012,1.5863E-027
19,11,4.0654E-012,1.4759E-027
20,11,3.6995E-012,1.3698E-027
21,11,3.5870E-012,1.3648E-027
22,11,3.2697E-012,1.2220E-027
23,11,3.0449E-012,1.1391E-027
24,11,2.9628E-012,1.0871E-027
25,11,2.6451E-012,9.7187E-028
26,11,2.7774E-012,1.0868E-027
27,11,2.5922E-012,1.0283E-027
28,11,2.5164E-012,1.0194E-027
29,11,2.1609E-012,8.0979E-028
30,11,1.9782E-012,7.8271E-028
31,11,1.8088E-012,6.8471E-028
32,11,1.7475E-012,7.5894E-028
33,11,1.5846E-012,7.4656E-028
34,11,1.4356E-012,6.9610E-028
35,11,1.4514E-012,7.9795E-028
36,11,1.1740E-012,6.0071E-028
37,11,1.1836E-012,6.7876E-028
38,11,1.0370E-012,6.7081E-028
39,11,9.0137E-013,5.9836E-028
40,11,7.3139E-013,5.3272E-028
41,11,6.7544E-013,7.2503E-028
42,11,5.3578E-013,1.3197E-028
43,11,3.8378E-013,1.4265E-028

#ix=56,arr=2,vin=-4,rin=-3,rea=2,vex=-5,rex=-1,tt=5000,tr=5000,tv=0,
0,12,2.0652E-014,1.6335E-031
1,12,3.3682E-014,3.9166E-031
2,12,5.0122E-014,7.7474E-031
3,12,8.4880E-014,3.2625E-030
4,12,1.1903E-013,6.3506E-030
5,12,2.1275E-013,1.1114E-029
6,12,3.9956E-013,3.4403E-029
7,12,7.4356E-013,7.1109E-029
8,12,1.4425E-012,1.8681E-028
9,12,2.8818E-012,4.8983E-028
10,12,6.2822E-012,1.4301E-027
11,12,2.1426E-011,7.5863E-027
12,12,1.4151E-009,8.3715E-025
13,12,2.8973E-011,1.2284E-026
14,12,1.2840E-011,4.7299E-027
15,12,8.4997E-012,2.9610E-027
16,12,6.7185E-012,2.3283E-027
17,12,5.5490E-012,1.9563E-027
18,12,4.9740E-012,1.7970E-027
19,12,4.4132E-012,1.6213E-027
20,12,4.2107E-012,1.5708E-027
21,12,3.7804E-012,1.3593E-027
22,12,3.3801E-012,1.2214E-027
23,12,3.1286E-012,1.1426E-027
24,12,3.0391E-012,1.1165E-027
25,12,2.9440E-012,1.1764E-027
26,12,2.7396E-012,9.9719E-028
27,12,2.5951E-012,1.0071E-027
28,12,2.2988E-012,8.0166E-028
29,12,2.2726E-012,8.8093E-028
30,12,2.0124E-012,7.7338E-028
31,12,2.0409E-012,8.4995E-028
32,12,1.8895E-012,8.5943E-028
33,12,1.8880E-012,8.7679E-028
34,12,1.6076E-012,7.8315E-028
35,12,1.4213E-012,7.4287E-028
36,12,1.4616E-012,8.0303E-028
37,12,1.2352E-012,7.6106E-028
38,12,1.1299E-012,6.8606E-028
39,12,9.1906E-013,7.1986E-028
40,12,8.4791E-013,7.1107E-028
41,12,6.8991E-013,6.6149E-028
42,12,6.0564E-013,1.6071E-028
43,12,3.9965E-013,1.4018E-028

#ix=57,arr=2,vin=-4,rin=-3,rea=2,vex=-5,rex=-1,tt=5000,tr=5000,tv=0,
0,13,1.4182E-014,9.2286E-032
1,13,2.3139E-014,1.7923E-031
2,13,4.1176E-014,5.8542E-031
3,13,6.2595E-014,2.0682E-030
4,13,8.2558E-014,2.9250E-030
5,13,1.4476E-013,7.3223E-030
6,13,2.4857E-013,1.5358E-029
7,13,4.5335E-013,3.9263E-029
8,13,8.4182E-013,8.8745E-029
9,13,1.5473E-012,2.1785E-028
10,13,2.9212E-012,5.1588E-028
11,13,6.5124E-012,1.5915E-027
12,13,2.0968E-011,7.3870E-027
13,13,1.4023E-009,8.5661E-025
14,13,2.7806E-011,1.2067E-026
15,13,1.2632E-011,4.8623E-027
16,13,8.6229E-012,3.1317E-027
17,13,6.6880E-012,2.3650E-027
18,13,5.4696E-012,1.8806E-027
19,13,4.8335E-012,1.7659E-027
20,13,4.5132E-012,1.6835E-027
21,13,3.8496E-012,1.3519E-027
22,13,3.7165E-012,1.3923E-027
23,13,3.5270E-012,1.3383E-027
24,13,3.3320E-012,1.2066E-027
25,13,3.1241E-012,1.2540E-027
26,13,2.8620E-012,1.0727E-027
27,13,2.7497E-012,1.0549E-027
28,13,2.7360E-012,1.0097E-027
29,13,2.4423E-012,9.4571E-028
30,13,2.4417E-012,1.0234E-027
31,13,2.2232E-012,8.7718E-028
32,13,2.0389E-012,9.0109E-028
33,13,1.8880E-012,8.5261E-028
34,13,1.9224E-012,9.6554E-028
35,13,1.7360E-012,9.8116E-028
36,13,1.6042E-012,9.2723E-028
37,13,1.5204E-012,9.7231E-028
38,13,1.2824E-012,9.0982E-028
39,13,1.1507E-012,9.0342E-028
40,13,1.0158E-012,9.1301E-028
41,13,8.3203E-013,1.0365E-027
42,13,6.5346E-013,1.8528E-028
43,13,4.4750E-013,1.8598E-028

#ix=58,arr=2,vin=-4,rin=-3,rea=2,vex=-5,rex=-1,tt=5000,tr=5000,tv=0,
0,14,1.2087E-014,7.3585E-032
1,14,1.7476E-014,1.0511E-031
2,14,2.8100E-014,2.4492E-031
3,14,4.3060E-014,9.9306E-031
4,14,6.0146E-014,1.9154E-030
5,14,9.6432E-014,3.8065E-030
6,14,1.6808E-013,8.8827E-030
7,14,2.9651E-013,2.0550E-029
8,14,5.2730E-013,4.6415E-029
9,14,9.0089E-013,1.0660E-028
10,14,1.5816E-012,2.2544E-028
11,14,2.9539E-012,5.5407E-028
12,14,6.5195E-012,1.6596E-027
13,14,2.0941E-011,7.5957E-027
14,14,1.3904E-009,8.3746E-025
15,14,2.7994E-011,1.2226E-026
16,14,1.2621E-011,4.8600E-027
17,14,8.3294E-012,2.9735E-027
18,14,6.6132E-012,2.3893E-027
19,14,5.4927E-012,1.9590E-027
20,14,4.8347E-012,1.7422E-027
21,14,4.4231E-012,1.6516E-027
22,14,4.1276E-012,1.5027E-027
23,14,3.8821E-012,1.4592E-027
24,14,3.5557E-012,1.2721E-027
25,14,3.3137E-012,1.2717E-027
26,14,3.2882E-012,1.2642E-027
27,14,3.0092E-012,1.1299E-027
28,14,3.0574E-012,1.2318E-027
29,14,2.7705E-012,1.0515E-027
30,14,2.7281E-012,1.1459E-027
31,14,2.6753E-012,1.2436E-027
32,14,2.5398E-012,1.2346E-027
33,14,2.4180E-012,1.1409E-027
34,14,2.0739E-012,1.1129E-027
35,14,1.9413E-012,1.1010E-027
36,14,1.9131E-012,1.1565E-027
37,14,1.7395E-012,1.2341E-027
38,14,1.6030E-012,1.0995E-027
39,14,1.5015E-012,1.2383E-027
40,14,1.1779E-012,1.0288E-027
41,14,9.1957E-013,1.1803E-027
42,14,7.1986E-013,1.9863E-028
43,14,4.6585E-013,1.8486E-028

#ix=59,arr=2,vin=-4,rin=-3,rea=2,vex=-5,rex=-1,tt=5000,tr=5000,tv=0,
0,15,8.8543E-015,4.3096E-032
1,15,1.2906E-014,8.8528E-032
2,15,2.1971E-014,2.4290E-031
3,15,2.9275E-014,5.2002E-031
4,15,5.2334E-014,1.3329E-030
5,15,7.5794E-014,3.0152E-030
6,15,1.1176E-013,5.2105E-030
7,15,1.7116E-013,9.7356E-030
8,15,2.9419E-013,1.9622E-029
9,15,5.7525E-013,5.6674E-029
10,15,9.6209E-013,1.0915E-028
11,15,1.6908E-012,2.5681E-028
12,15,3.2301E-012,6.7797E-028
13,15,6.2874E-012,1.5049E-027
14,15,2.1041E-011,7.9894E-027
15,15,1.3792E-009,8.5175E-025
16,15,2.6502E-011,1.1495E-026
17,15,1.2538E-011,4.9129E-027
18,15,8.1206E-012,2.9236E-027
19,15,6.2269E-012,2.2778E-027
20,15,5.5009E-012,2.0166E-027
21,15,4.8897E-012,1.8315E-027
22,15,4.3571E-012,1.6133E-027
23,15,3.9437E-012,1.4600E-027
24,15,3.9013E-012,1.5560E-027
25,15,3.7371E-012,1.4717E-027
26,15,3.6153E-012,1.4049E-027
27,15,3.3212E-012,1.3228E-027
28,15,3.3773E-012,1.4595E-027
29,15,3.1437E-012,1.3064E-027
30,15,2.9768E-012,1.3092E-027
31,15,2.8535E-012,1.1646E-027
32,15,2.7214E-012,1.3263E-027
33,15,2.6674E-012,1.4399E-027
34,15,2.5930E-012,1.4896E-027
35,15,2.4299E-012,1.5047E-027
36,15,2.2455E-012,1.4724E-027
37,15,1.9399E-012,1.3040E-027
38,15,1.7297E-012,1.2721E-027
39,15,1.6465E-012,1.3795E-027
40,15,1.4316E-012,1.3633E-027
41,15,1.0237E-012,1.2505E-027
42,15,7.9114E-013,2.4344E-028
43,15,4.8679E-013,2.2790E-028

#ix=60,arr=2,vin=-4,rin=-3,rea=2,vex=-5,rex=-1,tt=5000,tr=5000,tv=0,
0,16,7.2495E-015,3.9598E-032
1,16,1.0546E-014,4.8436E-032
2,16,1.5626E-014,1.1587E-031
3,16,2.1971E-014,3.5320E-031
4,16,3.6892E-014,8.0090E-031
5,16,5.0239E-014,1.3017E-030
6,16,7.9587E-014,3.3247E-030
7,16,1.2567E-013,5.7246E-030
8,16,2.3354E-013,1.4659E-029
9,16,3.6999E-013,2.9819E-029
10,16,5.7741E-013,5.2799E-029
11,16,1.0396E-012,1.3108E-028
12,16,1.8120E-012,2.8822E-028
13,16,3.2316E-012,6.8777E-028
14,16,6.7029E-012,1.8257E-027
15,16,2.0434E-011,7.7523E-027
16,16,1.3670E-009,7.7801E-025
17,16,2.6581E-011,1.1753E-026
18,16,1.2386E-011,4.9515E-027
19,16,8.4597E-012,3.1935E-027
20,16,6.7053E-012,2.4311E-027
21,16,5.7663E-012,2.2185E-027
22,16,4.9254E-012,1.8336E-027
23,16,4.7814E-012,1.8233E-027
24,16,4.5071E-012,1.7983E-027
25,16,4.3827E-012,1.8231E-027
26,16,3.8090E-012,1.5345E-027
27,16,3.9470E-012,1.5912E-027
28,16,3.6047E-012,1.5168E-027
29,16,3.5439E-012,1.5955E-027
30,16,3.3452E-012,1.4911E-027
31,16,3.2756E-012,1.5299E-027
32,16,3.0619E-012,1.4935E-027
33,16,2.8978E-012,1.5206E-027
34,16,2.8133E-012,1.5974E-027
35,16,2.6126E-012,1.6335E-027
36,16,2.3184E-012,1.4698E-027
37,16,2.2434E-012,1.6730E-027
38,16,1.9497E-012,1.4043E-027
39,16,1.8306E-012,1.5478E-027
40,16,1.4141E-012,1.3820E-027
41,16,1.0329E-012,1.2248E-027
42,16,8.6046E-013,2.7302E-028
43,16,5.5516E-013,2.5093E-028

#ix=61,arr=2,vin=-4,rin=-3,rea=2,vex=-5,rex=-1,tt=5000,tr=5000,tv=0,
0,17,5.2342E-015,1.8096E-032
1,17,7.2050E-015,2.9172E-032
2,17,1.1481E-014,8.1936E-032
3,17,1.9106E-014,2.6670E-031
4,17,2.6331E-014,3.8578E-031
5,17,4.2228E-014,9.4540E-031
6,17,5.7848E-014,1.6994E-030
7,17,9.6233E-014,4.4159E-030
8,17,1.4727E-013,7.2398E-030
9,17,2.4550E-013,1.6163E-029
10,17,3.8505E-013,2.8663E-029
11,17,6.4858E-013,6.6968E-029
12,17,1.0364E-012,1.2863E-028
13,17,1.8806E-012,3.1080E-028
14,17,3.1389E-012,6.4003E-028
15,17,6.6272E-012,1.8510E-027
16,17,2.0158E-011,7.8175E-027
17,17,1.3565E-009,8.5758E-025
18,17,2.5512E-011,1.1300E-026
19,17,1.2451E-011,5.0834E-027
20,17,8.5108E-012,3.3208E-027
21,17,7.0077E-012,2.7098E-027
22,17,6.0365E-012,2.3372E-027
23,17,5.3233E-012,2.0437E-027
24,17,5.0090E-012,2.0257E-027
25,17,4.6437E-012,1.8836E-027
26,17,4.5080E-012,1.9166E-027
27,17,4.0756E-012,1.6640E-027
28,17,4.2884E-012,1.9153E-027
29,17,4.1185E-012,1.9208E-027
30,17,3.8383E-012,1.8669E-027
31,17,3.4886E-012,1.6248E-027
32,17,3.2581E-012,1.6668E-027
33,17,3.2001E-012,1.7343E-027
34,17,3.1872E-012,1.9172E-027
35,17,2.8309E-012,1.7092E-027
36,17,2.5344E-012,1.6406E-027
37,17,2.3866E-012,1.7395E-027
38,17,2.2430E-012,1.8723E-027
39,17,1.9439E-012,1.8215E-027
40,17,1.5987E-012,1.6439E-027
41,17,1.2128E-012,1.5279E-027
42,17,9.0056E-013,2.9646E-028
43,17,5.6793E-013,2.5984E-028

#ix=62,arr=2,vin=-4,rin=-3,rea=2,vex=-5,rex=-1,tt=5000,tr=5000,tv=0,
0,18,3.9120E-015,1.0851E-032
1,18,6.4031E-015,2.2441E-032
2,18,9.0541E-015,4.0227E-032
3,18,1.3036E-014,1.1539E-031
4,18,1.7627E-014,1.7012E-031
5,18,2.9751E-014,5.4389E-031
6,18,3.9660E-014,9.4780E-031
7,18,6.9472E-014,2.1781E-030
8,18,1.0127E-013,4.5413E-030
9,18,1.7958E-013,9.6371E-030
10,18,2.7766E-013,2.0192E-029
11,18,4.1572E-013,3.4373E-029
12,18,7.2383E-013,8.6073E-029
13,18,1.1284E-012,1.5441E-028
14,18,1.7641E-012,2.8915E-028
15,18,3.2575E-012,6.8873E-028
16,18,6.9013E-012,2.0129E-027
17,18,1.9964E-011,7.7565E-027
18,18,1.3452E-009,8.4479E-025
19,18,2.5960E-011,1.1513E-026
20,18,1.2406E-011,5.1364E-027
21,18,8.8927E-012,3.5435E-027
22,18,7.2112E-012,2.8310E-027
23,18,6.4366E-012,2.7001E-027
24,18,5.7228E-012,2.4291E-027
25,18,5.3618E-012,2.2668E-027
26,18,5.0266E-012,2.1622E-027
27,18,4.7823E-012,2.1286E-027
28,18,4.4866E-012,2.0351E-027
29,18,4.2433E-012,1.9849E-027
30,18,4.3010E-012,2.0677E-027
31,18,3.9844E-012,2.0606E-027
32,18,3.8386E-012,2.0596E-027
33,18,3.6176E-012,2.0950E-027
34,18,3.3377E-012,2.0360E-027
35,18,2.9617E-012,1.9405E-027
36,18,2.8526E-012,2.0069E-027
37,18,2.4208E-012,1.8321E-027
38,18,2.2459E-012,1.7835E-027
39,18,1.9012E-012,1.6119E-027
40,18,1.8540E-012,2.0150E-027
41,18,1.3920E-012,2.0640E-027
42,18,9.5175E-013,3.1626E-028
43,18,5.6950E-013,2.5397E-028

#ix=63,arr=2,vin=-4,rin=-3,rea=2,vex=-5,rex=-1,tt=5000,tr=5000,tv=0,
0,19,3.3950E-015,7.3108E-033
1,19,4.3882E-015,1.2058E-032
2,19,7.2186E-015,3.6415E-032
3,19,9.2603E-015,7.4042E-032
4,19,1.5101E-014,1.6159E-031
5,19,2.2559E-014,3.8404E-031
6,19,3.1880E-014,6.5995E-031
7,19,4.3992E-014,1.1962E-030
8,19,7.7184E-014,2.8027E-030
9,19,1.1155E-013,4.8419E-030
10,19,2.0352E-013,1.2179E-029
11,19,2.9564E-013,2.3084E-029
12,19,4.3826E-013,3.9048E-029
13,19,7.2115E-013,8.2411E-029
14,19,1.2014E-012,1.7516E-028
15,19,1.9015E-012,3.5713E-028
16,19,3.3979E-012,7.5745E-028
17,19,7.1035E-012,2.0832E-027
18,19,2.0177E-011,7.7996E-027
19,19,1.3378E-009,8.4049E-025
20,19,2.5473E-011,1.1384E-026
21,19,1.2649E-011,5.4353E-027
22,19,9.0207E-012,3.7274E-027
23,19,7.5411E-012,3.0794E-027
24,19,6.7278E-012,2.8557E-027
25,19,5.8526E-012,2.5267E-027
26,19,5.6605E-012,2.4798E-027
27,19,5.2624E-012,2.4211E-027
28,19,5.1200E-012,2.4669E-027
29,19,4.8205E-012,2.3453E-027
30,19,4.4771E-012,2.2533E-027
31,19,4.2680E-012,2.1926E-027
32,19,3.8602E-012,2.0591E-027
33,19,3.9333E-012,2.3074E-027
34,19,3.2962E-012,1.9402E-027
35,19,3.4773E-012,2.2335E-027
36,19,3.1289E-012,2.2845E-027
37,19,2.7828E-012,2.1166E-027
38,19,2.4939E-012,2.0349E-027
39,19,2.3088E-012,2.3295E-027
40,19,1.6853E-012,1.8379E-027
41,19,1.3346E-012,1.8615E-027
42,19,9.9515E-013,3.4535E-028
43,19,5.9114E-013,2.6760E-028

#ix=64,arr=2,vin=-4,rin=-3,rea=2,vex=-5,rex=-1,tt=5000,tr=5000,tv=0,
0,20,2.5793E-015,4.5452E-033
1,20,3.3782E-015,6.2811E-033
2,20,5.2355E-015,1.2287E-032
3,20,7.8424E-015,5.5430E-032
4,20,1.1823E-014,1.1218E-031
5,20,1.7090E-014,2.4190E-031
6,20,2.4951E-014,5.2141E-031
7,20,3.7051E-014,9.3923E-031
8,20,5.6913E-014,1.6340E-030
9,20,8.1969E-014,2.7697E-030
10,20,1.3364E-013,5.9380E-030
11,20,2.1431E-013,1.2546E-029
12,20,3.1128E-013,2.2737E-029
13,20,4.9138E-013,4.4714E-029
14,20,7.4021E-013,8.6559E-029
15,20,1.2485E-012,1.9872E-028
16,20,2.0647E-012,3.7746E-028
17,20,3.5646E-012,8.7342E-028
18,20,7.2034E-012,2.1749E-027
19,20,1.9896E-011,7.8945E-027
20,20,1.3268E-009,8.8971E-025
21,20,2.5389E-011,1.1224E-026
22,20,1.2963E-011,5.4466E-027
23,20,9.4797E-012,3.9731E-027
24,20,8.0086E-012,3.4089E-027
25,20,7.2647E-012,3.1829E-027
26,20,5.9479E-012,2.5393E-027
27,20,5.8863E-012,2.7836E-027
28,20,5.2578E-012,2.3672E-027
29,20,5.1104E-012,2.5415E-027
30,20,4.7940E-012,2.4314E-027
31,20,4.4996E-012,2.3750E-027
32,20,4.3278E-012,2.3224E-027
33,20,4.0639E-012,2.4372E-027
34,20,3.6055E-012,2.1991E-027
35,20,3.4532E-012,2.3660E-027
36,20,3.2101E-012,2.3688E-027
37,20,2.7318E-012,2.1223E-027
38,20,2.4692E-012,1.9705E-027
39,20,2.2148E-012,2.0627E-027
40,20,1.8359E-012,2.0654E-027
41,20,1.4235E-012,2.0188E-027
42,20,9.9230E-013,3.3675E-028
43,20,5.9694E-013,2.8302E-028

#ix=65,arr=2,vin=-4,rin=-3,rea=2,vex=-5,rex=-1,tt=5000,tr=5000,tv=0,
0,21,2.0703E-015,4.0059E-033
1,21,2.7823E-015,5.4936E-033
2,21,3.3430E-015,6.8767E-033
3,21,5.6203E-015,2.9154E-032
4,21,9.1692E-015,6.3057E-032
5,21,1.1762E-014,1.1306E-031
6,21,1.7370E-014,2.2939E-031
7,21,2.6483E-014,6.0278E-031
8,21,4.1846E-014,1.1914E-030
9,21,6.2013E-014,2.2803E-030
10,21,9.3867E-014,3.7159E-030
11,21,1.4003E-013,7.3525E-030
12,21,2.2418E-013,1.5541E-029
13,21,3.5397E-013,3.0746E-029
14,21,5.4221E-013,5.7766E-029
15,21,8.8430E-013,1.2452E-028
16,21,1.3753E-012,2.2889E-028
17,21,2.2540E-012,5.0005E-028
18,21,3.7176E-012,9.0435E-028
19,21,7.1208E-012,2.1903E-027
20,21,1.9839E-011,7.8496E-027
21,21,1.3202E-009,8.4921E-025
22,21,2.5853E-011,1.1454E-026
23,21,1.2984E-011,5.5844E-027
24,21,9.9356E-012,4.2969E-027
25,21,7.9379E-012,3.4480E-027
26,21,7.0501E-012,3.2413E-027
27,21,6.3704E-012,2.9659E-027
28,21,6.0985E-012,2.9879E-027
29,21,5.2433E-012,2.4681E-027
30,21,5.1076E-012,2.5318E-027
31,21,4.9157E-012,2.6550E-027
32,21,4.5125E-012,2.5204E-027
33,21,4.1370E-012,2.3685E-027
34,21,3.8109E-012,2.4082E-027
35,21,3.6477E-012,2.5460E-027
36,21,3.3436E-012,2.4338E-027
37,21,3.0439E-012,2.4582E-027
38,21,2.6683E-012,2.3183E-027
39,21,2.3025E-012,2.3150E-027
40,21,1.9886E-012,2.2576E-027
41,21,1.4357E-012,2.0640E-027
42,21,9.9345E-013,3.2599E-028
43,21,6.2192E-013,3.0206E-028

#ix=66,arr=2,vin=-4,rin=-3,rea=2,vex=-5,rex=-1,tt=5000,tr=5000,tv=0,
0,22,1.4619E-015,1.4956E-033
1,22,1.8135E-015,3.1608E-033
2,22,2.8120E-015,6.0544E-033
3,22,4.3708E-015,2.0936E-032
4,22,6.9090E-015,4.1905E-032
5,22,9.3166E-015,7.8606E-032
6,22,1.2892E-014,1.6647E-031
7,22,2.0513E-014,3.3397E-031
8,22,2.9387E-014,5.3443E-031
9,22,4.0355E-014,8.4542E-031
10,22,6.5717E-014,2.0630E-030
11,22,1.0154E-013,4.8713E-030
12,22,1.6505E-013,1.0328E-029
13,22,2.4439E-013,1.7640E-029
14,22,3.5648E-013,3.0494E-029
15,22,5.8289E-013,6.8257E-029
16,22,8.8866E-013,1.2670E-028
17,22,1.4118E-012,2.3128E-028
18,22,2.3310E-012,5.1683E-028
19,22,4.1453E-012,1.1511E-027
20,22,7.8300E-012,2.4993E-027
21,22,2.0109E-011,7.9363E-027
22,22,1.3154E-009,8.7003E-025
23,22,2.5555E-011,1.1040E-026
24,22,1.3420E-011,5.7993E-027
25,22,9.7216E-012,4.1552E-027
26,22,8.0214E-012,3.5718E-027
27,22,7.3464E-012,3.4720E-027
28,22,6.5561E-012,3.1781E-027
29,22,6.2387E-012,3.1460E-027
30,22,5.6748E-012,2.9439E-027
31,22,4.9866E-012,2.5511E-027
32,22,4.9398E-012,2.8414E-027
33,22,4.4160E-012,2.5704E-027
34,22,3.9984E-012,2.5074E-027
35,22,3.8634E-012,2.5642E-027
36,22,3.4184E-012,2.4597E-027
37,22,3.2682E-012,2.7040E-027
38,22,2.8226E-012,2.4471E-027
39,22,2.3971E-012,2.3157E-027
40,22,2.0051E-012,2.1816E-027
41,22,1.6288E-012,2.4467E-027
42,22,1.0512E-012,3.5026E-028
43,22,6.4748E-013,3.4360E-028

#ix=67,arr=2,vin=-4,rin=-3,rea=2,vex=-5,rex=-1,tt=5000,tr=5000,tv=0,
0,23,1.1066E-015,9.8148E-034
1,23,1.6349E-015,1.9058E-033
2,23,2.1168E-015,4.6513E-033
3,23,3.0742E-015,1.2586E-032
4,23,5.1962E-015,2.6321E-032
5,23,6.3474E-015,4.2104E-032
6,23,9.6643E-015,7.6307E-032
7,23,1.5307E-014,2.0860E-031
8,23,2.3532E-014,3.8415E-031
9,23,3.2196E-014,6.5548E-031
10,23,4.8260E-014,1.2448E-030
11,23,8.1806E-014,3.2969E-030
12,23,1.1197E-013,4.3278E-030
13,23,1.7102E-013,1.1402E-029
14,23,2.3967E-013,1.5196E-029
15,23,4.0505E-013,3.9794E-029
16,23,6.2546E-013,7.4024E-029
17,23,1.0114E-012,1.5170E-028
18,23,1.6786E-012,3.3795E-028
19,23,2.6039E-012,6.6795E-028
20,23,4.5332E-012,1.3128E-027
21,23,8.0223E-012,2.6245E-027
22,23,2.0190E-011,7.8761E-027
23,23,1.3107E-009,9.2383E-025
24,23,2.5345E-011,1.0639E-026
25,23,1.3352E-011,5.7464E-027
26,23,9.8690E-012,4.2211E-027
27,23,8.4269E-012,3.7741E-027
28,23,7.3790E-012,3.4275E-027
29,23,6.4656E-012,3.0336E-027
30,23,6.0488E-012,3.0783E-027
31,23,5.4429E-012,2.8230E-027
32,23,5.2699E-012,3.0399E-027
33,23,4.7093E-012,2.6845E-027
34,23,4.3641E-012,2.7662E-027
35,23,4.0814E-012,2.7859E-027
36,23,3.8885E-012,2.9706E-027
37,23,3.3135E-012,2.7390E-027
38,23,2.7675E-012,2.3458E-027
39,23,2.4682E-012,2.4125E-027
40,23,2.2632E-012,2.6991E-027
41,23,1.6352E-012,2.4634E-027
42,23,1.1201E-012,3.9130E-028
43,23,6.1758E-013,2.8734E-028

#ix=68,arr=2,vin=-4,rin=-3,rea=2,vex=-5,rex=-1,tt=5000,tr=5000,tv=0,
0,24,7.7534E-016,5.7439E-034
1,24,1.0311E-015,8.2199E-034
2,24,1.4644E-015,1.9614E-033
3,24,2.2606E-015,6.4308E-033
4,24,3.4187E-015,1.2394E-032
5,24,5.2622E-015,2.4760E-032
6,24,6.9533E-015,4.9487E-032
7,24,1.2624E-014,2.0923E-031
8,24,1.4990E-014,2.1153E-031
9,24,2.4565E-014,5.0532E-031
10,24,3.8144E-014,9.4957E-031
11,24,5.6540E-014,1.4213E-030
12,24,8.2976E-014,3.1932E-030
13,24,1.2639E-013,6.3979E-030
14,24,1.7918E-013,1.1536E-029
15,24,3.1096E-013,2.7874E-029
16,24,4.5204E-013,4.9145E-029
17,24,7.2599E-013,9.8239E-029
18,24,1.1256E-012,1.9217E-028
19,24,1.7975E-012,3.9616E-028
20,24,2.8720E-012,7.6204E-028
21,24,4.7554E-012,1.4406E-027
22,24,8.1811E-012,2.7897E-027
23,24,2.0052E-011,7.6390E-027
24,24,1.3092E-009,9.8467E-025
25,24,2.6102E-011,1.0978E-026
26,24,1.3586E-011,5.9200E-027
27,24,1.0214E-011,4.6557E-027
28,24,8.2277E-012,3.8256E-027
29,24,7.4580E-012,3.6277E-027
30,24,6.7493E-012,3.5597E-027
31,24,6.3238E-012,3.4405E-027
32,24,5.6107E-012,3.1991E-027
33,24,4.9454E-012,2.9023E-027
34,24,4.4536E-012,2.8342E-027
35,24,4.0341E-012,2.7613E-027
36,24,3.7862E-012,2.9164E-027
37,24,3.4292E-012,2.7927E-027
38,24,3.0818E-012,2.7471E-027
39,24,2.6999E-012,2.7348E-027
40,24,2.1367E-012,2.4015E-027
41,24,1.6758E-012,2.5553E-027
42,24,1.1785E-012,4.2818E-028
43,24,6.4304E-013,3.5181E-028

#ix=69,arr=2,vin=-4,rin=-3,rea=2,vex=-5,rex=-1,tt=5000,tr=5000,tv=0,
0,25,7.2962E-016,5.5348E-034
1,25,8.2295E-016,5.9816E-034
2,25,1.0897E-015,1.0816E-033
3,25,1.7111E-015,4.5876E-033
4,25,3.0275E-015,1.0604E-032
5,25,3.5520E-015,1.5304E-032
6,25,5.7263E-015,2.9239E-032
7,25,8.1218E-015,7.6649E-032
8,25,1.4105E-014,1.8030E-031
9,25,1.7867E-014,2.7282E-031
10,25,2.7140E-014,4.7153E-031
11,25,4.2785E-014,1.0543E-030
12,25,6.3106E-014,2.0884E-030
13,25,8.2693E-014,3.0908E-030
14,25,1.3814E-013,7.0618E-030
15,25,1.9992E-013,1.2392E-029
16,25,3.6001E-013,3.6374E-029
17,25,5.4527E-013,6.9265E-029
18,25,8.0101E-013,1.1161E-028
19,25,1.2488E-012,2.3965E-028
20,25,1.9152E-012,4.2773E-028
21,25,2.9052E-012,7.6376E-028
22,25,4.9256E-012,1.5633E-027
23,25,8.1940E-012,2.7874E-027
24,25,2.0811E-011,7.9138E-027
25,25,1.3050E-009,9.9148E-025
26,25,2.6422E-011,1.1043E-026
27,25,1.4227E-011,6.2118E-027
28,25,1.0162E-011,4.7049E-027
29,25,8.6181E-012,4.1609E-027
30,25,7.6571E-012,3.9170E-027
31,25,6.6649E-012,3.5340E-027
32,25,6.1669E-012,3.5182E-027
33,25,5.5185E-012,3.3397E-027
34,25,4.8674E-012,3.1982E-027
35,25,4.7521E-012,3.4579E-027
36,25,4.0251E-012,3.0890E-027
37,25,3.5757E-012,3.0638E-027
38,25,3.1884E-012,2.8185E-027
39,25,2.8483E-012,2.8858E-027
40,25,2.3447E-012,2.7350E-027
41,25,1.7688E-012,3.0002E-027
42,25,1.1970E-012,4.4340E-028
43,25,6.7566E-013,3.4010E-028

#ix=70,arr=2,vin=-4,rin=-3,rea=2,vex=-5,rex=-1,tt=5000,tr=5000,tv=0,
0,26,4.0775E-016,1.8217E-034
1,26,6.6756E-016,4.5527E-034
2,26,8.1239E-016,7.2590E-034
3,26,1.1970E-015,2.0495E-033
4,26,1.8354E-015,4.4665E-033
5,26,3.1309E-015,1.5833E-032
6,26,4.1424E-015,2.0152E-032
7,26,6.3468E-015,4.4476E-032
8,26,9.6287E-015,1.0568E-031
9,26,1.4425E-014,1.9672E-031
10,26,1.8834E-014,2.6748E-031
11,26,2.8191E-014,5.2137E-031
12,26,4.5492E-014,1.1437E-030
13,26,6.8232E-014,2.0338E-030
14,26,1.1692E-013,6.5455E-030
15,26,1.5536E-013,8.1359E-030
16,26,2.5532E-013,2.3003E-029
17,26,4.0401E-013,4.3156E-029
18,26,6.0805E-013,8.6086E-029
19,26,8.6485E-013,1.3039E-028
20,26,1.4007E-012,2.8667E-028
21,26,2.0682E-012,5.1441E-028
22,26,3.1758E-012,9.0109E-028
23,26,4.9981E-012,1.5361E-027
24,26,8.6273E-012,2.9858E-027
25,26,2.2005E-011,8.6058E-027
26,26,1.3020E-009,9.3847E-025
27,26,2.7117E-011,1.1165E-026
28,26,1.3868E-011,6.0577E-027
29,26,1.0310E-011,4.7792E-027
30,26,8.4787E-012,4.2113E-027
31,26,7.3700E-012,3.8489E-027
32,26,6.7439E-012,3.7534E-027
33,26,5.9745E-012,3.6842E-027
34,26,5.5698E-012,3.7071E-027
35,26,4.8143E-012,3.3730E-027
36,26,4.2832E-012,3.2372E-027
37,26,3.8821E-012,3.4117E-027
38,26,3.2276E-012,3.0287E-027
39,26,2.7866E-012,2.8862E-027
40,26,2.3064E-012,2.9631E-027
41,26,1.9344E-012,3.0515E-027
42,26,1.2383E-012,4.5685E-028
43,26,7.0493E-013,3.8762E-028

#ix=71,arr=2,vin=-4,rin=-3,rea=2,vex=-5,rex=-1,tt=5000,tr=5000,tv=0,
0,27,4.1270E-016,1.6656E-034
1,27,3.8217E-016,1.4591E-034
2,27,6.6983E-016,5.8596E-034
3,27,9.3032E-016,1.3626E-033
4,27,1.6399E-015,4.8207E-033
5,27,2.1157E-015,5.0671E-033
6,27,3.4405E-015,1.4357E-032
7,27,5.2041E-015,3.9810E-032
8,27,6.6290E-015,4.8458E-032
9,27,1.0469E-014,1.3209E-031
10,27,1.7394E-014,3.0440E-031
11,27,2.1488E-014,3.5428E-031
12,27,3.6353E-014,8.9737E-031
13,27,5.6074E-014,1.5995E-030
14,27,8.7743E-014,3.3810E-030
15,27,1.3646E-013,6.8442E-030
16,27,1.9412E-013,1.4815E-029
17,27,3.3404E-013,3.4574E-029
18,27,4.8340E-013,5.7870E-029
19,27,6.5288E-013,8.6004E-029
20,27,1.0029E-012,1.9306E-028
21,27,1.4890E-012,3.2341E-028
22,27,2.1547E-012,5.3060E-028
23,27,3.2989E-012,9.8901E-028
24,27,5.1384E-012,1.6459E-027
25,27,8.9271E-012,3.1093E-027
26,27,2.2321E-011,8.5802E-027
27,27,1.2978E-009,9.6490E-025
28,27,2.8530E-011,1.2361E-026
29,27,1.4832E-011,6.7793E-027
30,27,1.0729E-011,5.1954E-027
31,27,8.9151E-012,4.6086E-027
32,27,7.4498E-012,4.1292E-027
33,27,6.5966E-012,4.0210E-027
34,27,5.6294E-012,3.5514E-027
35,27,5.4362E-012,3.8947E-027
36,27,4.5890E-012,3.5281E-027
37,27,4.0655E-012,3.4546E-027
38,27,3.5320E-012,3.1640E-027
39,27,3.0853E-012,3.2604E-027
40,27,2.3095E-012,2.7133E-027
41,27,2.1293E-012,3.4860E-027
42,27,1.3152E-012,4.9143E-028
43,27,7.6532E-013,4.0181E-028

#ix=72,arr=2,vin=-4,rin=-3,rea=2,vex=-5,rex=-1,tt=5000,tr=5000,tv=0,
0,28,2.9014E-016,8.9194E-035
1,28,4.0564E-016,1.6945E-034
2,28,4.3356E-016,2.4058E-034
3,28,7.9114E-016,8.6051E-034
4,28,1.0933E-015,1.8583E-033
5,28,1.3813E-015,2.5556E-033
6,28,2.4125E-015,8.7232E-033
7,28,3.8905E-015,2.0851E-032
8,28,5.3624E-015,3.5559E-032
9,28,8.1833E-015,7.8520E-032
10,28,1.2432E-014,1.1722E-031
11,28,1.7253E-014,2.3151E-031
12,28,2.7026E-014,5.5522E-031
13,28,4.0527E-014,1.0048E-030
14,28,6.8839E-014,2.5270E-030
15,28,1.0281E-013,4.7787E-030
16,28,1.6058E-013,1.0722E-029
17,28,2.3192E-013,1.6949E-029
18,28,3.4831E-013,3.6131E-029
19,28,5.2618E-013,7.1052E-029
20,28,7.6591E-013,1.2944E-028
21,28,1.1053E-012,2.1128E-028
22,28,1.5888E-012,3.7033E-028
23,28,2.3697E-012,6.2161E-028
24,28,3.5035E-012,1.0331E-027
25,28,5.4098E-012,1.8278E-027
26,28,9.0777E-012,3.2374E-027
27,28,2.3722E-011,9.4818E-027
28,28,1.2949E-009,9.1638E-025
29,28,3.0053E-011,1.3518E-026
30,28,1.5172E-011,7.1754E-027
31,28,1.0835E-011,5.3201E-027
32,28,8.6600E-012,4.6272E-027
33,28,7.4618E-012,4.3652E-027
34,28,6.5142E-012,4.2079E-027
35,28,5.8307E-012,4.1614E-027
36,28,4.9272E-012,3.7041E-027
37,28,4.3574E-012,3.6317E-027
38,28,3.8847E-012,3.6601E-027
39,28,3.1931E-012,3.3849E-027
40,28,2.7106E-012,3.3590E-027
41,28,2.0421E-012,3.0126E-027
42,28,1.3755E-012,5.2218E-028
43,28,7.3133E-013,3.9932E-028

#ix=73,arr=2,vin=-4,rin=-3,rea=2,vex=-5,rex=-1,tt=5000,tr=5000,tv=0,
0,29,2.3807E-016,6.4769E-035
1,29,2.8730E-016,1.1043E-034
2,29,3.3786E-016,1.5576E-034
3,29,5.4248E-016,6.6800E-034
4,29,7.4044E-016,9.3256E-034
5,29,1.3531E-015,2.5451E-033
6,29,1.7198E-015,5.4109E-033
7,29,2.5256E-015,9.6406E-033
8,29,4.2754E-015,2.7973E-032
9,29,5.4351E-015,3.4885E-032
10,29,8.4926E-015,6.8621E-032
11,29,1.3375E-014,1.6451E-031
12,29,2.4384E-014,4.8777E-031
13,29,3.1603E-014,6.6056E-031
14,29,5.0524E-014,1.3574E-030
15,29,7.6183E-014,2.9601E-030
16,29,1.2601E-013,7.1909E-030
17,29,1.7308E-013,1.2787E-029
18,29,3.0339E-013,3.3070E-029
19,29,4.4066E-013,5.9537E-029
20,29,6.0491E-013,8.9783E-029
21,29,8.6776E-013,1.5996E-028
22,29,1.2064E-012,2.5575E-028
23,29,1.6221E-012,3.7859E-028
24,29,2.4803E-012,7.0198E-028
25,29,3.6614E-012,1.1709E-027
26,29,5.6408E-012,1.9235E-027
27,29,9.9349E-012,3.5873E-027
28,29,2.4753E-011,1.0016E-026
29,29,1.2946E-009,1.1005E-024
30,29,3.1644E-011,1.5024E-026
31,29,1.5610E-011,7.7052E-027
32,29,1.1322E-011,6.0086E-027
33,29,8.9886E-012,5.1853E-027
34,29,7.5504E-012,4.8489E-027
35,29,6.4911E-012,4.5600E-027
36,29,5.4661E-012,4.1314E-027
37,29,4.9707E-012,4.3352E-027
38,29,4.1708E-012,3.9030E-027
39,29,3.6105E-012,4.0074E-027
40,29,2.9171E-012,3.6234E-027
41,29,2.3140E-012,3.7500E-027
42,29,1.5031E-012,5.5390E-028
43,29,8.4593E-013,4.6683E-028

#ix=74,arr=2,vin=-4,rin=-3,rea=2,vex=-5,rex=-1,tt=5000,tr=5000,tv=0,
0,30,1.7701E-016,4.3183E-035
1,30,1.8787E-016,4.0888E-035
2,30,3.0677E-016,1.8999E-034
3,30,3.5853E-016,2.8763E-034
4,30,7.6924E-016,1.2392E-033
5,30,1.0909E-015,1.9711E-033
6,30,1.4328E-015,4.1884E-033
7,30,1.6546E-015,5.2356E-033
8,30,2.4119E-015,8.1302E-033
9,30,3.9783E-015,2.2958E-032
10,30,5.9751E-015,3.4465E-032
11,30,7.8716E-015,6.1154E-032
12,30,1.6951E-014,2.7603E-031
13,30,2.4249E-014,4.7012E-031
14,30,4.2493E-014,1.1004E-030
15,30,6.0833E-014,2.2699E-030
16,30,9.1897E-014,4.7769E-030
17,30,1.4046E-013,9.7437E-030
18,30,2.1468E-013,1.6033E-029
19,30,3.3252E-013,3.7889E-029
20,30,4.4475E-013,5.5563E-029
21,30,6.4160E-013,1.0002E-028
22,30,9.3326E-013,1.7343E-028
23,30,1.2633E-012,3.0017E-028
24,30,1.9045E-012,5.1951E-028
25,30,2.6268E-012,8.1181E-028
26,30,3.9091E-012,1.2770E-027
27,30,5.9136E-012,2.1721E-027
28,30,1.0252E-011,3.9415E-027
29,30,2.5973E-011,1.0935E-026
30,30,1.2926E-009,1.1158E-024
31,30,3.3980E-011,1.6953E-026
32,30,1.6575E-011,8.7661E-027
33,30,1.1465E-011,6.5661E-027
34,30,8.9054E-012,5.5689E-027
35,30,7.6025E-012,5.3310E-027
36,30,6.3977E-012,4.9253E-027
37,30,5.4506E-012,4.6565E-027
38,30,4.5459E-012,4.2653E-027
39,30,3.8287E-012,4.1910E-027
40,30,3.5865E-012,4.6962E-027
41,30,2.5222E-012,3.9332E-027
42,30,1.6160E-012,6.1671E-028
43,30,8.9368E-013,4.9121E-028

#ix=75,arr=2,vin=-4,rin=-3,rea=2,vex=-5,rex=-1,tt=5000,tr=5000,tv=0,
0,31,1.2774E-016,2.4661E-035
1,31,1.7809E-016,5.8808E-035
2,31,2.1292E-016,8.7664E-035
3,31,3.5594E-016,2.6473E-034
4,31,5.1742E-016,5.6846E-034
5,31,5.8364E-016,7.8700E-034
6,31,1.1138E-015,2.5224E-033
7,31,1.4870E-015,5.3567E-033
8,31,2.5662E-015,1.1207E-032
9,31,3.6524E-015,2.4458E-032
10,31,5.0866E-015,2.5211E-032
11,31,7.5424E-015,5.5045E-032
12,31,1.3441E-014,2.0441E-031
13,31,1.8529E-014,2.5639E-031
14,31,2.9057E-014,5.4126E-031
15,31,4.8625E-014,1.7941E-030
16,31,7.0299E-014,2.8363E-030
17,31,1.1470E-013,7.5636E-030
18,31,1.7335E-013,1.3219E-029
19,31,2.4996E-013,2.3745E-029
20,31,3.4948E-013,3.7284E-029
21,31,5.0491E-013,7.7978E-029
22,31,6.5446E-013,1.1549E-028
23,31,9.4741E-013,1.8439E-028
24,31,1.3557E-012,3.7028E-028
25,31,1.9828E-012,5.6945E-028
26,31,2.7608E-012,8.6063E-028
27,31,3.8651E-012,1.3615E-027
28,31,6.1756E-012,2.4089E-027
29,31,1.1012E-011,4.5514E-027
30,31,2.8043E-011,1.2763E-026
31,31,1.2893E-009,1.1783E-024
32,31,3.5538E-011,1.9235E-026
33,31,1.7172E-011,9.8435E-027
34,31,1.2063E-011,7.4762E-027
35,31,9.1856E-012,6.3300E-027
36,31,7.5298E-012,5.7303E-027
37,31,6.0622E-012,5.1795E-027
38,31,5.4167E-012,5.1498E-027
39,31,4.3552E-012,4.8397E-027
40,31,3.4321E-012,4.2886E-027
41,31,2.5997E-012,3.7973E-027
42,31,1.7937E-012,6.9226E-028
43,31,9.7403E-013,5.1251E-028

#ix=76,arr=2,vin=-4,rin=-3,rea=2,vex=-5,rex=-1,tt=5000,tr=5000,tv=0,
0,32,1.0756E-016,2.1819E-035
1,32,1.2492E-016,2.1232E-035
2,32,1.3818E-016,4.2354E-035
3,32,3.2220E-016,2.3645E-034
4,32,3.1769E-016,2.8387E-034
5,32,5.4878E-016,7.7422E-034
6,32,8.0835E-016,1.4677E-033
7,32,1.0816E-015,2.6460E-033
8,32,1.7368E-015,7.6092E-033
9,32,2.3993E-015,8.2441E-033
10,32,3.5791E-015,1.6221E-032
11,32,5.3445E-015,2.4837E-032
12,32,8.1914E-015,7.6836E-032
13,32,1.1717E-014,1.3216E-031
14,32,2.0778E-014,3.6750E-031
15,32,4.1119E-014,1.3509E-030
16,32,5.4161E-014,2.1438E-030
17,32,8.6737E-014,3.9619E-030
18,32,1.2382E-013,8.7920E-030
19,32,2.0195E-013,1.7775E-029
20,32,2.9411E-013,3.7176E-029
21,32,3.9899E-013,5.2946E-029
22,32,5.6239E-013,8.9991E-029
23,32,7.3317E-013,1.4343E-028
24,32,9.8588E-013,1.9780E-028
25,32,1.4453E-012,3.9250E-028
26,32,1.9823E-012,5.6580E-028
27,32,2.7863E-012,9.5200E-028
28,32,4.0247E-012,1.4419E-027
29,32,6.2345E-012,2.4313E-027
30,32,1.1368E-011,4.8290E-027
31,32,3.0643E-011,1.5194E-026
32,32,1.2881E-009,1.2242E-024
33,32,3.8301E-011,2.3150E-026
34,32,1.7962E-011,1.1352E-026
35,32,1.2491E-011,8.5508E-027
36,32,9.4538E-012,7.2430E-027
37,32,7.5358E-012,6.2204E-027
38,32,6.0475E-012,5.6020E-027
39,32,5.0201E-012,5.4171E-027
40,32,4.1661E-012,5.2884E-027
41,32,3.1558E-012,4.7656E-027
42,32,2.0710E-012,7.7608E-028
43,32,1.0718E-012,6.1229E-028

#ix=77,arr=2,vin=-4,rin=-3,rea=2,vex=-5,rex=-1,tt=5000,tr=5000,tv=0,
0,33,7.5933E-017,9.6798E-036
1,33,1.0009E-016,1.9255E-035
2,33,1.2635E-016,2.9154E-035
3,33,1.6565E-016,1.0696E-034
4,33,2.1321E-016,1.9634E-034
5,33,4.6214E-016,5.2983E-034
6,33,7.0144E-016,1.1966E-033
7,33,1.0938E-015,3.1200E-033
8,33,1.2998E-015,4.0180E-033
9,33,1.8051E-015,6.1104E-033
10,33,3.1723E-015,1.9034E-032
11,33,4.4619E-015,2.4115E-032
12,33,7.8953E-015,1.1091E-031
13,33,1.0189E-014,1.2221E-031
14,33,2.1692E-014,4.4479E-031
15,33,2.9535E-014,6.8573E-031
16,33,4.4692E-014,1.5931E-030
17,33,6.5778E-014,2.6941E-030
18,33,9.1059E-014,4.7414E-030
19,33,1.4830E-013,1.1178E-029
20,33,2.2085E-013,2.3297E-029
21,33,2.9631E-013,3.7790E-029
22,33,4.0508E-013,5.8461E-029
23,33,6.2103E-013,1.2732E-028
24,33,7.9706E-013,1.6076E-028
25,33,1.1225E-012,2.7598E-028
26,33,1.4794E-012,4.3207E-028
27,33,2.1023E-012,6.8798E-028
28,33,2.7266E-012,9.3391E-028
29,33,4.2277E-012,1.6691E-027
30,33,6.4404E-012,2.6743E-027
31,33,1.2060E-011,5.5589E-027
32,33,3.1467E-011,1.6649E-026
33,33,1.2860E-009,1.4922E-024
34,33,4.0638E-011,2.7330E-026
35,33,1.9531E-011,1.3948E-026
36,33,1.3315E-011,1.0155E-026
37,33,9.8962E-012,8.6151E-027
38,33,7.7803E-012,7.2585E-027
39,33,6.2261E-012,6.7285E-027
40,33,4.7680E-012,5.8074E-027
41,33,3.7630E-012,6.0478E-027
42,33,2.3352E-012,8.5347E-028
43,33,1.1613E-012,6.6176E-028

#ix=78,arr=2,vin=-4,rin=-3,rea=2,vex=-5,rex=-1,tt=5000,tr=5000,tv=0,
0,34,5.5486E-017,5.1588E-036
1,34,8.8611E-017,2.4270E-035
2,34,1.1837E-016,5.0903E-035
3,34,1.2171E-016,4.9187E-035
4,34,1.9284E-016,1.3471E-034
5,34,2.6442E-016,1.7909E-034
6,34,3.3665E-016,3.3573E-034
7,34,8.4840E-016,2.0488E-033
8,34,8.8967E-016,1.6563E-033
9,34,1.6972E-015,6.0091E-033
10,34,1.9153E-015,7.8812E-033
11,34,3.2468E-015,1.8350E-032
12,34,5.3999E-015,4.0972E-032
13,34,8.9815E-015,1.0397E-031
14,34,1.4019E-014,2.2222E-031
15,34,2.3796E-014,5.4388E-031
16,34,3.8608E-014,1.2737E-030
17,34,5.0328E-014,1.9457E-030
18,34,8.8000E-014,5.5522E-030
19,34,1.1713E-013,7.9362E-030
20,34,1.6980E-013,1.5781E-029
21,34,2.1933E-013,2.6164E-029
22,34,3.1765E-013,4.0920E-029
23,34,4.5645E-013,7.9246E-029
24,34,5.1089E-013,9.5391E-029
25,34,7.9078E-013,1.8181E-028
26,34,1.0622E-012,2.9210E-028
27,34,1.3794E-012,3.8817E-028
28,34,1.9353E-012,6.3114E-028
29,34,2.9257E-012,1.0539E-027
30,34,4.1472E-012,1.6219E-027
31,34,6.7277E-012,2.9426E-027
32,34,1.2509E-011,6.1936E-027
33,34,3.3311E-011,1.9766E-026
34,34,1.2821E-009,1.4352E-024
35,34,4.2201E-011,3.1844E-026
36,34,2.0997E-011,1.6954E-026
37,34,1.3934E-011,1.2325E-026
38,34,1.0069E-011,9.8100E-027
39,34,7.8953E-012,8.6042E-027
40,34,6.2478E-012,8.0065E-027
41,34,4.6789E-012,7.4425E-027
42,34,2.8660E-012,1.0519E-027
43,34,1.3471E-012,7.4333E-028

#ix=79,arr=2,vin=-4,rin=-3,rea=2,vex=-5,rex=-1,tt=5000,tr=5000,tv=0,
0,35,3.7992E-017,3.2875E-036
1,35,6.2858E-017,1.2052E-035
2,35,7.9738E-017,1.5060E-035
3,35,9.7416E-017,3.7350E-035
4,35,1.4078E-016,9.6719E-035
5,35,2.5366E-016,2.9445E-034
6,35,3.5944E-016,5.4255E-034
7,35,4.5395E-016,8.1854E-034
8,35,5.3500E-016,1.1075E-033
9,35,1.2493E-015,5.1015E-033
10,35,1.6837E-015,7.2277E-033
11,35,2.4569E-015,1.3752E-032
12,35,3.2525E-015,1.4716E-032
13,35,6.1245E-015,5.6317E-032
14,35,9.3520E-015,1.6331E-031
15,35,1.7184E-014,3.5406E-031
16,35,2.4539E-014,7.3376E-031
17,35,4.3426E-014,1.9914E-030
18,35,6.3698E-014,3.0197E-030
19,35,9.1340E-014,6.0427E-030
20,35,1.2878E-013,1.0345E-029
21,35,1.7569E-013,1.9544E-029
22,35,2.3441E-013,3.0973E-029
23,35,3.0904E-013,4.8875E-029
24,35,4.2322E-013,7.8717E-029
25,35,5.6117E-013,1.1015E-028
26,35,8.0649E-013,2.2031E-028
27,35,1.0769E-012,3.0341E-028
28,35,1.5210E-012,5.1426E-028
29,35,2.1042E-012,7.7461E-028
30,35,2.8458E-012,1.1120E-027
31,35,4.1554E-012,1.7949E-027
32,35,7.1350E-012,3.3660E-027
33,35,1.3144E-011,7.1967E-027
34,35,3.5471E-011,2.3929E-026
35,35,1.2767E-009,1.3881E-024
36,35,4.4868E-011,3.9091E-026
37,35,2.1627E-011,2.0238E-026
38,35,1.3951E-011,1.4094E-026
39,35,1.0474E-011,1.1944E-026
40,35,7.5275E-012,9.7579E-027
41,35,5.6572E-012,9.2677E-027
42,35,3.4924E-012,1.2632E-027
43,35,1.6826E-012,9.5333E-028

#ix=80,arr=2,vin=-4,rin=-3,rea=2,vex=-5,rex=-1,tt=5000,tr=5000,tv=0,
0,36,2.5290E-017,1.7249E-036
1,36,4.0310E-017,4.5559E-036
2,36,5.9670E-017,1.7335E-035
3,36,6.0913E-017,2.6347E-035
4,36,1.2404E-016,7.2275E-035
5,36,1.6143E-016,1.1369E-034
6,36,2.2131E-016,2.4965E-034
7,36,4.1702E-016,6.3998E-034
8,36,5.5003E-016,1.4956E-033
9,36,6.3421E-016,1.4627E-033
10,36,8.4973E-016,2.2250E-033
11,36,2.2078E-015,1.1573E-032
12,36,4.3247E-015,3.5309E-032
13,36,5.1969E-015,5.5745E-032
14,36,6.0617E-015,6.3659E-032
15,36,1.4308E-014,2.9999E-031
16,36,1.9281E-014,4.9124E-031
17,36,3.0153E-014,8.7276E-031
18,36,4.0214E-014,1.5536E-030
19,36,5.8029E-014,3.2063E-030
20,36,1.0533E-013,1.0024E-029
21,36,1.2479E-013,1.2316E-029
22,36,1.5843E-013,1.4670E-029
23,36,2.4113E-013,3.8338E-029
24,36,3.0696E-013,4.4695E-029
25,36,4.1880E-013,8.8390E-029
26,36,5.5806E-013,1.3898E-028
27,36,7.4315E-013,2.2274E-028
28,36,1.0918E-012,3.6032E-028
29,36,1.3423E-012,4.7223E-028
30,36,2.0578E-012,8.5052E-028
31,36,2.9527E-012,1.2899E-027
32,36,4.4204E-012,2.0785E-027
33,36,7.3476E-012,3.8991E-027
34,36,1.3927E-011,8.6677E-027
35,36,3.6840E-011,2.7961E-026
36,36,1.2668E-009,1.4337E-024
37,36,4.5676E-011,4.4965E-026
38,36,2.1850E-011,2.3787E-026
39,36,1.4124E-011,1.6977E-026
40,36,1.0667E-011,1.4783E-026
41,36,7.6171E-012,1.3172E-026
42,36,4.6199E-012,1.7367E-027
43,36,1.9978E-012,1.1064E-027

#ix=81,arr=2,vin=-4,rin=-3,rea=2,vex=-5,rex=-1,tt=5000,tr=5000,tv=0,
0,37,2.4652E-017,3.8499E-036
1,37,3.3963E-017,4.0838E-036
2,37,3.8451E-017,9.8633E-036
3,37,6.2761E-017,2.6240E-035
4,37,6.3247E-017,1.7862E-035
5,37,8.8145E-017,3.1239E-035
6,37,1.8255E-016,1.9799E-034
7,37,2.9484E-016,4.0938E-034
8,37,4.0881E-016,1.1469E-033
9,37,5.8593E-016,1.5163E-033
10,37,9.9167E-016,5.1204E-033
11,37,1.0447E-015,4.6598E-033
12,37,1.9249E-015,9.9002E-033
13,37,3.8436E-015,3.4592E-032
14,37,5.3556E-015,6.8237E-032
15,37,8.8056E-015,1.2560E-031
16,37,1.4703E-014,4.2186E-031
17,37,2.3902E-014,7.4827E-031
18,37,3.3923E-014,1.7760E-030
19,37,4.8876E-014,2.8657E-030
20,37,6.6597E-014,4.3927E-030
21,37,8.3921E-014,7.1710E-030
22,37,1.2830E-013,1.2244E-029
23,37,1.7072E-013,2.8461E-029
24,37,2.3882E-013,4.8425E-029
25,37,3.1823E-013,6.6134E-029
26,37,3.9999E-013,9.0189E-029
27,37,5.5038E-013,1.5849E-028
28,37,7.8869E-013,2.6540E-028
29,37,9.8234E-013,3.2653E-028
30,37,1.3312E-012,5.0588E-028
31,37,1.8742E-012,8.0049E-028
32,37,2.8207E-012,1.2987E-027
33,37,4.2472E-012,2.2609E-027
34,37,7.5087E-012,4.5545E-027
35,37,1.4501E-011,1.0235E-026
36,37,3.7565E-011,3.2596E-026
37,37,1.2519E-009,1.4167E-024
38,37,4.6002E-011,5.2628E-026
39,37,2.2528E-011,3.0095E-026
40,37,1.4400E-011,2.2373E-026
41,37,9.8526E-012,1.8103E-026
42,37,5.8801E-012,2.3277E-027
43,37,2.6561E-012,1.7219E-027

#ix=82,arr=2,vin=-4,rin=-3,rea=2,vex=-5,rex=-1,tt=5000,tr=5000,tv=0,
0,38,9.2851E-018,4.8665E-037
1,38,1.2392E-017,1.2342E-036
2,38,2.2861E-017,2.0949E-036
3,38,3.6590E-017,1.0195E-035
4,38,5.4858E-017,1.8736E-035
5,38,9.1605E-017,9.6879E-035
6,38,1.2385E-016,1.1003E-034
7,38,1.7843E-016,3.0310E-034
8,38,2.0262E-016,1.5889E-034
9,38,5.0679E-016,1.7742E-033
10,38,8.3859E-016,2.6304E-033
11,38,1.5462E-015,1.5638E-032
12,38,1.8643E-015,1.1433E-032
13,38,2.7535E-015,1.9531E-032
14,38,3.9648E-015,4.6604E-032
15,38,7.1841E-015,1.5224E-031
16,38,1.0763E-014,2.0895E-031
17,38,1.3848E-014,3.1786E-031
18,38,2.5058E-014,1.5084E-030
19,38,3.8606E-014,3.2615E-030
20,38,4.9749E-014,4.6481E-030
21,38,7.8638E-014,8.9185E-030
22,38,7.1071E-014,6.9393E-030
23,38,1.0873E-013,1.4193E-029
24,38,1.5157E-013,2.2695E-029
25,38,2.3105E-013,4.9478E-029
26,38,2.8148E-013,6.0330E-029
27,38,3.5749E-013,8.8065E-029
28,38,5.0049E-013,1.5529E-028
29,38,6.5090E-013,2.3255E-028
30,38,9.5990E-013,3.9514E-028
31,38,1.3058E-012,5.5009E-028
32,38,1.8433E-012,8.3755E-028
33,38,2.6233E-012,1.3468E-027
34,38,4.3016E-012,2.4004E-027
35,38,7.2201E-012,4.7959E-027
36,38,1.3631E-011,1.0775E-026
37,38,3.6617E-011,3.5871E-026
38,38,1.2277E-009,1.3984E-024
39,38,4.7143E-011,6.6253E-026
40,38,2.2602E-011,3.6939E-026
41,38,1.3864E-011,2.7270E-026
42,38,8.3990E-012,3.4262E-027
43,38,3.5316E-012,2.4132E-027

#ix=83,arr=2,vin=-4,rin=-3,rea=2,vex=-5,rex=-1,tt=5000,tr=5000,tv=0,
0,39,6.4029E-018,2.6160E-037
1,39,1.0854E-017,5.5337E-037
2,39,1.9621E-017,2.1632E-036
3,39,2.4601E-017,5.6125E-036
4,39,3.3224E-017,1.0956E-035
5,39,5.0094E-017,2.5863E-035
6,39,7.0106E-017,6.2012E-035
7,39,9.1684E-017,1.3664E-034
8,39,2.0503E-016,7.4611E-034
9,39,2.2847E-016,4.4318E-034
10,39,4.1536E-016,1.5589E-033
11,39,5.7820E-016,2.3005E-033
12,39,1.0418E-015,6.4085E-033
13,39,1.5364E-015,1.0137E-032
14,39,3.0936E-015,3.5459E-032
15,39,5.6747E-015,1.1290E-031
16,39,7.8526E-015,2.2468E-031
17,39,1.0088E-014,2.6196E-031
18,39,1.3084E-014,4.8678E-031
19,39,2.5855E-014,1.8702E-030
20,39,3.3393E-014,2.7443E-030
21,39,4.3162E-014,4.9145E-030
22,39,6.3264E-014,9.9947E-030
23,39,7.6462E-014,9.6875E-030
24,39,1.0935E-013,1.8692E-029
25,39,1.1999E-013,1.8246E-029
26,39,1.9083E-013,4.2718E-029
27,39,2.6106E-013,7.0230E-029
28,39,3.3792E-013,9.5967E-029
29,39,4.2821E-013,1.5862E-028
30,39,6.0658E-013,2.2835E-028
31,39,7.7646E-013,3.3524E-028
32,39,1.1729E-012,5.3467E-028
33,39,1.5557E-012,7.9179E-028
34,39,2.5008E-012,1.4242E-027
35,39,3.9133E-012,2.3260E-027
36,39,6.7065E-012,5.0196E-027
37,39,1.3249E-011,1.2163E-026
38,39,3.5142E-011,3.9476E-026
39,39,1.2182E-009,1.5286E-024
40,39,4.8730E-011,8.5231E-026
41,39,2.3355E-011,5.0935E-026
42,39,1.3098E-011,5.7108E-027
43,39,5.1061E-012,3.7055E-027

#ix=84,arr=2,vin=-4,rin=-3,rea=2,vex=-5,rex=-1,tt=5000,tr=5000,tv=0,
0,40,4.9678E-018,2.7211E-037
1,40,4.0422E-018,7.2745E-038
2,40,6.1730E-018,4.8015E-037
3,40,1.3125E-017,1.6434E-036
4,40,1.0101E-017,1.1959E-036
5,40,3.1384E-017,1.9576E-035
6,40,4.3524E-017,2.0257E-035
7,40,5.1531E-017,3.3817E-035
8,40,1.6219E-016,4.2276E-034
9,40,1.4551E-016,2.6823E-034
10,40,3.2222E-016,9.9603E-034
11,40,3.3500E-016,1.1092E-033
12,40,7.1963E-016,3.3817E-033
13,40,8.3223E-016,4.7291E-033
14,40,2.4050E-015,3.2362E-032
15,40,2.7041E-015,5.5875E-032
16,40,5.8653E-015,2.8305E-031
17,40,7.1894E-015,2.6224E-031
18,40,7.2960E-015,4.1688E-031
19,40,1.2202E-014,6.2556E-031
20,40,1.2918E-014,6.7149E-031
21,40,2.3783E-014,1.9991E-030
22,40,2.7283E-014,2.0687E-030
23,40,4.9823E-014,7.0079E-030
24,40,5.0505E-014,5.6551E-030
25,40,6.1657E-014,1.0604E-029
26,40,9.4065E-014,1.6695E-029
27,40,1.4084E-013,3.8186E-029
28,40,2.0148E-013,5.4208E-029
29,40,2.5212E-013,9.7487E-029
30,40,3.0092E-013,1.0294E-028
31,40,4.2035E-013,1.5635E-028
32,40,6.0246E-013,3.0286E-028
33,40,8.8675E-013,4.6428E-028
34,40,1.2458E-012,6.0260E-028
35,40,2.1166E-012,1.2419E-027
36,40,3.3732E-012,2.2808E-027
37,40,6.1105E-012,5.1511E-027
38,40,1.2005E-011,1.2788E-026
39,40,3.3469E-011,4.4257E-026
40,40,1.2042E-009,1.7611E-024
41,40,5.0007E-011,1.1352E-025
42,40,2.3476E-011,1.0787E-026
43,40,7.9026E-012,5.9691E-027

#ix=85,arr=2,vin=-4,rin=-3,rea=2,vex=-5,rex=-1,tt=5000,tr=5000,tv=0,
0,41,3.9631E-018,1.4001E-037
1,41,2.6107E-018,3.7886E-038
2,41,2.1886E-018,2.5004E-038
3,41,7.5062E-018,1.0428E-036
4,41,2.2449E-017,1.3913E-035
5,41,3.6868E-017,2.6381E-035
6,41,1.4962E-017,4.1533E-036
7,41,4.3408E-017,3.4072E-035
8,41,8.7917E-017,1.3209E-034
9,41,5.6932E-017,2.7054E-035
10,41,1.4700E-016,4.2737E-034
11,41,2.3540E-016,1.1456E-033
12,41,2.8298E-016,1.0366E-033
13,41,3.1057E-016,1.1900E-033
14,41,6.1215E-016,4.5575E-033
15,41,1.7119E-015,2.2856E-032
16,41,2.3124E-015,5.1230E-032
17,41,2.8878E-015,6.1859E-032
18,41,4.0995E-015,1.8599E-031
19,41,6.8942E-015,3.6495E-031
20,41,6.4544E-015,2.3912E-031
21,41,1.4121E-014,1.4307E-030
22,41,1.4077E-014,1.9027E-030
23,41,1.6442E-014,2.0685E-030
24,41,2.5616E-014,3.5913E-030
25,41,4.6966E-014,1.0703E-029
26,41,6.6750E-014,1.8976E-029
27,41,5.1720E-014,1.2095E-029
28,41,9.9091E-014,3.5041E-029
29,41,1.3586E-013,5.1555E-029
30,41,1.6008E-013,5.8813E-029
31,41,2.0128E-013,8.3831E-029
32,41,2.5246E-013,9.4742E-029
33,41,3.7712E-013,1.8690E-028
34,41,5.9495E-013,3.1431E-028
35,41,1.0424E-012,6.7497E-028
36,41,1.6765E-012,1.2132E-027
37,41,2.4698E-012,1.9537E-027
38,41,4.4424E-012,4.2155E-027
39,41,1.0088E-011,1.2501E-026
40,41,2.9926E-011,4.7251E-026
41,41,1.1999E-009,2.2764E-024
42,41,6.0538E-011,3.2838E-026
43,41,1.4660E-011,1.1379E-026

#ix=86,arr=2,vin=-4,rin=-3,rea=2,vex=-5,rex=-1,tt=5000,tr=5000,tv=0,
0,42,3.0980E-018,1.3614E-037
1,42,3.1180E-018,8.8750E-038
2,42,2.3774E-018,6.8451E-038
3,42,2.7884E-018,2.7063E-037
4,42,2.8107E-018,4.7381E-037
5,42,2.5544E-018,1.5211E-037
6,42,1.2700E-017,1.2446E-035
7,42,1.2682E-017,5.7062E-036
8,42,2.2431E-017,8.3474E-036
9,42,1.3705E-017,3.6899E-036
10,42,9.2535E-017,2.6681E-034
11,42,9.0449E-017,1.7791E-034
12,42,4.9205E-017,3.6730E-035
13,42,1.7342E-016,8.1870E-034
14,42,3.8270E-016,2.9218E-033
15,42,7.8204E-016,1.5633E-032
16,42,8.0511E-016,1.1468E-032
17,42,6.3709E-016,1.7272E-032
18,42,1.1422E-015,1.4145E-032
19,42,2.3556E-015,1.0070E-031
20,42,2.4964E-015,6.2856E-032
21,42,3.8872E-015,1.8556E-031
22,42,3.5981E-015,2.5887E-031
23,42,9.2054E-015,9.4113E-031
24,42,1.1604E-014,1.3353E-030
25,42,1.0600E-014,6.9590E-031
26,42,1.1318E-014,1.1762E-030
27,42,1.7752E-014,3.1190E-030
28,42,3.3676E-014,1.3369E-029
29,42,3.7962E-014,1.5856E-029
30,42,6.6170E-014,3.0117E-029
31,42,5.4844E-014,1.2784E-029
32,42,7.3629E-014,2.6734E-029
33,42,1.1862E-013,6.1345E-029
34,42,1.7492E-013,9.6010E-029
35,42,2.9639E-013,1.6213E-028
36,42,4.3758E-013,2.6958E-028
37,42,6.6432E-013,4.3481E-028
38,42,1.3103E-012,1.1222E-027
39,42,2.4861E-012,2.6663E-027
40,42,6.4478E-012,9.1476E-027
41,42,2.4263E-011,4.7337E-026
42,42,1.1832E-009,9.9999E-099
43,42,4.5243E-011,4.6156E-026

#ix=87,arr=2,vin=-4,rin=-3,rea=2,vex=-5,rex=-1,tt=5000,tr=5000,tv=0,
0,43,2.7049E-019,5.2537E-039
1,43,2.4662E-019,2.5126E-039
2,43,1.7248E-018,3.2801E-037
3,43,1.8436E-018,7.2097E-037
4,43,2.1062E-018,2.9927E-037
5,43,1.4716E-017,1.5939E-035
6,43,1.5273E-018,6.6794E-038
7,43,3.8151E-017,3.0279E-035
8,43,9.5565E-017,3.5670E-034
9,43,2.0122E-018,2.3468E-037
10,43,1.4492E-016,9.1345E-034
11,43,3.8415E-018,9.2654E-037
12,43,1.1514E-017,7.4577E-036
13,43,1.1975E-016,5.8129E-034
14,43,1.3059E-016,4.5724E-034
15,43,9.6886E-017,2.7502E-034
16,43,7.0907E-017,3.3013E-034
17,43,2.6546E-016,4.3373E-033
18,43,6.7575E-016,1.3558E-032
19,43,9.9508E-017,8.2935E-034
20,43,7.1366E-016,3.2463E-032
21,43,6.3349E-016,1.1607E-032
22,43,5.3150E-016,8.6464E-033
23,43,7.8947E-016,2.6010E-032
24,43,6.6515E-016,1.7194E-032
25,43,1.8090E-015,1.6948E-031
26,43,4.2608E-015,3.5427E-031
27,43,9.0278E-015,2.0183E-030
28,43,8.9139E-015,1.8890E-030
29,43,4.3521E-015,8.4388E-031
30,43,4.6879E-015,1.0166E-030
31,43,1.1985E-014,4.2825E-030
32,43,1.5062E-014,5.1972E-030
33,43,1.1011E-014,3.2061E-030
34,43,1.0494E-014,2.0814E-030
35,43,3.2018E-014,1.9053E-029
36,43,4.0309E-014,2.1194E-029
37,43,7.8761E-014,5.1118E-029
38,43,8.4030E-014,5.5980E-029
39,43,2.0677E-013,1.8689E-028
40,43,4.4422E-013,5.5956E-028
41,43,1.5459E-012,2.2312E-027
42,43,1.0429E-011,5.5625E-027
43,43,1.1451E-009,9.9999E-099


#ix=88,arr=2,vin=-4,rin=-3,rea=2,vex=-5,rex=-1,tt=10000,tr=10000,tv=0,
0,0,2.4528E-009,4.5044E-025
1,0,3.1447E-011,4.2657E-027
2,0,1.0726E-011,1.2363E-027
3,0,6.4152E-012,8.7975E-028
4,0,4.4705E-012,6.2751E-028
5,0,3.6161E-012,4.9385E-028
6,0,3.2510E-012,4.8613E-028
7,0,3.1082E-012,4.8606E-028
8,0,2.9571E-012,4.6294E-028
9,0,2.8790E-012,4.3137E-028
10,0,2.7954E-012,4.0347E-028
11,0,2.9255E-012,4.5392E-028
12,0,2.9746E-012,4.7013E-028
13,0,3.1612E-012,4.9040E-028
14,0,3.2664E-012,5.4255E-028
15,0,3.3239E-012,5.3385E-028
16,0,3.4290E-012,5.8435E-028
17,0,3.4643E-012,5.8006E-028
18,0,3.6447E-012,6.1570E-028
19,0,3.7937E-012,6.6105E-028
20,0,3.9059E-012,6.8839E-028
21,0,3.9436E-012,7.3444E-028
22,0,4.0348E-012,7.5450E-028
23,0,4.0741E-012,7.8472E-028
24,0,4.1332E-012,8.1414E-028
25,0,4.0573E-012,7.7639E-028
26,0,3.9828E-012,8.2823E-028
27,0,3.9850E-012,8.3903E-028
28,0,3.9052E-012,8.5780E-028
29,0,3.8046E-012,8.9129E-028
30,0,3.6766E-012,8.8811E-028
31,0,3.4786E-012,8.9059E-028
32,0,3.3134E-012,8.8781E-028
33,0,3.2766E-012,1.0004E-027
34,0,2.9467E-012,9.4598E-028
35,0,2.8200E-012,1.0584E-027
36,0,2.6671E-012,1.0986E-027
37,0,2.2948E-012,9.6878E-028
38,0,2.0518E-012,1.0001E-027
39,0,1.8862E-012,1.0214E-027
40,0,1.5706E-012,9.9583E-028
41,0,1.4114E-012,1.0960E-027
42,0,1.1410E-012,1.9384E-028
43,0,8.0333E-013,2.0356E-028

#ix=89,arr=2,vin=-4,rin=-3,rea=2,vex=-5,rex=-1,tt=10000,tr=10000,tv=0,
0,1,2.5176E-011,2.9233E-027
1,1,2.4170E-009,4.8889E-025
2,1,3.6749E-011,5.6026E-027
3,1,1.3497E-011,2.1255E-027
4,1,8.0248E-012,1.2534E-027
5,1,5.6191E-012,8.6154E-028
6,1,4.4574E-012,6.7460E-028
7,1,4.0409E-012,6.5676E-028
8,1,3.8406E-012,6.3682E-028
9,1,3.5904E-012,5.8167E-028
10,1,3.6246E-012,6.0481E-028
11,1,3.4454E-012,5.8105E-028
12,1,3.4761E-012,5.8909E-028
13,1,3.5088E-012,6.1233E-028
14,1,3.4895E-012,6.0831E-028
15,1,3.5940E-012,6.5492E-028
16,1,3.5872E-012,6.5649E-028
17,1,3.6418E-012,6.9832E-028
18,1,3.7226E-012,7.1801E-028
19,1,3.5619E-012,6.6631E-028
20,1,3.6278E-012,7.0887E-028
21,1,3.4810E-012,6.7380E-028
22,1,3.4683E-012,6.7509E-028
23,1,3.5113E-012,7.0977E-028
24,1,3.3939E-012,6.8732E-028
25,1,3.4838E-012,7.5951E-028
26,1,3.2479E-012,7.3011E-028
27,1,3.2310E-012,7.0974E-028
28,1,3.1919E-012,7.5524E-028
29,1,3.1489E-012,7.7786E-028
30,1,3.0304E-012,7.7066E-028
31,1,2.8172E-012,7.5567E-028
32,1,2.7244E-012,7.7987E-028
33,1,2.5146E-012,7.3059E-028
34,1,2.3016E-012,7.2071E-028
35,1,2.3526E-012,8.5949E-028
36,1,2.2188E-012,8.7128E-028
37,1,2.0301E-012,8.2868E-028
38,1,1.8057E-012,8.0081E-028
39,1,1.5811E-012,7.5753E-028
40,1,1.3998E-012,8.3436E-028
41,1,1.2000E-012,7.8984E-028
42,1,1.0947E-012,1.8106E-028
43,1,7.7370E-013,1.9634E-028

#ix=90,arr=2,vin=-4,rin=-3,rea=2,vex=-5,rex=-1,tt=10000,tr=10000,tv=0,
0,2,7.1710E-012,6.0397E-028
1,2,3.0414E-011,4.1451E-027
2,2,2.3811E-009,4.4310E-025
3,2,3.9983E-011,7.8940E-027
4,2,1.5452E-011,2.6283E-027
5,2,9.3801E-012,1.5704E-027
6,2,6.7917E-012,1.1136E-027
7,2,5.2293E-012,8.3907E-028
8,2,4.5426E-012,7.4937E-028
9,2,4.1559E-012,7.0048E-028
10,2,3.9202E-012,6.6462E-028
11,2,3.8688E-012,6.8268E-028
12,2,3.6683E-012,6.4743E-028
13,2,3.6639E-012,6.5351E-028
14,2,3.5298E-012,6.1599E-028
15,2,3.5437E-012,6.4799E-028
16,2,3.5581E-012,6.6729E-028
17,2,3.5926E-012,6.7332E-028
18,2,3.4769E-012,6.5711E-028
19,2,3.6039E-012,7.0275E-028
20,2,3.4688E-012,6.9067E-028
21,2,3.4574E-012,6.8885E-028
22,2,3.3209E-012,6.6951E-028
23,2,3.2751E-012,6.7305E-028
24,2,3.2518E-012,6.9199E-028
25,2,3.1788E-012,6.9243E-028
26,2,3.1427E-012,7.0451E-028
27,2,2.9439E-012,6.8110E-028
28,2,2.8150E-012,6.5278E-028
29,2,2.8442E-012,7.2541E-028
30,2,2.6974E-012,7.0847E-028
31,2,2.6254E-012,7.2027E-028
32,2,2.5506E-012,7.4804E-028
33,2,2.3937E-012,7.3296E-028
34,2,2.2079E-012,7.5668E-028
35,2,2.0735E-012,7.4865E-028
36,2,2.0176E-012,7.8991E-028
37,2,1.8653E-012,7.7544E-028
38,2,1.6062E-012,7.0044E-028
39,2,1.5267E-012,7.6109E-028
40,2,1.3326E-012,7.5310E-028
41,2,1.1423E-012,8.1053E-028
42,2,1.0198E-012,1.5967E-028
43,2,7.1310E-013,1.6569E-028

#ix=91,arr=2,vin=-4,rin=-3,rea=2,vex=-5,rex=-1,tt=10000,tr=10000,tv=0,
0,3,3.3854E-012,2.3846E-028
1,3,8.9831E-012,8.9722E-028
2,3,3.3227E-011,4.9210E-027
3,3,1.9956E-009,5.3144E-025
4,3,4.1774E-011,8.6978E-027
5,3,1.7139E-011,3.0962E-027
6,3,1.0350E-011,1.7719E-027
7,3,7.2843E-012,1.2034E-027
8,3,5.7891E-012,9.8981E-028
9,3,5.0576E-012,8.8019E-028
10,3,4.4081E-012,7.6487E-028
11,3,4.0431E-012,6.8447E-028
12,3,3.8780E-012,6.8059E-028
13,3,3.7896E-012,6.6733E-028
14,3,3.7901E-012,6.9388E-028
15,3,3.5781E-012,6.3444E-028
16,3,3.5932E-012,6.4532E-028
17,3,3.5228E-012,6.7331E-028
18,3,3.5143E-012,6.7983E-028
19,3,3.5146E-012,6.6936E-028
20,3,3.4731E-012,7.1000E-028
21,3,3.4456E-012,6.9886E-028
22,3,3.3456E-012,6.8036E-028
23,3,3.2806E-012,6.6678E-028
24,3,3.1619E-012,6.6448E-028
25,3,3.0217E-012,6.6034E-028
26,3,2.8839E-012,6.4979E-028
27,3,2.8169E-012,6.6186E-028
28,3,2.8116E-012,6.7194E-028
29,3,2.6587E-012,6.5494E-028
30,3,2.5477E-012,6.7876E-028
31,3,2.4355E-012,6.5099E-028
32,3,2.4958E-012,7.2357E-028
33,3,2.2770E-012,7.2385E-028
34,3,2.1650E-012,7.2923E-028
35,3,1.9935E-012,7.1525E-028
36,3,1.9521E-012,7.5865E-028
37,3,1.8253E-012,8.0039E-028
38,3,1.6454E-012,7.6526E-028
39,3,1.4611E-012,7.0501E-028
40,3,1.3642E-012,7.4678E-028
41,3,1.1943E-012,8.8535E-028
42,3,1.0189E-012,1.5736E-028
43,3,6.8078E-013,1.5871E-028

#ix=92,arr=2,vin=-4,rin=-3,rea=2,vex=-5,rex=-1,tt=10000,tr=10000,tv=0,
0,4,1.9896E-012,1.2014E-028
1,4,4.3530E-012,3.5849E-028
2,4,1.0383E-011,1.1271E-027
3,4,3.5087E-011,6.5553E-027
4,4,1.9772E-009,5.2248E-025
5,4,4.3533E-011,9.3412E-027
6,4,1.8261E-011,3.4857E-027
7,4,1.1047E-011,1.9624E-027
8,4,7.9326E-012,1.4152E-027
9,4,6.1751E-012,1.0830E-027
10,4,5.2378E-012,9.0210E-028
11,4,4.4959E-012,7.8092E-028
12,4,4.3083E-012,7.7445E-028
13,4,4.0133E-012,7.2607E-028
14,4,3.9191E-012,6.9954E-028
15,4,3.6445E-012,6.6658E-028
16,4,3.6300E-012,6.9513E-028
17,4,3.5318E-012,6.7452E-028
18,4,3.4472E-012,6.4851E-028
19,4,3.4489E-012,6.6087E-028
20,4,3.4136E-012,6.7107E-028
21,4,3.2921E-012,6.3822E-028
22,4,3.2621E-012,6.4979E-028
23,4,3.1057E-012,6.3919E-028
24,4,3.0611E-012,6.4444E-028
25,4,2.9505E-012,6.2839E-028
26,4,2.7907E-012,6.2402E-028
27,4,2.7648E-012,6.2906E-028
28,4,2.6850E-012,6.5441E-028
29,4,2.4907E-012,5.9670E-028
30,4,2.4766E-012,6.4028E-028
31,4,2.4163E-012,6.8321E-028
32,4,2.2580E-012,6.7257E-028
33,4,2.1000E-012,6.7546E-028
34,4,2.2084E-012,7.4735E-028
35,4,2.0632E-012,8.2467E-028
36,4,1.7914E-012,7.2709E-028
37,4,1.7829E-012,7.5128E-028
38,4,1.6442E-012,7.4014E-028
39,4,1.4813E-012,7.5171E-028
40,4,1.3188E-012,7.4617E-028
41,4,1.2559E-012,9.3119E-028
42,4,1.0073E-012,1.6283E-028
43,4,6.9476E-013,1.7546E-028

#ix=93,arr=2,vin=-4,rin=-3,rea=2,vex=-5,rex=-1,tt=10000,tr=10000,tv=0,
0,5,1.2718E-012,6.4455E-029
1,5,2.5630E-012,1.7900E-028
2,5,5.0503E-012,4.6055E-028
3,5,1.1771E-011,1.6868E-027
4,5,3.6501E-011,7.1117E-027
5,5,1.9617E-009,5.4201E-025
6,5,4.5062E-011,1.0075E-026
7,5,1.9425E-011,3.8490E-027
8,5,1.1697E-011,2.1836E-027
9,5,8.5116E-012,1.5646E-027
10,5,6.6055E-012,1.1836E-027
11,5,5.6158E-012,1.0009E-027
12,5,4.9866E-012,8.9105E-028
13,5,4.4380E-012,8.0258E-028
14,5,4.0744E-012,7.4000E-028
15,5,4.0817E-012,7.6325E-028
16,5,3.7161E-012,6.7231E-028
17,5,3.6008E-012,6.6880E-028
18,5,3.5267E-012,7.0415E-028
19,5,3.5463E-012,7.1941E-028
20,5,3.3358E-012,6.3957E-028
21,5,3.4419E-012,6.8195E-028
22,5,3.2612E-012,6.6401E-028
23,5,3.0127E-012,6.1571E-028
24,5,3.1051E-012,6.7212E-028
25,5,2.9063E-012,6.3236E-028
26,5,2.8827E-012,6.3034E-028
27,5,2.7484E-012,6.0185E-028
28,5,2.7415E-012,6.9055E-028
29,5,2.5069E-012,6.3903E-028
30,5,2.4665E-012,6.7010E-028
31,5,2.3749E-012,6.6479E-028
32,5,2.2742E-012,7.0804E-028
33,5,2.0830E-012,6.6230E-028
34,5,1.9615E-012,6.4033E-028
35,5,1.9226E-012,7.2808E-028
36,5,1.8500E-012,7.5916E-028
37,5,1.7324E-012,7.1512E-028
38,5,1.5450E-012,6.8228E-028
39,5,1.5282E-012,8.1113E-028
40,5,1.3890E-012,8.6472E-028
41,5,1.3443E-012,1.0599E-027
42,5,9.8247E-013,1.6477E-028
43,5,6.7364E-013,1.5785E-028

#ix=94,arr=2,vin=-4,rin=-3,rea=2,vex=-5,rex=-1,tt=10000,tr=10000,tv=0,
0,6,9.3487E-013,4.1016E-029
1,6,1.6308E-012,9.7305E-029
2,6,2.8869E-012,2.2539E-028
3,6,5.7376E-012,6.7426E-028
4,6,1.2570E-011,1.9054E-027
5,6,3.7262E-011,7.4875E-027
6,6,1.9449E-009,5.6070E-025
7,6,4.4559E-011,9.9034E-027
8,6,1.9808E-011,4.0508E-027
9,6,1.2525E-011,2.4184E-027
10,6,8.8451E-012,1.6541E-027
11,6,6.8921E-012,1.2459E-027
12,6,5.7208E-012,1.0336E-027
13,6,5.1452E-012,9.2180E-028
14,6,4.5783E-012,8.1977E-028
15,6,4.2946E-012,8.0776E-028
16,6,4.0874E-012,8.0577E-028
17,6,3.8859E-012,7.4089E-028
18,6,3.7629E-012,7.1517E-028
19,6,3.5622E-012,6.7227E-028
20,6,3.3071E-012,6.2737E-028
21,6,3.3735E-012,6.8660E-028
22,6,3.3595E-012,6.9808E-028
23,6,3.1873E-012,6.7983E-028
24,6,3.0667E-012,6.4677E-028
25,6,2.9915E-012,6.2487E-028
26,6,2.9129E-012,6.5309E-028
27,6,2.8303E-012,6.6444E-028
28,6,2.6982E-012,6.5170E-028
29,6,2.4468E-012,5.9688E-028
30,6,2.4530E-012,6.7030E-028
31,6,2.2871E-012,6.1177E-028
32,6,2.2051E-012,6.4288E-028
33,6,2.0325E-012,6.4442E-028
34,6,1.9521E-012,6.7878E-028
35,6,1.9339E-012,7.0500E-028
36,6,1.8662E-012,7.6839E-028
37,6,1.6619E-012,6.7661E-028
38,6,1.6078E-012,7.4103E-028
39,6,1.5326E-012,7.9620E-028
40,6,1.3335E-012,7.4723E-028
41,6,1.1633E-012,7.8056E-028
42,6,9.3836E-013,1.5095E-028
43,6,6.4311E-013,1.4255E-028

#ix=95,arr=2,vin=-4,rin=-3,rea=2,vex=-5,rex=-1,tt=10000,tr=10000,tv=0,
0,7,7.3942E-013,2.9170E-029
1,7,1.1730E-012,6.8551E-029
2,7,1.9016E-012,1.3936E-028
3,7,3.3989E-012,3.4631E-028
4,7,6.3279E-012,8.0169E-028
5,7,1.3123E-011,2.0728E-027
6,7,3.7953E-011,7.8444E-027
7,7,1.9292E-009,5.2722E-025
8,7,4.5508E-011,1.0420E-026
9,7,2.0038E-011,4.1715E-027
10,7,1.2868E-011,2.5416E-027
11,7,9.2991E-012,1.7487E-027
12,7,7.2356E-012,1.3314E-027
13,7,6.1835E-012,1.1433E-027
14,7,5.2573E-012,9.6366E-028
15,7,4.8202E-012,8.9894E-028
16,7,4.4208E-012,8.5872E-028
17,7,4.0070E-012,7.6415E-028
18,7,3.8058E-012,7.3349E-028
19,7,3.6373E-012,6.9809E-028
20,7,3.4948E-012,7.0675E-028
21,7,3.3726E-012,7.0780E-028
22,7,3.3184E-012,6.8945E-028
23,7,3.2301E-012,6.8804E-028
24,7,3.0808E-012,6.5065E-028
25,7,3.0120E-012,6.6518E-028
26,7,2.9154E-012,6.4828E-028
27,7,2.7751E-012,6.6061E-028
28,7,2.7387E-012,6.6761E-028
29,7,2.5550E-012,6.5340E-028
30,7,2.3682E-012,6.3327E-028
31,7,2.2959E-012,6.2132E-028
32,7,2.2010E-012,6.5794E-028
33,7,2.0223E-012,6.1072E-028
34,7,2.1172E-012,7.8216E-028
35,7,2.0744E-012,7.9543E-028
36,7,1.8898E-012,7.8922E-028
37,7,1.7392E-012,7.6937E-028
38,7,1.6697E-012,7.6904E-028
39,7,1.4518E-012,7.4340E-028
40,7,1.2411E-012,6.8170E-028
41,7,1.1814E-012,8.6302E-028
42,7,9.3316E-013,1.4889E-028
43,7,6.3624E-013,1.4552E-028

#ix=96,arr=2,vin=-4,rin=-3,rea=2,vex=-5,rex=-1,tt=10000,tr=10000,tv=0,
0,8,5.6233E-013,1.8483E-029
1,8,8.8435E-013,4.7077E-029
2,8,1.3758E-012,8.9831E-029
3,8,2.2319E-012,2.1160E-028
4,8,3.6699E-012,3.9338E-028
5,8,6.5508E-012,8.4429E-028
6,8,1.3438E-011,2.1930E-027
7,8,3.8552E-011,8.1055E-027
8,8,1.9139E-009,5.3065E-025
9,8,4.5091E-011,1.0432E-026
10,8,2.0226E-011,4.2286E-027
11,8,1.3155E-011,2.7071E-027
12,8,9.2076E-012,1.7532E-027
13,8,7.5126E-012,1.4128E-027
14,8,6.4149E-012,1.2232E-027
15,8,5.6128E-012,1.0665E-027
16,8,4.9384E-012,9.1877E-028
17,8,4.5153E-012,8.4057E-028
18,8,4.1754E-012,7.6592E-028
19,8,3.9501E-012,7.6599E-028
20,8,3.8094E-012,7.6105E-028
21,8,3.6662E-012,7.3944E-028
22,8,3.4018E-012,6.9040E-028
23,8,3.3017E-012,6.7452E-028
24,8,3.1765E-012,6.7766E-028
25,8,2.9640E-012,6.3154E-028
26,8,2.9536E-012,6.5381E-028
27,8,2.9198E-012,6.9226E-028
28,8,2.7779E-012,6.8750E-028
29,8,2.4982E-012,6.0680E-028
30,8,2.4523E-012,6.3335E-028
31,8,2.3019E-012,6.1756E-028
32,8,2.2238E-012,6.3888E-028
33,8,2.1599E-012,6.8100E-028
34,8,2.0891E-012,7.1551E-028
35,8,1.9227E-012,6.9837E-028
36,8,1.9332E-012,7.8505E-028
37,8,1.7100E-012,6.9178E-028
38,8,1.6749E-012,7.9505E-028
39,8,1.5515E-012,7.8466E-028
40,8,1.3361E-012,7.4382E-028
41,8,1.1359E-012,7.8959E-028
42,8,9.1075E-013,1.4549E-028
43,8,5.8926E-013,1.3915E-028

#ix=97,arr=2,vin=-4,rin=-3,rea=2,vex=-5,rex=-1,tt=10000,tr=10000,tv=0,
0,9,4.7543E-013,1.6213E-029
1,9,7.4810E-013,3.4798E-029
2,9,1.0588E-012,6.1612E-029
3,9,1.5336E-012,1.2633E-028
4,9,2.3638E-012,2.3248E-028
5,9,3.8718E-012,4.2662E-028
6,9,7.1343E-012,9.6463E-028
7,9,1.4020E-011,2.3846E-027
8,9,3.8836E-011,8.3562E-027
9,9,1.9004E-009,5.3538E-025
10,9,4.5972E-011,1.0847E-026
11,9,2.0426E-011,4.4099E-027
12,9,1.3073E-011,2.6729E-027
13,9,9.8336E-012,1.9408E-027
14,9,7.6995E-012,1.4979E-027
15,9,6.3515E-012,1.1750E-027
16,9,5.7512E-012,1.1118E-027
17,9,4.9239E-012,9.4621E-028
18,9,4.4732E-012,8.5452E-028
19,9,4.2604E-012,8.3360E-028
20,9,4.0761E-012,8.3235E-028
21,9,3.7657E-012,7.4458E-028
22,9,3.6384E-012,7.4125E-028
23,9,3.4414E-012,7.1847E-028
24,9,3.2318E-012,6.7524E-028
25,9,3.2336E-012,7.1399E-028
26,9,3.0567E-012,6.9658E-028
27,9,3.0680E-012,7.1898E-028
28,9,2.7525E-012,6.5130E-028
29,9,2.6938E-012,6.9200E-028
30,9,2.5048E-012,6.5456E-028
31,9,2.5231E-012,7.2005E-028
32,9,2.3509E-012,7.1781E-028
33,9,2.2492E-012,7.2600E-028
34,9,2.0960E-012,7.0636E-028
35,9,2.0280E-012,7.5373E-028
36,9,1.9159E-012,8.1095E-028
37,9,1.7911E-012,7.8380E-028
38,9,1.6118E-012,7.0593E-028
39,9,1.5373E-012,7.6322E-028
40,9,1.4363E-012,8.8053E-028
41,9,1.1845E-012,8.8855E-028
42,9,9.4077E-013,1.5789E-028
43,9,6.0704E-013,1.4644E-028

#ix=98,arr=2,vin=-4,rin=-3,rea=2,vex=-5,rex=-1,tt=10000,tr=10000,tv=0,
0,10,3.9482E-013,1.1203E-029
1,10,5.9989E-013,2.6383E-029
2,10,8.2332E-013,4.7036E-029
3,10,1.1132E-012,8.5400E-029
4,10,1.5897E-012,1.3845E-028
5,10,2.6265E-012,2.6864E-028
6,10,4.2111E-012,5.0571E-028
7,10,7.4727E-012,1.0981E-027
8,10,1.4321E-011,2.5114E-027
9,10,3.9064E-011,8.5980E-027
10,10,1.8862E-009,5.3085E-025
11,10,4.5507E-011,1.0744E-026
12,10,2.0549E-011,4.5108E-027
13,10,1.3298E-011,2.7095E-027
14,10,9.7962E-012,1.9667E-027
15,10,7.7785E-012,1.5081E-027
16,10,6.6822E-012,1.2781E-027
17,10,5.7159E-012,1.1293E-027
18,10,4.9612E-012,9.3955E-028
19,10,4.7349E-012,9.2364E-028
20,10,4.3579E-012,8.7920E-028
21,10,4.1266E-012,8.3877E-028
22,10,3.9651E-012,8.3508E-028
23,10,3.6666E-012,7.6431E-028
24,10,3.5068E-012,7.4010E-028
25,10,3.3674E-012,7.5755E-028
26,10,3.2094E-012,7.2191E-028
27,10,3.1651E-012,7.7388E-028
28,10,2.9385E-012,7.2455E-028
29,10,2.7464E-012,7.0643E-028
30,10,2.7170E-012,7.4022E-028
31,10,2.6327E-012,7.3878E-028
32,10,2.4902E-012,7.3483E-028
33,10,2.3152E-012,7.3129E-028
34,10,2.1444E-012,7.4135E-028
35,10,2.0530E-012,7.5899E-028
36,10,1.9495E-012,7.9503E-028
37,10,1.9488E-012,8.5486E-028
38,10,1.7365E-012,7.8086E-028
39,10,1.6195E-012,9.1004E-028
40,10,1.4126E-012,8.7230E-028
41,10,1.1735E-012,9.5519E-028
42,10,9.2782E-013,1.5853E-028
43,10,5.6645E-013,1.3021E-028

#ix=99,arr=2,vin=-4,rin=-3,rea=2,vex=-5,rex=-1,tt=10000,tr=10000,tv=0,
0,11,3.2860E-013,9.2257E-030
1,11,4.5483E-013,1.9369E-029
2,11,6.5605E-013,3.2793E-029
3,11,8.6390E-013,6.1513E-029
4,11,1.2563E-012,1.0167E-028
5,11,1.7979E-012,1.6598E-028
6,11,2.8338E-012,3.1643E-028
7,11,4.4512E-012,5.5265E-028
8,11,7.6444E-012,1.1368E-027
9,11,1.4525E-011,2.6416E-027
10,11,3.9196E-011,8.6937E-027
11,11,1.8743E-009,5.5671E-025
12,11,4.5711E-011,1.1031E-026
13,11,2.0729E-011,4.5965E-027
14,11,1.3417E-011,2.8207E-027
15,11,9.9229E-012,2.0155E-027
16,11,7.9136E-012,1.5887E-027
17,11,6.8099E-012,1.3501E-027
18,11,5.9216E-012,1.1856E-027
19,11,5.1914E-012,1.0349E-027
20,11,4.8064E-012,9.7087E-028
21,11,4.4003E-012,8.9776E-028
22,11,4.0933E-012,8.5888E-028
23,11,3.7779E-012,7.6906E-028
24,11,3.6265E-012,7.5032E-028
25,11,3.3999E-012,7.2904E-028
26,11,3.3865E-012,7.5145E-028
27,11,3.2751E-012,7.6703E-028
28,11,3.1943E-012,8.0586E-028
29,11,2.9606E-012,7.3152E-028
30,11,2.7424E-012,7.3537E-028
31,11,2.6537E-012,7.3177E-028
32,11,2.4862E-012,7.4917E-028
33,11,2.3145E-012,7.4983E-028
34,11,2.2857E-012,8.0004E-028
35,11,2.2386E-012,8.4353E-028
36,11,2.0338E-012,8.2613E-028
37,11,2.0089E-012,8.9255E-028
38,11,1.8064E-012,8.6327E-028
39,11,1.6494E-012,8.4703E-028
40,11,1.3894E-012,7.6950E-028
41,11,1.2205E-012,9.0344E-028
42,11,9.8012E-013,1.6920E-028
43,11,5.7859E-013,1.4156E-028

#ix=100,arr=2,vin=-4,rin=-3,rea=2,vex=-5,rex=-1,tt=10000,tr=10000,tv=0,
0,12,2.8333E-013,7.6926E-030
1,12,4.0601E-013,1.5180E-029
2,12,5.3634E-013,2.3854E-029
3,12,7.3103E-013,5.0394E-029
4,12,9.4149E-013,7.0233E-029
5,12,1.3382E-012,1.1283E-028
6,12,1.9294E-012,1.9431E-028
7,12,2.9729E-012,3.2375E-028
8,12,4.7061E-012,6.1753E-028
9,12,7.8390E-012,1.2129E-027
10,12,1.4496E-011,2.6535E-027
11,12,3.8979E-011,8.7239E-027
12,12,1.8604E-009,5.4262E-025
13,12,4.5164E-011,1.0841E-026
14,12,2.0693E-011,4.6912E-027
15,12,1.3292E-011,2.8564E-027
16,12,1.0104E-011,2.0873E-027
17,12,8.0662E-012,1.6301E-027
18,12,6.7760E-012,1.3539E-027
19,12,5.8363E-012,1.1573E-027
20,12,5.3361E-012,1.0950E-027
21,12,4.8276E-012,9.7516E-028
22,12,4.2754E-012,8.4001E-028
23,12,4.0433E-012,8.2619E-028
24,12,3.8288E-012,8.0484E-028
25,12,3.7433E-012,8.6365E-028
26,12,3.5245E-012,7.9234E-028
27,12,3.3362E-012,7.8640E-028
28,12,3.1785E-012,7.4146E-028
29,12,3.0782E-012,7.9450E-028
30,12,2.8643E-012,7.3521E-028
31,12,2.8697E-012,8.2550E-028
32,12,2.7134E-012,8.3681E-028
33,12,2.7510E-012,9.4207E-028
34,12,2.4283E-012,8.7348E-028
35,12,2.2012E-012,8.1713E-028
36,12,2.3470E-012,9.8685E-028
37,12,2.0130E-012,8.8967E-028
38,12,1.8750E-012,8.6405E-028
39,12,1.6067E-012,8.6911E-028
40,12,1.5032E-012,9.2114E-028
41,12,1.2732E-012,9.3629E-028
42,12,1.0214E-012,1.8579E-028
43,12,5.9190E-013,1.4705E-028

#ix=101,arr=2,vin=-4,rin=-3,rea=2,vex=-5,rex=-1,tt=10000,tr=10000,tv=0,
0,13,2.4843E-013,6.5846E-030
1,13,3.3750E-013,1.1518E-029
2,13,4.3791E-013,1.8022E-029
3,13,6.0160E-013,3.7782E-029
4,13,7.4241E-013,4.7898E-029
5,13,1.0412E-012,7.8961E-029
6,13,1.4505E-012,1.2914E-028
7,13,2.0987E-012,2.1424E-028
8,13,3.1403E-012,3.6410E-028
9,13,4.8696E-012,6.4953E-028
10,13,7.9126E-012,1.2261E-027
11,13,1.4896E-011,2.7888E-027
12,13,3.9131E-011,8.7455E-027
13,13,1.8475E-009,5.5394E-025
14,13,4.4765E-011,1.0917E-026
15,13,2.0353E-011,4.6596E-027
16,13,1.3242E-011,2.8529E-027
17,13,9.9903E-012,2.0735E-027
18,13,8.0380E-012,1.6675E-027
19,13,6.6645E-012,1.3644E-027
20,13,5.9714E-012,1.2251E-027
21,13,5.1659E-012,1.0335E-027
22,13,4.7654E-012,9.6608E-028
23,13,4.4579E-012,9.6060E-028
24,13,4.2424E-012,8.9387E-028
25,13,3.9882E-012,8.8114E-028
26,13,3.6640E-012,8.0418E-028
27,13,3.5683E-012,8.2684E-028
28,13,3.5131E-012,8.4769E-028
29,13,3.2661E-012,8.3684E-028
30,13,3.2842E-012,9.2780E-028
31,13,3.0441E-012,8.6826E-028
32,13,2.9245E-012,9.3165E-028
33,13,2.7699E-012,9.0425E-028
34,13,2.7490E-012,1.0142E-027
35,13,2.5281E-012,9.9043E-028
36,13,2.3942E-012,1.0106E-027
37,13,2.2889E-012,1.0382E-027
38,13,1.9696E-012,9.2275E-028
39,13,1.8243E-012,9.8303E-028
40,13,1.6319E-012,1.0579E-027
41,13,1.3200E-012,1.0314E-027
42,13,1.0589E-012,1.9246E-028
43,13,6.2968E-013,1.7364E-028

#ix=102,arr=2,vin=-4,rin=-3,rea=2,vex=-5,rex=-1,tt=10000,tr=10000,tv=0,
0,14,2.2000E-013,5.4599E-030
1,14,2.9809E-013,8.9862E-030
2,14,3.7955E-013,1.4051E-029
3,14,4.9364E-013,2.8608E-029
4,14,5.7772E-013,3.5839E-029
5,14,8.1219E-013,5.6405E-029
6,14,1.1114E-012,9.1968E-029
7,14,1.5548E-012,1.4062E-028
8,14,2.2775E-012,2.4121E-028
9,14,3.3019E-012,4.1571E-028
10,14,4.9798E-012,6.9298E-028
11,14,8.0172E-012,1.2989E-027
12,14,1.4899E-011,2.8783E-027
13,14,3.8926E-011,8.6753E-027
14,14,1.8379E-009,5.6982E-025
15,14,4.5357E-011,1.1071E-026
16,14,2.0621E-011,4.7684E-027
17,14,1.3300E-011,2.8928E-027
18,14,1.0013E-011,2.1353E-027
19,14,7.9368E-012,1.6373E-027
20,14,6.6811E-012,1.3376E-027
21,14,5.9554E-012,1.2473E-027
22,14,5.5093E-012,1.1525E-027
23,14,4.9812E-012,1.0346E-027
24,14,4.6008E-012,9.7035E-028
25,14,4.1612E-012,9.0734E-028
26,14,4.1568E-012,9.9154E-028
27,14,3.8882E-012,9.1831E-028
28,14,3.8518E-012,9.8481E-028
29,14,3.6371E-012,9.5107E-028
30,14,3.5051E-012,1.0154E-027
31,14,3.4559E-012,1.0449E-027
32,14,3.2383E-012,1.0457E-027
33,14,3.2986E-012,1.1384E-027
34,14,2.9193E-012,1.1260E-027
35,14,2.7366E-012,1.0832E-027
36,14,2.6355E-012,1.1233E-027
37,14,2.4472E-012,1.1425E-027
38,14,2.3339E-012,1.1840E-027
39,14,2.1630E-012,1.2435E-027
40,14,1.8121E-012,1.1755E-027
41,14,1.4245E-012,1.1919E-027
42,14,1.1324E-012,2.1197E-028
43,14,6.4009E-013,1.6684E-028

#ix=103,arr=2,vin=-4,rin=-3,rea=2,vex=-5,rex=-1,tt=10000,tr=10000,tv=0,
0,15,1.9508E-013,5.1329E-030
1,15,2.5725E-013,8.0090E-030
2,15,3.3484E-013,1.2000E-029
3,15,3.8763E-013,2.0437E-029
4,15,5.3296E-013,3.1701E-029
5,15,6.6433E-013,4.6136E-029
6,15,8.6768E-013,6.4913E-029
7,15,1.1145E-012,9.0447E-029
8,15,1.5743E-012,1.4672E-028
9,15,2.3134E-012,2.6094E-028
10,15,3.4265E-012,4.2483E-028
11,15,5.1025E-012,7.1923E-028
12,15,8.2617E-012,1.4022E-027
13,15,1.4831E-011,2.8083E-027
14,15,3.9406E-011,9.0661E-027
15,15,1.8270E-009,5.8110E-025
16,15,4.4573E-011,1.0882E-026
17,15,2.0774E-011,4.9084E-027
18,15,1.3217E-011,2.9268E-027
19,15,9.7275E-012,2.0808E-027
20,15,8.1467E-012,1.7522E-027
21,15,6.8028E-012,1.4261E-027
22,15,5.9946E-012,1.2409E-027
23,15,5.3927E-012,1.1465E-027
24,15,5.1027E-012,1.1232E-027
25,15,4.7446E-012,1.0786E-027
26,15,4.6135E-012,1.0825E-027
27,15,4.2416E-012,1.0238E-027
28,15,4.1461E-012,1.0580E-027
29,15,4.0065E-012,1.0340E-027
30,15,3.7600E-012,1.0789E-027
31,15,3.6568E-012,1.0601E-027
32,15,3.4858E-012,1.1243E-027
33,15,3.4608E-012,1.2377E-027
34,15,3.2587E-012,1.2521E-027
35,15,3.0751E-012,1.3011E-027
36,15,2.9799E-012,1.3542E-027
37,15,2.6725E-012,1.2347E-027
38,15,2.4540E-012,1.2690E-027
39,15,2.2637E-012,1.2781E-027
40,15,2.0386E-012,1.3698E-027
41,15,1.6068E-012,1.3250E-027
42,15,1.2150E-012,2.4532E-028
43,15,6.5915E-013,1.9128E-028

#ix=104,arr=2,vin=-4,rin=-3,rea=2,vex=-5,rex=-1,tt=10000,tr=10000,tv=0,
0,16,1.7869E-013,4.4593E-030
1,16,2.2474E-013,5.4710E-030
2,16,2.8304E-013,9.1301E-030
3,16,3.1446E-013,1.4848E-029
4,16,4.3757E-013,2.4458E-029
5,16,5.2993E-013,3.1673E-029
6,16,6.7773E-013,4.8460E-029
7,16,9.2321E-013,6.9762E-029
8,16,1.2792E-012,1.2083E-028
9,16,1.7422E-012,1.7170E-028
10,16,2.4147E-012,2.7224E-028
11,16,3.5252E-012,4.5665E-028
12,16,5.3462E-012,8.0347E-028
13,16,8.2900E-012,1.3887E-027
14,16,1.5072E-011,2.9557E-027
15,16,3.8873E-011,9.0285E-027
16,16,1.8168E-009,5.6453E-025
17,16,4.4723E-011,1.0914E-026
18,16,2.0451E-011,4.8012E-027
19,16,1.3378E-011,2.9828E-027
20,16,1.0068E-011,2.1849E-027
21,16,8.3086E-012,1.8051E-027
22,16,6.9031E-012,1.4809E-027
23,16,6.4266E-012,1.3803E-027
24,16,5.7467E-012,1.3057E-027
25,16,5.4559E-012,1.2729E-027
26,16,4.8984E-012,1.1453E-027
27,16,4.8144E-012,1.1911E-027
28,16,4.5069E-012,1.1780E-027
29,16,4.2680E-012,1.1662E-027
30,16,4.1704E-012,1.2227E-027
31,16,4.0926E-012,1.3039E-027
32,16,3.7788E-012,1.2230E-027
33,16,3.6442E-012,1.2938E-027
34,16,3.5235E-012,1.3639E-027
35,16,3.3559E-012,1.4341E-027
36,16,3.0417E-012,1.3503E-027
37,16,2.9371E-012,1.4687E-027
38,16,2.6779E-012,1.3866E-027
39,16,2.5043E-012,1.4716E-027
40,16,2.0552E-012,1.4756E-027
41,16,1.5395E-012,1.1978E-027
42,16,1.2360E-012,2.5608E-028
43,16,7.1881E-013,2.0493E-028

#ix=105,arr=2,vin=-4,rin=-3,rea=2,vex=-5,rex=-1,tt=10000,tr=10000,tv=0,
0,17,1.5393E-013,3.2402E-030
1,17,1.8365E-013,4.7655E-030
2,17,2.3196E-013,7.1659E-030
3,17,3.0755E-013,1.4936E-029
4,17,3.6329E-013,1.7457E-029
5,17,4.7504E-013,2.7981E-029
6,17,5.6595E-013,3.6239E-029
7,17,7.4120E-013,5.5812E-029
8,17,9.8875E-013,7.9887E-029
9,17,1.3239E-012,1.2180E-028
10,17,1.8067E-012,1.7801E-028
11,17,2.5152E-012,2.8723E-028
12,17,3.5607E-012,4.6405E-028
13,17,5.4164E-012,8.1298E-028
14,17,8.3525E-012,1.4272E-027
15,17,1.5099E-011,3.0467E-027
16,17,3.8905E-011,9.0295E-027
17,17,1.8086E-009,6.1172E-025
18,17,4.4191E-011,1.0757E-026
19,17,2.0444E-011,4.8085E-027
20,17,1.3550E-011,3.0742E-027
21,17,1.0346E-011,2.2864E-027
22,17,8.5802E-012,1.8872E-027
23,17,7.2855E-012,1.5861E-027
24,17,6.6066E-012,1.5295E-027
25,17,5.8669E-012,1.3692E-027
26,17,5.6394E-012,1.3878E-027
27,17,5.0389E-012,1.2291E-027
28,17,5.2000E-012,1.4396E-027
29,17,5.0197E-012,1.4365E-027
30,17,4.6101E-012,1.3740E-027
31,17,4.2817E-012,1.3373E-027
32,17,4.0565E-012,1.3915E-027
33,17,3.9753E-012,1.4497E-027
34,17,3.8795E-012,1.5442E-027
35,17,3.6116E-012,1.5391E-027
36,17,3.3723E-012,1.5875E-027
37,17,3.0809E-012,1.5262E-027
38,17,2.9164E-012,1.6077E-027
39,17,2.5984E-012,1.5881E-027
40,17,2.2012E-012,1.5780E-027
41,17,1.7067E-012,1.4774E-027
42,17,1.2840E-012,2.7786E-028
43,17,7.3792E-013,2.2223E-028

#ix=106,arr=2,vin=-4,rin=-3,rea=2,vex=-5,rex=-1,tt=10000,tr=10000,tv=0,
0,18,1.3405E-013,2.6537E-030
1,18,1.6685E-013,4.0321E-030
2,18,2.0414E-013,5.5824E-030
3,18,2.4556E-013,9.7111E-030
4,18,2.9688E-013,1.2927E-029
5,18,3.9662E-013,2.1922E-029
6,18,4.6570E-013,2.7770E-029
7,18,6.2651E-013,4.4125E-029
8,18,7.8870E-013,5.9319E-029
9,18,1.0971E-012,9.7662E-029
10,18,1.4267E-012,1.3288E-028
11,18,1.8675E-012,1.9169E-028
12,18,2.6538E-012,3.3755E-028
13,18,3.6582E-012,4.8641E-028
14,18,5.2494E-012,7.6732E-028
15,18,8.4755E-012,1.4854E-027
16,18,1.5185E-011,3.0820E-027
17,18,3.9053E-011,9.0206E-027
18,18,1.7997E-009,6.2654E-025
19,18,4.4964E-011,1.1036E-026
20,18,2.0559E-011,4.8648E-027
21,18,1.3796E-011,3.1824E-027
22,18,1.0557E-011,2.3772E-027
23,18,8.8690E-012,2.0742E-027
24,18,7.5172E-012,1.7427E-027
25,18,6.9205E-012,1.6868E-027
26,18,6.1692E-012,1.5531E-027
27,18,5.8466E-012,1.5070E-027
28,18,5.4672E-012,1.5007E-027
29,18,5.1300E-012,1.4775E-027
30,18,5.2114E-012,1.6419E-027
31,18,4.6740E-012,1.5324E-027
32,18,4.5197E-012,1.6000E-027
33,18,4.2805E-012,1.5962E-027
34,18,4.0944E-012,1.6719E-027
35,18,3.7030E-012,1.6156E-027
36,18,3.6085E-012,1.7922E-027
37,18,3.1888E-012,1.6662E-027
38,18,2.9826E-012,1.6769E-027
39,18,2.5794E-012,1.5747E-027
40,18,2.4596E-012,1.8360E-027
41,18,1.9059E-012,1.8524E-027
42,18,1.3558E-012,2.9664E-028
43,18,7.1735E-013,2.0248E-028

#ix=107,arr=2,vin=-4,rin=-3,rea=2,vex=-5,rex=-1,tt=10000,tr=10000,tv=0,
0,19,1.2644E-013,2.6668E-030
1,19,1.4116E-013,2.7998E-030
2,19,1.8160E-013,5.4940E-030
3,19,1.9797E-013,7.1851E-030
4,19,2.6416E-013,1.1827E-029
5,19,3.1721E-013,1.5417E-029
6,19,4.0647E-013,2.3780E-029
7,19,4.8152E-013,2.9641E-029
8,19,6.6995E-013,4.8693E-029
9,19,8.1821E-013,6.2323E-029
10,19,1.1551E-012,1.0736E-028
11,19,1.4595E-012,1.4253E-028
12,19,1.9628E-012,2.1713E-028
13,19,2.6319E-012,3.0164E-028
14,19,3.8267E-012,5.2792E-028
15,19,5.4198E-012,8.3002E-028
16,19,8.5527E-012,1.5243E-027
17,19,1.5551E-011,3.2005E-027
18,19,3.9900E-011,9.2684E-027
19,19,1.7943E-009,6.1828E-025
20,19,4.5037E-011,1.1051E-026
21,19,2.1115E-011,5.0737E-027
22,19,1.3938E-011,3.2829E-027
23,19,1.0996E-011,2.6090E-027
24,19,9.0541E-012,2.1587E-027
25,19,7.6728E-012,1.8510E-027
26,19,7.0227E-012,1.7743E-027
27,19,6.4904E-012,1.7637E-027
28,19,6.0924E-012,1.7229E-027
29,19,5.6279E-012,1.6533E-027
30,19,5.3885E-012,1.7205E-027
31,19,5.1625E-012,1.7103E-027
32,19,4.6665E-012,1.6451E-027
33,19,4.7826E-012,1.9011E-027
34,19,4.0925E-012,1.6302E-027
35,19,4.2198E-012,1.9323E-027
36,19,3.8964E-012,1.9622E-027
37,19,3.6003E-012,1.8707E-027
38,19,3.2198E-012,1.7774E-027
39,19,2.9209E-012,1.9727E-027
40,19,2.3315E-012,1.7207E-027
41,19,1.7959E-012,1.6666E-027
42,19,1.3675E-012,3.0730E-028
43,19,7.4663E-013,2.1900E-028

#ix=108,arr=2,vin=-4,rin=-3,rea=2,vex=-5,rex=-1,tt=10000,tr=10000,tv=0,
0,20,1.0991E-013,2.0661E-030
1,20,1.2649E-013,2.4117E-030
2,20,1.4835E-013,2.9626E-030
3,20,1.8639E-013,7.1878E-030
4,20,2.2634E-013,9.7322E-030
5,20,2.7549E-013,1.3811E-029
6,20,3.3851E-013,1.9313E-029
7,20,4.2910E-013,2.7622E-029
8,20,5.4889E-013,3.5097E-029
9,20,6.7467E-013,4.9483E-029
10,20,9.2576E-013,7.4553E-029
11,20,1.1978E-012,1.0701E-028
12,20,1.5270E-012,1.5039E-028
13,20,2.0590E-012,2.3176E-028
14,20,2.7061E-012,3.3389E-028
15,20,3.9181E-012,5.7130E-028
16,20,5.8141E-012,9.4846E-028
17,20,8.7815E-012,1.6165E-027
18,20,1.5791E-011,3.2691E-027
19,20,3.9846E-011,9.3443E-027
20,20,1.7840E-009,6.2240E-025
21,20,4.5673E-011,1.1159E-026
22,20,2.1370E-011,5.2029E-027
23,20,1.4481E-011,3.4539E-027
24,20,1.1408E-011,2.8211E-027
25,20,9.6634E-012,2.4894E-027
26,20,7.9107E-012,2.0250E-027
27,20,7.1711E-012,1.9107E-027
28,20,6.6929E-012,1.9014E-027
29,20,6.1418E-012,1.8390E-027
30,20,5.6967E-012,1.8140E-027
31,20,5.3511E-012,1.8367E-027
32,20,5.2157E-012,1.8801E-027
33,20,4.8431E-012,1.9154E-027
34,20,4.4499E-012,1.8413E-027
35,20,4.2173E-012,1.9377E-027
36,20,3.9296E-012,1.9432E-027
37,20,3.4651E-012,1.8268E-027
38,20,3.1845E-012,1.7809E-027
39,20,2.9502E-012,1.9460E-027
40,20,2.4000E-012,1.8207E-027
41,20,1.8933E-012,1.7889E-027
42,20,1.3648E-012,2.9883E-028
43,20,7.3644E-013,2.2259E-028

#ix=109,arr=2,vin=-4,rin=-3,rea=2,vex=-5,rex=-1,tt=10000,tr=10000,tv=0,
0,21,1.0090E-013,1.9485E-030
1,21,1.1118E-013,2.1198E-030
2,21,1.2395E-013,2.4676E-030
3,21,1.5722E-013,5.2212E-030
4,21,1.9465E-013,7.3387E-030
5,21,2.3416E-013,1.0112E-029
6,21,2.8733E-013,1.3989E-029
7,21,3.5581E-013,2.1810E-029
8,21,4.4945E-013,2.9017E-029
9,21,5.5137E-013,3.8109E-029
10,21,7.2269E-013,5.4652E-029
11,21,9.1818E-013,8.2054E-029
12,21,1.2038E-012,1.1441E-028
13,21,1.5959E-012,1.6810E-028
14,21,2.1710E-012,2.5776E-028
15,21,2.9359E-012,3.9431E-028
16,21,4.0950E-012,6.2543E-028
17,21,5.9079E-012,9.9163E-028
18,21,9.0665E-012,1.6870E-027
19,21,1.5783E-011,3.2866E-027
20,21,4.0668E-011,9.5873E-027
21,21,1.7803E-009,6.4183E-025
22,21,4.6796E-011,1.1709E-026
23,21,2.1678E-011,5.3298E-027
24,21,1.4818E-011,3.7372E-027
25,21,1.1432E-011,2.9228E-027
26,21,9.5171E-012,2.5725E-027
27,21,8.1472E-012,2.2849E-027
28,21,7.5765E-012,2.2639E-027
29,21,6.6937E-012,2.0493E-027
30,21,6.4477E-012,2.1362E-027
31,21,5.8366E-012,1.9936E-027
32,21,5.4242E-012,1.9754E-027
33,21,5.0967E-012,1.9834E-027
34,21,4.6831E-012,1.9809E-027
35,21,4.5281E-012,2.1726E-027
36,21,4.1584E-012,2.0757E-027
37,21,3.8465E-012,2.1275E-027
38,21,3.4362E-012,2.0935E-027
39,21,2.9909E-012,1.9942E-027
40,21,2.6166E-012,1.9942E-027
41,21,1.9747E-012,1.9684E-027
42,21,1.3854E-012,3.0750E-028
43,21,7.7284E-013,2.4470E-028

#ix=110,arr=2,vin=-4,rin=-3,rea=2,vex=-5,rex=-1,tt=10000,tr=10000,tv=0,
0,22,8.2488E-014,1.2452E-030
1,22,8.9745E-014,1.6041E-030
2,22,1.1158E-013,2.2505E-030
3,22,1.3377E-013,4.4246E-030
4,22,1.6764E-013,5.9493E-030
5,22,1.9766E-013,8.1345E-030
6,22,2.3421E-013,1.0432E-029
7,22,3.1217E-013,1.7039E-029
8,22,3.6865E-013,2.0550E-029
9,22,4.5219E-013,2.5304E-029
10,22,5.9235E-013,4.1623E-029
11,22,7.4700E-013,5.8104E-029
12,22,9.9457E-013,9.0929E-029
13,22,1.2457E-012,1.1980E-028
14,22,1.6265E-012,1.7545E-028
15,22,2.2279E-012,2.8032E-028
16,22,2.9924E-012,4.2193E-028
17,22,4.1734E-012,6.3811E-028
18,22,6.0519E-012,1.0486E-027
19,22,9.4938E-012,1.8476E-027
20,22,1.6726E-011,3.6319E-027
21,22,4.0945E-011,9.6885E-027
22,22,1.7752E-009,6.6646E-025
23,22,4.7346E-011,1.1928E-026
24,22,2.2455E-011,5.7345E-027
25,22,1.4974E-011,3.8885E-027
26,22,1.1640E-011,3.1103E-027
27,22,9.7971E-012,2.7540E-027
28,22,8.5423E-012,2.5331E-027
29,22,7.7905E-012,2.4079E-027
30,22,7.0617E-012,2.3321E-027
31,22,6.2588E-012,2.1424E-027
32,22,5.8933E-012,2.1824E-027
33,22,5.4842E-012,2.2571E-027
34,22,5.0369E-012,2.1881E-027
35,22,4.7912E-012,2.2099E-027
36,22,4.3980E-012,2.2285E-027
37,22,4.2256E-012,2.4539E-027
38,22,3.6217E-012,2.1477E-027
39,22,3.1050E-012,2.0369E-027
40,22,2.6736E-012,2.0550E-027
41,22,2.0926E-012,2.0791E-027
42,22,1.4357E-012,3.1948E-028
43,22,7.7439E-013,2.5289E-028

#ix=111,arr=2,vin=-4,rin=-3,rea=2,vex=-5,rex=-1,tt=10000,tr=10000,tv=0,
0,23,7.1604E-014,1.0064E-030
1,23,8.6473E-014,1.3421E-030
2,23,9.7755E-014,2.1115E-030
3,23,1.1280E-013,3.2105E-030
4,23,1.4564E-013,4.7716E-030
5,23,1.6100E-013,6.0405E-030
6,23,2.0447E-013,8.1963E-030
7,23,2.6313E-013,1.3717E-029
8,23,3.2503E-013,1.8236E-029
9,23,3.8206E-013,2.2209E-029
10,23,4.7729E-013,3.1284E-029
11,23,6.2827E-013,4.7415E-029
12,23,7.9955E-013,6.5412E-029
13,23,1.0117E-012,9.1440E-029
14,23,1.2985E-012,1.2473E-028
15,23,1.7628E-012,2.0470E-028
16,23,2.3171E-012,2.8957E-028
17,23,3.2315E-012,4.8121E-028
18,23,4.4816E-012,7.4357E-028
19,23,6.3939E-012,1.2003E-027
20,23,9.8931E-012,2.0161E-027
21,23,1.6991E-011,3.7500E-027
22,23,4.1793E-011,1.0080E-026
23,23,1.7721E-009,6.9953E-025
24,23,4.7742E-011,1.2401E-026
25,23,2.2885E-011,6.1512E-027
26,23,1.5554E-011,4.2943E-027
27,23,1.2146E-011,3.4175E-027
28,23,9.9397E-012,2.9132E-027
29,23,8.5781E-012,2.6362E-027
30,23,7.7027E-012,2.5676E-027
31,23,6.8857E-012,2.3925E-027
32,23,6.4692E-012,2.4703E-027
33,23,5.9232E-012,2.3932E-027
34,23,5.4957E-012,2.4178E-027
35,23,5.1432E-012,2.4874E-027
36,23,4.7361E-012,2.4789E-027
37,23,4.2216E-012,2.4165E-027
38,23,3.6245E-012,2.1651E-027
39,23,3.2374E-012,2.1866E-027
40,23,2.8596E-012,2.3043E-027
41,23,2.1119E-012,2.0975E-027
42,23,1.5087E-012,3.5179E-028
43,23,7.5906E-013,2.3489E-028

#ix=112,arr=2,vin=-4,rin=-3,rea=2,vex=-5,rex=-1,tt=10000,tr=10000,tv=0,
0,24,6.1621E-014,7.6598E-031
1,24,6.6314E-014,9.5040E-031
2,24,7.6601E-014,1.2245E-030
3,24,9.4357E-014,2.3306E-030
4,24,1.1583E-013,3.2866E-030
5,24,1.4498E-013,4.6444E-030
6,24,1.6629E-013,6.4355E-030
7,24,2.2742E-013,1.2424E-029
8,24,2.5111E-013,1.3207E-029
9,24,3.2568E-013,2.0217E-029
10,24,4.1843E-013,2.7230E-029
11,24,5.2973E-013,3.5804E-029
12,24,6.6500E-013,5.0481E-029
13,24,8.3297E-013,7.0947E-029
14,24,1.0542E-012,9.9571E-029
15,24,1.3956E-012,1.4877E-028
16,24,1.8146E-012,2.1662E-028
17,24,2.4696E-012,3.3767E-028
18,24,3.3678E-012,5.2901E-028
19,24,4.6924E-012,8.1781E-028
20,24,6.7061E-012,1.2929E-027
21,24,1.0264E-011,2.1584E-027
22,24,1.7301E-011,3.9602E-027
23,24,4.2490E-011,1.0380E-026
24,24,1.7700E-009,7.9862E-025
25,24,4.9444E-011,1.3585E-026
26,24,2.3193E-011,6.4862E-027
27,24,1.5754E-011,4.5314E-027
28,24,1.2087E-011,3.6222E-027
29,24,1.0304E-011,3.2577E-027
30,24,8.8373E-012,2.9849E-027
31,24,7.9956E-012,2.8322E-027
32,24,7.0583E-012,2.7145E-027
33,24,6.3277E-012,2.5675E-027
34,24,5.7666E-012,2.5608E-027
35,24,5.1999E-012,2.4834E-027
36,24,4.8377E-012,2.5292E-027
37,24,4.4143E-012,2.4627E-027
38,24,3.9190E-012,2.4038E-027
39,24,3.4476E-012,2.4242E-027
40,24,2.8385E-012,2.2420E-027
41,24,2.1527E-012,2.0647E-027
42,24,1.5673E-012,3.6695E-028
43,24,7.6128E-013,2.5387E-028

#ix=113,arr=2,vin=-4,rin=-3,rea=2,vex=-5,rex=-1,tt=10000,tr=10000,tv=0,
0,25,5.8696E-014,7.6171E-031
1,25,6.1568E-014,8.3059E-031
2,25,6.7611E-014,1.0435E-030
3,25,8.0549E-014,2.0533E-030
4,25,1.0609E-013,3.2244E-030
5,25,1.1642E-013,3.5998E-030
6,25,1.5225E-013,5.8386E-030
7,25,1.7729E-013,7.2449E-030
8,25,2.4070E-013,1.1592E-029
9,25,2.6430E-013,1.3986E-029
10,25,3.4837E-013,1.9604E-029
11,25,4.3844E-013,2.7928E-029
12,25,5.3701E-013,3.9993E-029
13,25,6.5807E-013,4.9531E-029
14,25,8.8637E-013,7.8051E-029
15,25,1.1401E-012,1.1428E-028
16,25,1.5419E-012,1.8325E-028
17,25,1.9939E-012,2.6798E-028
18,25,2.6368E-012,3.8306E-028
19,25,3.4752E-012,5.6045E-028
20,25,4.8026E-012,8.7694E-028
21,25,6.7628E-012,1.3328E-027
22,25,1.0379E-011,2.2895E-027
23,25,1.7558E-011,4.1034E-027
24,25,4.3527E-011,1.1101E-026
25,25,1.7674E-009,8.3295E-025
26,25,5.0748E-011,1.4457E-026
27,25,2.4244E-011,7.1324E-027
28,25,1.6156E-011,4.9337E-027
29,25,1.2580E-011,4.0608E-027
30,25,1.0442E-011,3.5615E-027
31,25,8.9527E-012,3.2060E-027
32,25,7.9891E-012,3.0914E-027
33,25,7.1100E-012,3.0197E-027
34,25,6.2872E-012,2.8833E-027
35,25,5.9721E-012,3.0077E-027
36,25,5.1803E-012,2.7552E-027
37,25,4.5884E-012,2.7046E-027
38,25,4.1010E-012,2.5678E-027
39,25,3.6364E-012,2.5389E-027
40,25,3.0000E-012,2.3582E-027
41,25,2.2234E-012,2.3898E-027
42,25,1.5706E-012,3.8296E-028
43,25,7.9848E-013,2.5807E-028

#ix=114,arr=2,vin=-4,rin=-3,rea=2,vex=-5,rex=-1,tt=10000,tr=10000,tv=0,
0,26,4.4941E-014,4.6213E-031
1,26,5.1962E-014,6.6571E-031
2,26,5.4331E-014,7.6491E-031
3,26,7.0063E-014,1.5186E-030
4,26,8.6504E-014,2.1743E-030
5,26,1.0262E-013,3.5100E-030
6,26,1.2362E-013,4.4611E-030
7,26,1.5821E-013,6.7247E-030
8,26,1.8737E-013,8.5656E-030
9,26,2.3655E-013,1.1526E-029
10,26,2.8219E-013,1.3870E-029
11,26,3.5198E-013,1.9745E-029
12,26,4.5062E-013,2.9868E-029
13,26,5.7861E-013,4.2288E-029
14,26,7.5173E-013,6.9602E-029
15,26,9.4349E-013,8.8200E-029
16,26,1.1997E-012,1.3424E-028
17,26,1.6336E-012,2.0375E-028
18,26,2.1212E-012,3.0002E-028
19,26,2.6993E-012,4.1177E-028
20,26,3.6556E-012,6.2798E-028
21,26,4.9159E-012,9.4109E-028
22,26,6.9902E-012,1.4350E-027
23,26,1.0591E-011,2.3595E-027
24,26,1.8132E-011,4.4315E-027
25,26,4.5250E-011,1.2180E-026
26,26,1.7648E-009,8.5474E-025
27,26,5.1755E-011,1.5555E-026
28,26,2.4252E-011,7.5343E-027
29,26,1.6419E-011,5.3226E-027
30,26,1.2590E-011,4.2854E-027
31,26,1.0247E-011,3.6506E-027
32,26,8.9145E-012,3.3874E-027
33,26,7.8189E-012,3.2770E-027
34,26,7.1196E-012,3.2604E-027
35,26,6.3016E-012,3.1011E-027
36,26,5.6228E-012,2.9986E-027
37,26,4.9691E-012,3.0075E-027
38,26,4.2081E-012,2.6670E-027
39,26,3.6534E-012,2.5663E-027
40,26,2.9649E-012,2.5667E-027
41,26,2.4032E-012,2.4928E-027
42,26,1.6555E-012,4.0275E-028
43,26,8.1823E-013,2.9090E-028

#ix=115,arr=2,vin=-4,rin=-3,rea=2,vex=-5,rex=-1,tt=10000,tr=10000,tv=0,
0,27,4.3810E-014,4.8837E-031
1,27,4.0320E-014,4.2973E-031
2,27,5.0006E-014,7.7723E-031
3,27,5.8906E-014,1.1729E-030
4,27,7.0033E-014,1.8584E-030
5,27,9.0420E-014,2.3637E-030
6,27,1.0927E-013,3.5595E-030
7,27,1.2806E-013,5.6192E-030
8,27,1.5710E-013,6.3455E-030
9,27,1.9503E-013,8.7845E-030
10,27,2.4687E-013,1.2957E-029
11,27,2.9362E-013,1.6387E-029
12,27,3.9302E-013,2.6647E-029
13,27,4.9281E-013,3.4693E-029
14,27,6.5993E-013,5.2791E-029
15,27,8.2885E-013,7.7094E-029
16,27,1.0433E-012,1.1414E-028
17,27,1.3702E-012,1.7054E-028
18,27,1.7169E-012,2.2823E-028
19,27,2.2163E-012,3.3915E-028
20,27,2.9088E-012,4.8848E-028
21,27,3.7466E-012,6.9003E-028
22,27,5.0429E-012,1.0044E-027
23,27,7.2188E-012,1.5562E-027
24,27,1.0803E-011,2.5115E-027
25,27,1.8621E-011,4.7766E-027
26,27,4.5942E-011,1.2901E-026
27,27,1.7608E-009,9.0742E-025
28,27,5.3764E-011,1.7533E-026
29,27,2.5445E-011,8.4658E-027
30,27,1.7036E-011,5.8864E-027
31,27,1.2981E-011,4.6554E-027
32,27,1.0476E-011,4.0364E-027
33,27,8.9262E-012,3.7192E-027
34,27,7.7622E-012,3.5172E-027
35,27,7.0089E-012,3.4681E-027
36,27,5.8943E-012,3.1224E-027
37,27,5.3584E-012,3.1439E-027
38,27,4.6482E-012,2.9985E-027
39,27,3.9897E-012,2.8376E-027
40,27,3.0241E-012,2.4447E-027
41,27,2.7672E-012,3.0549E-027
42,27,1.7591E-012,4.3553E-028
43,27,8.8001E-013,3.1042E-028

#ix=116,arr=2,vin=-4,rin=-3,rea=2,vex=-5,rex=-1,tt=10000,tr=10000,tv=0,
0,28,3.8211E-014,3.6503E-031
1,28,4.1388E-014,4.6102E-031
2,28,3.9618E-014,4.6381E-031
3,28,5.4489E-014,1.0801E-030
4,28,6.0078E-014,1.3211E-030
5,28,7.1256E-014,1.6294E-030
6,28,8.9506E-014,2.7643E-030
7,28,1.1461E-013,4.2556E-030
8,28,1.3345E-013,5.1272E-030
9,28,1.6573E-013,7.5079E-030
10,28,2.1898E-013,1.0289E-029
11,28,2.5547E-013,1.3446E-029
12,28,3.2671E-013,2.0763E-029
13,28,4.0799E-013,2.6581E-029
14,28,5.3525E-013,4.2695E-029
15,28,6.7730E-013,6.1582E-029
16,28,8.8316E-013,9.3272E-029
17,28,1.1233E-012,1.2494E-028
18,28,1.4069E-012,1.7645E-028
19,28,1.8191E-012,2.6761E-028
20,28,2.3173E-012,3.6819E-028
21,28,3.0794E-012,5.4224E-028
22,28,3.8607E-012,7.3957E-028
23,28,5.3634E-012,1.1104E-027
24,28,7.4178E-012,1.6512E-027
25,28,1.1156E-011,2.7868E-027
26,28,1.8894E-011,5.0947E-027
27,28,4.7224E-011,1.4221E-026
28,28,1.7615E-009,9.6996E-025
29,28,5.5419E-011,1.9117E-026
30,28,2.6284E-011,9.5422E-027
31,28,1.7409E-011,6.4211E-027
32,28,1.3123E-011,5.0717E-027
33,28,1.0736E-011,4.5538E-027
34,28,9.0244E-012,4.1743E-027
35,28,7.7628E-012,3.7955E-027
36,28,6.6990E-012,3.5932E-027
37,28,5.7603E-012,3.2999E-027
38,28,5.0323E-012,3.2154E-027
39,28,4.1719E-012,3.0310E-027
40,28,3.4872E-012,2.9399E-027
41,28,2.6718E-012,2.7417E-027
42,28,1.8124E-012,4.5401E-028
43,28,8.4281E-013,3.0232E-028

#ix=117,arr=2,vin=-4,rin=-3,rea=2,vex=-5,rex=-1,tt=10000,tr=10000,tv=0,
0,29,3.2389E-014,3.1910E-031
1,29,3.3242E-014,3.7416E-031
2,29,3.3813E-014,4.1283E-031
3,29,4.1006E-014,6.9003E-031
4,29,5.1847E-014,9.5723E-031
5,29,6.4213E-014,1.6943E-030
6,29,7.3385E-014,2.1788E-030
7,29,8.9833E-014,2.8420E-030
8,29,1.1415E-013,4.3004E-030
9,29,1.3879E-013,5.6873E-030
10,29,1.6837E-013,7.4919E-030
11,29,2.1712E-013,1.1026E-029
12,29,3.0200E-013,2.0093E-029
13,29,3.4043E-013,2.2527E-029
14,29,4.5901E-013,3.3760E-029
15,29,5.6603E-013,4.7253E-029
16,29,7.3639E-013,7.3002E-029
17,29,9.0177E-013,1.0637E-028
18,29,1.2570E-012,1.7112E-028
19,29,1.5762E-012,2.3972E-028
20,29,1.9183E-012,3.0358E-028
21,29,2.4149E-012,4.3073E-028
22,29,3.0392E-012,5.7654E-028
23,29,3.9292E-012,7.8083E-028
24,29,5.3049E-012,1.1614E-027
25,29,7.5217E-012,1.7846E-027
26,29,1.1325E-011,2.9293E-027
27,29,1.9913E-011,5.7142E-027
28,29,4.8933E-011,1.5797E-026
29,29,1.7591E-009,1.0892E-024
30,29,5.7164E-011,2.1566E-026
31,29,2.6652E-011,1.0282E-026
32,29,1.8006E-011,7.2829E-027
33,29,1.3666E-011,5.8404E-027
34,29,1.1001E-011,5.0961E-027
35,29,9.1652E-012,4.6629E-027
36,29,7.5535E-012,4.0728E-027
37,29,6.6727E-012,4.0790E-027
38,29,5.5199E-012,3.5891E-027
39,29,4.6815E-012,3.4741E-027
40,29,3.7965E-012,3.1953E-027
41,29,2.9393E-012,3.1914E-027
42,29,1.9743E-012,4.9937E-028
43,29,9.3635E-013,3.2711E-028

#ix=118,arr=2,vin=-4,rin=-3,rea=2,vex=-5,rex=-1,tt=10000,tr=10000,tv=0,
0,30,2.6809E-014,2.5825E-031
1,30,2.5976E-014,2.1744E-031
2,30,3.3426E-014,4.5757E-031
3,30,3.2649E-014,5.3561E-031
4,30,4.5296E-014,9.8658E-031
5,30,5.8620E-014,1.5438E-030
6,30,6.3317E-014,1.8165E-030
7,30,6.9829E-014,1.9635E-030
8,30,8.7515E-014,2.6399E-030
9,30,1.1073E-013,4.1979E-030
10,30,1.3630E-013,5.3061E-030
11,30,1.6699E-013,7.0611E-030
12,30,2.3655E-013,1.4405E-029
13,30,2.8640E-013,1.6990E-029
14,30,3.9027E-013,2.7577E-029
15,30,4.8860E-013,4.0917E-029
16,30,6.1290E-013,6.1572E-029
17,30,7.4213E-013,7.9988E-029
18,30,1.0164E-012,1.1935E-028
19,30,1.2873E-012,1.8861E-028
20,30,1.5076E-012,2.2574E-028
21,30,1.9714E-012,3.2982E-028
22,30,2.4969E-012,4.6591E-028
23,30,3.1016E-012,6.4516E-028
24,30,4.1514E-012,9.2211E-028
25,30,5.4676E-012,1.3262E-027
26,30,7.7142E-012,1.9293E-027
27,30,1.1667E-011,3.1828E-027
28,30,2.0287E-011,6.2789E-027
29,30,4.9888E-011,1.7076E-026
30,30,1.7623E-009,1.2002E-024
31,30,5.9203E-011,2.3917E-026
32,30,2.7759E-011,1.1898E-026
33,30,1.8261E-011,8.1284E-027
34,30,1.3760E-011,6.5466E-027
35,30,1.0922E-011,5.5510E-027
36,30,9.1352E-012,5.0922E-027
37,30,7.6032E-012,4.6738E-027
38,30,6.2414E-012,4.0847E-027
39,30,5.0983E-012,3.7349E-027
40,30,4.5060E-012,4.0027E-027
41,30,3.3194E-012,3.7231E-027
42,30,2.1489E-012,5.4912E-028
43,30,1.0095E-012,3.5977E-028

#ix=119,arr=2,vin=-4,rin=-3,rea=2,vex=-5,rex=-1,tt=10000,tr=10000,tv=0,
0,31,2.2870E-014,2.0293E-031
1,31,2.3646E-014,2.3037E-031
2,31,2.5374E-014,3.1073E-031
3,31,3.1997E-014,5.0529E-031
4,31,3.5739E-014,6.9639E-031
5,31,4.0199E-014,7.8516E-031
6,31,5.5001E-014,1.5205E-030
7,31,6.3128E-014,2.0308E-030
8,31,8.6282E-014,3.2840E-030
9,31,9.7200E-014,3.5295E-030
10,31,1.2512E-013,5.1014E-030
11,31,1.5270E-013,6.8390E-030
12,31,2.0086E-013,1.0827E-029
13,31,2.4756E-013,1.4132E-029
14,31,3.1778E-013,2.0240E-029
15,31,3.9691E-013,3.2841E-029
16,31,5.1541E-013,4.5862E-029
17,31,6.4296E-013,6.9734E-029
18,31,8.4625E-013,1.0112E-028
19,31,1.0359E-012,1.4625E-028
20,31,1.2743E-012,1.8798E-028
21,31,1.5664E-012,2.6291E-028
22,31,1.9098E-012,3.5095E-028
23,31,2.3974E-012,4.5635E-028
24,31,3.1692E-012,6.8481E-028
25,31,4.1960E-012,1.0150E-027
26,31,5.4882E-012,1.3423E-027
27,31,7.6748E-012,2.0427E-027
28,31,1.1771E-011,3.5309E-027
29,31,2.0806E-011,6.9255E-027
30,31,5.1792E-011,1.9327E-026
31,31,1.7609E-009,1.3429E-024
32,31,6.0088E-011,2.6572E-026
33,31,2.8254E-011,1.3218E-026
34,31,1.8994E-011,9.3460E-027
35,31,1.3955E-011,7.2735E-027
36,31,1.1098E-011,6.3035E-027
37,31,8.6979E-012,5.3465E-027
38,31,7.4296E-012,4.9927E-027
39,31,5.8483E-012,4.4127E-027
40,31,4.6838E-012,4.1393E-027
41,31,3.4972E-012,3.6596E-027
42,31,2.4001E-012,6.2262E-028
43,31,1.1125E-012,3.9399E-028

#ix=120,arr=2,vin=-4,rin=-3,rea=2,vex=-5,rex=-1,tt=10000,tr=10000,tv=0,
0,32,1.8808E-014,1.6943E-031
1,32,1.7963E-014,1.5105E-031
2,32,1.9579E-014,2.0258E-031
3,32,3.0281E-014,5.3317E-031
4,32,2.7480E-014,4.7117E-031
5,32,3.6274E-014,7.7041E-031
6,32,4.6017E-014,1.1678E-030
7,32,5.1820E-014,1.3667E-030
8,32,6.3730E-014,1.9314E-030
9,32,7.9062E-014,2.3755E-030
10,32,9.8216E-014,3.6353E-030
11,32,1.2483E-013,4.7279E-030
12,32,1.5156E-013,7.7495E-030
13,32,1.8334E-013,9.1189E-030
14,32,2.5038E-013,1.5249E-029
15,32,3.5320E-013,2.9921E-029
16,32,4.1954E-013,4.1326E-029
17,32,5.5572E-013,5.6717E-029
18,32,6.5482E-013,7.2928E-029
19,32,8.7644E-013,1.1726E-028
20,32,1.0763E-012,1.6954E-028
21,32,1.3355E-012,2.1123E-028
22,32,1.6506E-012,2.9161E-028
23,32,1.9530E-012,3.7137E-028
24,32,2.4378E-012,4.9539E-028
25,32,3.1420E-012,7.2663E-028
26,32,4.1273E-012,1.0236E-027
27,32,5.4007E-012,1.4403E-027
28,32,7.8019E-012,2.2463E-027
29,32,1.1886E-011,3.7173E-027
30,32,2.1124E-011,7.5282E-027
31,32,5.3304E-011,2.1608E-026
32,32,1.7650E-009,1.4484E-024
33,32,6.2436E-011,3.0254E-026
34,32,2.8729E-011,1.4937E-026
35,32,1.9405E-011,1.0672E-026
36,32,1.4254E-011,8.4716E-027
37,32,1.1003E-011,6.9185E-027
38,32,8.7431E-012,5.9410E-027
39,32,7.0152E-012,5.3613E-027
40,32,5.7184E-012,5.2353E-027
41,32,4.1683E-012,4.4516E-027
42,32,2.7936E-012,7.2611E-028
43,32,1.2057E-012,4.4457E-028

#ix=121,arr=2,vin=-4,rin=-3,rea=2,vex=-5,rex=-1,tt=10000,tr=10000,tv=0,
0,33,1.4550E-014,1.1375E-031
1,33,1.5520E-014,1.2581E-031
2,33,1.8028E-014,1.7333E-031
3,33,1.9378E-014,2.7547E-031
4,33,2.0420E-014,2.9722E-031
5,33,3.1527E-014,6.4271E-031
6,33,4.0157E-014,9.8794E-031
7,33,4.6954E-014,1.4395E-030
8,33,5.4140E-014,1.6624E-030
9,33,6.0198E-014,1.8560E-030
10,33,8.4127E-014,3.3936E-030
11,33,1.0217E-013,4.0844E-030
12,33,1.3443E-013,7.6638E-030
13,33,1.5551E-013,8.1038E-030
14,33,2.4278E-013,1.7400E-029
15,33,2.8315E-013,2.1922E-029
16,33,3.4710E-013,3.2268E-029
17,33,4.2695E-013,3.9467E-029
18,33,5.2429E-013,5.4345E-029
19,33,6.9752E-013,9.0192E-029
20,33,8.6279E-013,1.2635E-028
21,33,1.0675E-012,1.6910E-028
22,33,1.2635E-012,2.2128E-028
23,33,1.6187E-012,3.1732E-028
24,33,1.9743E-012,4.0201E-028
25,33,2.5004E-012,5.6857E-028
26,33,3.0298E-012,7.2763E-028
27,33,4.1728E-012,1.1164E-027
28,33,5.2560E-012,1.4582E-027
29,33,7.7632E-012,2.3792E-027
30,33,1.2097E-011,4.0932E-027
31,33,2.1470E-011,8.3015E-027
32,33,5.3843E-011,2.3721E-026
33,33,1.7663E-009,1.6745E-024
34,33,6.3781E-011,3.4247E-026
35,33,2.9949E-011,1.7409E-026
36,33,1.9720E-011,1.2163E-026
37,33,1.4352E-011,9.5705E-027
38,33,1.1083E-011,7.8426E-027
39,33,8.6874E-012,7.0236E-027
40,33,6.7006E-012,5.9858E-027
41,33,5.0064E-012,5.7542E-027
42,33,3.2419E-012,8.5105E-028
43,33,1.3927E-012,5.2463E-028

#ix=122,arr=2,vin=-4,rin=-3,rea=2,vex=-5,rex=-1,tt=10000,tr=10000,tv=0,
0,34,1.3837E-014,1.1379E-031
1,34,1.3660E-014,1.4079E-031
2,34,1.5761E-014,2.0293E-031
3,34,1.5203E-014,1.9764E-031
4,34,1.8744E-014,2.9987E-031
5,34,2.4156E-014,3.9516E-031
6,34,2.6295E-014,4.9156E-031
7,34,3.9872E-014,1.2525E-030
8,34,4.4155E-014,1.1136E-030
9,34,5.8918E-014,2.0226E-030
10,34,6.1493E-014,1.8847E-030
11,34,7.8503E-014,3.0215E-030
12,34,1.0512E-013,5.3608E-030
13,34,1.3563E-013,7.4291E-030
14,34,1.7155E-013,1.0388E-029
15,34,2.3274E-013,1.8461E-029
16,34,3.1515E-013,2.6935E-029
17,34,3.6528E-013,3.5721E-029
18,34,4.9062E-013,5.8299E-029
19,34,5.6764E-013,7.1263E-029
20,34,7.0982E-013,9.8164E-029
21,34,7.8463E-013,1.2267E-028
22,34,1.0460E-012,1.7728E-028
23,34,1.2657E-012,2.3926E-028
24,34,1.4006E-012,2.7829E-028
25,34,1.8313E-012,4.0078E-028
26,34,2.3216E-012,5.5653E-028
27,34,2.9312E-012,7.2811E-028
28,34,3.8137E-012,1.0689E-027
29,34,5.4051E-012,1.6207E-027
30,34,7.6813E-012,2.4745E-027
31,34,1.1970E-011,4.3226E-027
32,34,2.1542E-011,9.0772E-027
33,34,5.3924E-011,2.5906E-026
34,34,1.7697E-009,1.7752E-024
35,34,6.4417E-011,3.8542E-026
36,34,3.0203E-011,1.9506E-026
37,34,1.9653E-011,1.3774E-026
38,34,1.3992E-011,1.0484E-026
39,34,1.0907E-011,9.1885E-027
40,34,8.4258E-012,8.1438E-027
41,34,6.1427E-012,7.2295E-027
42,34,3.9191E-012,1.0756E-027
43,34,1.6017E-012,6.0991E-028

#ix=123,arr=2,vin=-4,rin=-3,rea=2,vex=-5,rex=-1,tt=10000,tr=10000,tv=0,
0,35,9.6597E-015,6.8770E-032
1,35,1.1749E-014,1.0004E-031
2,35,1.2140E-014,1.3942E-031
3,35,1.3475E-014,1.5931E-031
4,35,1.5645E-014,2.3058E-031
5,35,1.8700E-014,4.0039E-031
6,35,2.3598E-014,5.7463E-031
7,35,2.6267E-014,6.9669E-031
8,35,3.0206E-014,6.5903E-031
9,35,4.4812E-014,1.7098E-030
10,35,5.5709E-014,1.9076E-030
11,35,6.5611E-014,2.6425E-030
12,35,8.0073E-014,3.1151E-030
13,35,1.0829E-013,6.0695E-030
14,35,1.2858E-013,7.7073E-030
15,35,1.8064E-013,1.3311E-029
16,35,2.2051E-013,1.9070E-029
17,35,2.9392E-013,3.0309E-029
18,35,3.8402E-013,4.1836E-029
19,35,4.5836E-013,5.8688E-029
20,35,5.7747E-013,8.1212E-029
21,35,6.7087E-013,1.0267E-028
22,35,8.0643E-013,1.3950E-028
23,35,9.4088E-013,1.7394E-028
24,35,1.1580E-012,2.2649E-028
25,35,1.4294E-012,3.0898E-028
26,35,1.7501E-012,4.2410E-028
27,35,2.1873E-012,5.2902E-028
28,35,2.8416E-012,7.9320E-028
29,35,3.8816E-012,1.1604E-027
30,35,5.1498E-012,1.6284E-027
31,35,7.4117E-012,2.5789E-027
32,35,1.2101E-011,4.7853E-027
33,35,2.1408E-011,9.8712E-027
34,35,5.4913E-011,2.9349E-026
35,35,1.7718E-009,1.8278E-024
36,35,6.5508E-011,4.3774E-026
37,35,2.9959E-011,2.1842E-026
38,35,1.9108E-011,1.4967E-026
39,35,1.4124E-011,1.2635E-026
40,35,1.0053E-011,9.9804E-027
41,35,7.5263E-012,9.3914E-027
42,35,4.6336E-012,1.2811E-027
43,35,1.9326E-012,7.7550E-028

#ix=124,arr=2,vin=-4,rin=-3,rea=2,vex=-5,rex=-1,tt=10000,tr=10000,tv=0,
0,36,6.6296E-015,3.9814E-032
1,36,8.1131E-015,5.4403E-032
2,36,9.6110E-015,1.0562E-031
3,36,9.0971E-015,1.1092E-031
4,36,1.3754E-014,2.1182E-031
5,36,1.4574E-014,2.6621E-031
6,36,1.7197E-014,3.2392E-031
7,36,2.4810E-014,6.5397E-031
8,36,2.9052E-014,7.3193E-031
9,36,2.9570E-014,7.4497E-031
10,36,3.4670E-014,9.3802E-031
11,36,5.8476E-014,2.4322E-030
12,36,7.8025E-014,4.0135E-030
13,36,8.7184E-014,4.7362E-030
14,36,9.3548E-014,4.8282E-030
15,36,1.5661E-013,1.2056E-029
16,36,1.8082E-013,1.4702E-029
17,36,2.3431E-013,2.0201E-029
18,36,2.8590E-013,3.0621E-029
19,36,3.4064E-013,4.0270E-029
20,36,4.3585E-013,6.2815E-029
21,36,5.0285E-013,7.6750E-029
22,36,6.0320E-013,9.3983E-029
23,36,7.4843E-013,1.3709E-028
24,36,8.9563E-013,1.6784E-028
25,36,1.0694E-012,2.3620E-028
26,36,1.2801E-012,3.0093E-028
27,36,1.5563E-012,3.7538E-028
28,36,2.1229E-012,6.0488E-028
29,36,2.5415E-012,7.3959E-028
30,36,3.6023E-012,1.1457E-027
31,36,5.1350E-012,1.7553E-027
32,36,7.4290E-012,2.8154E-027
33,36,1.1904E-011,5.2580E-027
34,36,2.1325E-011,1.0844E-026
35,36,5.4924E-011,3.2109E-026
36,36,1.7735E-009,1.9547E-024
37,36,6.4572E-011,4.8219E-026
38,36,2.9255E-011,2.4220E-026
39,36,1.8773E-011,1.7313E-026
40,36,1.3662E-011,1.4387E-026
41,36,9.5161E-012,1.2488E-026
42,36,5.9507E-012,1.7266E-027
43,36,2.2942E-012,9.4077E-028

#ix=125,arr=2,vin=-4,rin=-3,rea=2,vex=-5,rex=-1,tt=10000,tr=10000,tv=0,
0,37,5.8790E-015,4.6787E-032
1,37,6.6164E-015,4.5899E-032
2,37,6.7297E-015,6.1019E-032
3,37,8.6817E-015,1.1360E-031
4,37,9.1588E-015,1.0495E-031
5,37,1.0682E-014,1.6487E-031
6,37,1.3331E-014,2.8796E-031
7,37,1.8483E-014,4.0872E-031
8,37,2.0916E-014,5.9279E-031
9,37,2.6724E-014,7.6668E-031
10,37,3.4083E-014,1.3985E-030
11,37,3.6537E-014,1.1715E-030
12,37,4.9567E-014,2.0135E-030
13,37,6.4033E-014,3.0977E-030
14,37,8.2779E-014,4.3123E-030
15,37,1.0627E-013,7.1937E-030
16,37,1.4006E-013,1.2466E-029
17,37,1.8227E-013,1.6177E-029
18,37,2.2041E-013,2.5523E-029
19,37,2.6054E-013,3.0359E-029
20,37,3.3817E-013,4.4651E-029
21,37,3.8212E-013,5.4771E-029
22,37,4.7907E-013,7.7562E-029
23,37,5.2336E-013,9.3149E-029
24,37,6.7984E-013,1.4568E-028
25,37,8.0729E-013,1.7950E-028
26,37,9.8107E-013,2.2941E-028
27,37,1.1585E-012,2.8075E-028
28,37,1.5006E-012,4.1947E-028
29,37,1.8485E-012,5.0074E-028
30,37,2.4212E-012,7.3147E-028
31,37,3.2860E-012,1.0924E-027
32,37,4.7829E-012,1.7366E-027
33,37,6.9574E-012,2.9202E-027
34,37,1.1409E-011,5.5746E-027
35,37,2.0949E-011,1.1850E-026
36,37,5.3755E-011,3.5277E-026
37,37,1.7664E-009,1.9708E-024
38,37,6.3661E-011,5.3962E-026
39,37,2.9374E-011,2.8901E-026
40,37,1.8396E-011,2.0761E-026
41,37,1.2388E-011,1.7263E-026
42,37,7.4819E-012,2.2458E-027
43,37,2.9350E-012,1.3121E-027

#ix=126,arr=2,vin=-4,rin=-3,rea=2,vex=-5,rex=-1,tt=10000,tr=10000,tv=0,
0,38,3.1922E-015,1.7393E-032
1,38,3.3485E-015,2.0593E-032
2,38,5.1086E-015,3.5307E-032
3,38,5.8516E-015,7.0131E-032
4,38,6.9487E-015,8.5106E-032
5,38,9.0379E-015,1.4269E-031
6,38,1.1576E-014,2.2664E-031
7,38,1.1854E-014,2.8263E-031
8,38,1.4628E-014,2.6898E-031
9,38,2.1075E-014,6.9498E-031
10,38,2.9652E-014,9.7237E-031
11,38,3.4984E-014,1.9909E-030
12,38,4.1472E-014,1.9464E-030
13,38,5.4598E-014,2.3577E-030
14,38,6.3007E-014,3.5259E-030
15,38,8.2689E-014,5.9453E-030
16,38,1.0876E-013,8.7565E-030
17,38,1.2360E-013,1.0406E-029
18,38,1.5997E-013,2.0369E-029
19,38,2.0159E-013,2.9515E-029
20,38,2.3869E-013,3.1839E-029
21,38,3.1924E-013,5.5386E-029
22,38,2.8663E-013,4.2957E-029
23,38,3.7393E-013,6.9211E-029
24,38,4.6836E-013,8.9597E-029
25,38,6.0746E-013,1.3455E-028
26,38,6.8977E-013,1.6177E-028
27,38,8.3924E-013,2.1125E-028
28,38,1.0276E-012,2.8139E-028
29,38,1.2373E-012,3.4914E-028
30,38,1.6873E-012,5.4195E-028
31,38,2.2240E-012,7.2771E-028
32,38,3.0690E-012,1.1257E-027
33,38,4.2908E-012,1.7425E-027
34,38,6.6294E-012,3.0394E-027
35,38,1.0432E-011,5.5393E-027
36,38,1.8928E-011,1.1689E-026
37,38,5.0705E-011,3.6638E-026
38,38,1.7482E-009,1.9281E-024
39,38,6.3972E-011,6.4755E-026
40,38,2.8626E-011,3.3785E-026
41,38,1.7290E-011,2.5024E-026
42,38,1.0368E-011,3.1833E-027
43,38,3.8569E-012,1.8211E-027

#ix=127,arr=2,vin=-4,rin=-3,rea=2,vex=-5,rex=-1,tt=10000,tr=10000,tv=0,
0,39,2.3025E-015,1.1889E-032
1,39,3.0350E-015,1.5447E-032
2,39,3.5541E-015,2.3605E-032
3,39,4.2027E-015,4.3007E-032
4,39,4.7982E-015,5.1675E-032
5,39,5.6690E-015,8.1511E-032
6,39,6.5028E-015,1.1369E-031
7,39,6.8712E-015,1.3196E-031
8,39,1.0690E-014,2.9794E-031
9,39,1.2391E-014,3.3925E-031
10,39,1.6118E-014,5.0846E-031
11,39,1.9958E-014,5.9242E-031
12,39,2.5654E-014,1.1015E-030
13,39,3.2486E-014,1.5490E-030
14,39,4.7188E-014,2.6120E-030
15,39,5.8512E-014,4.6192E-030
16,39,7.6838E-014,6.5905E-030
17,39,8.2615E-014,6.9486E-030
18,39,9.5081E-014,1.0410E-029
19,39,1.4342E-013,2.0789E-029
20,39,1.6261E-013,2.3130E-029
21,39,1.7519E-013,2.9939E-029
22,39,2.1593E-013,4.0537E-029
23,39,2.6069E-013,4.7265E-029
24,39,3.0913E-013,6.1234E-029
25,39,3.3297E-013,6.4603E-029
26,39,4.4069E-013,9.9610E-029
27,39,5.5646E-013,1.3798E-028
28,39,6.6004E-013,1.7741E-028
29,39,8.1418E-013,2.3928E-028
30,39,1.0723E-012,3.4878E-028
31,39,1.3567E-012,4.5696E-028
32,39,1.8743E-012,6.5434E-028
33,39,2.4962E-012,9.4250E-028
34,39,3.7944E-012,1.7193E-027
35,39,5.7448E-012,2.7661E-027
36,39,9.2062E-012,5.3918E-027
37,39,1.7579E-011,1.2153E-026
38,39,4.7434E-011,3.8433E-026
39,39,1.7458E-009,1.9781E-024
40,39,6.4723E-011,7.9860E-026
41,39,2.9090E-011,4.5476E-026
42,39,1.5896E-011,5.0639E-027
43,39,5.5370E-012,2.7401E-027

#ix=128,arr=2,vin=-4,rin=-3,rea=2,vex=-5,rex=-1,tt=10000,tr=10000,tv=0,
0,40,1.5100E-015,8.3884E-033
1,40,1.3611E-015,4.1815E-033
2,40,1.6901E-015,1.0159E-032
3,40,2.8070E-015,2.4294E-032
4,40,2.2221E-015,1.4655E-032
5,40,4.0717E-015,7.7952E-032
6,40,4.5836E-015,7.5041E-032
7,40,4.7709E-015,8.2010E-032
8,40,8.0916E-015,2.2288E-031
9,40,8.9278E-015,2.1050E-031
10,40,1.1484E-014,3.3935E-031
11,40,1.1842E-014,3.3414E-031
12,40,1.8130E-014,6.9056E-031
13,40,2.0578E-014,1.0358E-030
14,40,3.2207E-014,2.1523E-030
15,40,3.5135E-014,2.7395E-030
16,40,5.2165E-014,5.8801E-030
17,40,5.4728E-014,5.4224E-030
18,40,5.6415E-014,5.6683E-030
19,40,7.3818E-014,8.2222E-030
20,40,8.2518E-014,9.2651E-030
21,40,1.0657E-013,1.5825E-029
22,40,1.2403E-013,1.8936E-029
23,40,1.6650E-013,3.3726E-029
24,40,1.6430E-013,2.6256E-029
25,40,1.9066E-013,3.8287E-029
26,40,2.3723E-013,4.8198E-029
27,40,3.0876E-013,8.3056E-029
28,40,4.1138E-013,1.1086E-028
29,40,4.6591E-013,1.4012E-028
30,40,5.5004E-013,1.5573E-028
31,40,7.4867E-013,2.2801E-028
32,40,9.7568E-013,3.3461E-028
33,40,1.3896E-012,5.3671E-028
34,40,1.9381E-012,7.8510E-028
35,40,2.9999E-012,1.4122E-027
36,40,4.5889E-012,2.4673E-027
37,40,8.0099E-012,5.1027E-027
38,40,1.5243E-011,1.1657E-026
39,40,4.4854E-011,4.2654E-026
40,40,1.7336E-009,2.1994E-024
41,40,6.5754E-011,1.0533E-025
42,40,2.8965E-011,9.7268E-027
43,40,8.6789E-012,4.4521E-027

#ix=129,arr=2,vin=-4,rin=-3,rea=2,vex=-5,rex=-1,tt=10000,tr=10000,tv=0,
0,41,1.0398E-015,5.4567E-033
1,41,9.9400E-016,3.5714E-033
2,41,9.4782E-016,2.8484E-033
3,41,1.3373E-015,1.2281E-032
4,41,1.9869E-015,3.9193E-032
5,41,3.1095E-015,7.0154E-032
6,41,1.9636E-015,1.7861E-032
7,41,3.3127E-015,4.7911E-032
8,41,4.4883E-015,1.1853E-031
9,41,4.8151E-015,8.2797E-032
10,41,5.9460E-015,1.7415E-031
11,41,6.7928E-015,1.5979E-031
12,41,7.1043E-015,2.0803E-031
13,41,8.3763E-015,2.8131E-031
14,41,1.2174E-014,4.8665E-031
15,41,2.0404E-014,1.6059E-030
16,41,2.4003E-014,2.1989E-030
17,41,2.9041E-014,2.1682E-030
18,41,2.9942E-014,2.6736E-030
19,41,3.5249E-014,3.6410E-030
20,41,3.9850E-014,4.0252E-030
21,41,5.9447E-014,8.9979E-030
22,41,5.7277E-014,9.2668E-030
23,41,5.7173E-014,9.1252E-030
24,41,8.4393E-014,1.7449E-029
25,41,1.1488E-013,2.9362E-029
26,41,1.5115E-013,3.8993E-029
27,41,1.2956E-013,2.7317E-029
28,41,2.0360E-013,6.0693E-029
29,41,2.4565E-013,7.6549E-029
30,41,2.8115E-013,8.2436E-029
31,41,3.4607E-013,1.0905E-028
32,41,4.5480E-013,1.4268E-028
33,41,6.0658E-013,2.2045E-028
34,41,9.2488E-013,3.6888E-028
35,41,1.4040E-012,6.2903E-028
36,41,2.1511E-012,1.1452E-027
37,41,3.1341E-012,1.8054E-027
38,41,5.6107E-012,3.8829E-027
39,41,1.2431E-011,1.0866E-026
40,41,3.8742E-011,4.2757E-026
41,41,1.7305E-009,2.6491E-024
42,41,7.8862E-011,3.1599E-026
43,41,1.6397E-011,8.9163E-027

#ix=130,arr=2,vin=-4,rin=-3,rea=2,vex=-5,rex=-1,tt=10000,tr=10000,tv=0,
0,42,5.6583E-016,2.4604E-033
1,42,5.5371E-016,9.8853E-034
2,42,4.5958E-016,1.0819E-033
3,42,6.2474E-016,3.6482E-033
4,42,5.2685E-016,3.5883E-033
5,42,4.9365E-016,2.3923E-033
6,42,9.8874E-016,1.8240E-032
7,42,1.1173E-015,1.8347E-032
8,42,1.4774E-015,1.9253E-032
9,42,1.5132E-015,1.6808E-032
10,42,2.9342E-015,7.2207E-032
11,42,2.9479E-015,5.3658E-032
12,42,2.2755E-015,4.8361E-032
13,42,4.2805E-015,1.6894E-031
14,42,5.2668E-015,2.0333E-031
15,42,7.8385E-015,7.9497E-031
16,42,7.6675E-015,4.9479E-031
17,42,6.2486E-015,3.2402E-031
18,42,1.1935E-014,8.6437E-031
19,42,1.4708E-014,1.2553E-030
20,42,1.7144E-014,1.4974E-030
21,42,1.7169E-014,1.9343E-030
22,42,1.8338E-014,2.4933E-030
23,42,2.6452E-014,5.1398E-030
24,42,2.9908E-014,4.4760E-030
25,42,3.7686E-014,6.2193E-030
26,42,3.4426E-014,5.0686E-030
27,42,5.1250E-014,1.0628E-029
28,42,6.1832E-014,1.9825E-029
29,42,7.0351E-014,2.0304E-029
30,42,1.0719E-013,3.7370E-029
31,42,1.1374E-013,3.0863E-029
32,42,1.4540E-013,4.4027E-029
33,42,1.7776E-013,5.9523E-029
34,42,2.4414E-013,9.5837E-029
35,42,4.2254E-013,1.5542E-028
36,42,5.9302E-013,2.6463E-028
37,42,8.5894E-013,4.1871E-028
38,42,1.6199E-012,1.0147E-027
39,42,2.9953E-012,2.2677E-027
40,42,7.7172E-012,7.6105E-027
41,42,3.0402E-011,4.2314E-026
42,42,1.6366E-009,9.9999E-099
43,42,5.6517E-011,4.1784E-026

#ix=131,arr=2,vin=-4,rin=-3,rea=2,vex=-5,rex=-1,tt=10000,tr=10000,tv=0,
0,43,7.8952E-017,3.3772E-034
1,43,9.9160E-017,1.6400E-034
2,43,2.0662E-016,1.3580E-033
3,43,3.7108E-016,5.7366E-033
4,43,1.8917E-016,8.1696E-034
5,43,6.6013E-016,1.6541E-032
6,43,2.4286E-016,9.5100E-034
7,43,1.9941E-015,4.6437E-032
8,43,2.3007E-015,1.5293E-031
9,43,2.4448E-016,9.5396E-034
10,43,2.3596E-015,1.3641E-031
11,43,5.2309E-016,5.7608E-033
12,43,7.3308E-016,7.7795E-033
13,43,2.4938E-015,9.1508E-032
14,43,1.9220E-015,6.6304E-032
15,43,1.4555E-015,2.3967E-032
16,43,8.2722E-016,2.7153E-032
17,43,2.1148E-015,1.1441E-031
18,43,4.6322E-015,4.6483E-031
19,43,9.6114E-016,1.4900E-032
20,43,2.4556E-015,1.3566E-031
21,43,3.5057E-015,1.9064E-031
22,43,3.0354E-015,1.8778E-031
23,43,4.2776E-015,2.9249E-031
24,43,2.8466E-015,1.6525E-031
25,43,4.1748E-015,5.2503E-031
26,43,8.3946E-015,8.1563E-031
27,43,1.9755E-014,6.6706E-030
28,43,1.8015E-014,5.0104E-030
29,43,1.2312E-014,4.2701E-030
30,43,1.1521E-014,3.1598E-030
31,43,1.8073E-014,5.0744E-030
32,43,2.1797E-014,8.8747E-030
33,43,2.0218E-014,6.3986E-030
34,43,2.5543E-014,5.7414E-030
35,43,3.8099E-014,1.5764E-029
36,43,5.7621E-014,2.7960E-029
37,43,9.4080E-014,4.0010E-029
38,43,1.1056E-013,5.6596E-029
39,43,2.4303E-013,1.5795E-028
40,43,5.2953E-013,4.4118E-028
41,43,1.7708E-012,1.7776E-027
42,43,1.3752E-011,5.2741E-027
43,43,1.5991E-009,9.9999E-099


#ix=132,arr=2,vin=-4,rin=-3,rea=2,vex=-5,rex=-1,tt=15000,tr=15000,tv=0,
0,0,2.9174E-009,3.3968E-025
1,0,4.6199E-011,5.1142E-027
2,0,1.7116E-011,1.7498E-027
3,0,1.0143E-011,1.1859E-027
4,0,6.9355E-012,7.9965E-028
5,0,5.4872E-012,6.2430E-028
6,0,4.6750E-012,5.3733E-028
7,0,4.3130E-012,5.2063E-028
8,0,3.9360E-012,4.6316E-028
9,0,3.7721E-012,4.2913E-028
10,0,3.5582E-012,3.8217E-028
11,0,3.5916E-012,4.0769E-028
12,0,3.5807E-012,4.1207E-028
13,0,3.7201E-012,4.1758E-028
14,0,3.7908E-012,4.4894E-028
15,0,3.8037E-012,4.4704E-028
16,0,3.8778E-012,4.7214E-028
17,0,3.8696E-012,4.7597E-028
18,0,4.0277E-012,4.9501E-028
19,0,4.1757E-012,5.3863E-028
20,0,4.2636E-012,5.5138E-028
21,0,4.2850E-012,5.8356E-028
22,0,4.4023E-012,6.1499E-028
23,0,4.4772E-012,6.5799E-028
24,0,4.4695E-012,6.6790E-028
25,0,4.5221E-012,6.9597E-028
26,0,4.4383E-012,7.2721E-028
27,0,4.4534E-012,7.5994E-028
28,0,4.4290E-012,8.1371E-028
29,0,4.3696E-012,8.5179E-028
30,0,4.2629E-012,8.7155E-028
31,0,4.0749E-012,8.9000E-028
32,0,3.9107E-012,9.0863E-028
33,0,3.8340E-012,9.9176E-028
34,0,3.5448E-012,9.8116E-028
35,0,3.3947E-012,1.0770E-027
36,0,3.2420E-012,1.1365E-027
37,0,2.8419E-012,1.0436E-027
38,0,2.5719E-012,1.0488E-027
39,0,2.3902E-012,1.1177E-027
40,0,2.0487E-012,1.0853E-027
41,0,1.8509E-012,1.2451E-027
42,0,1.5107E-012,2.2375E-028
43,0,9.1809E-013,1.9237E-028

#ix=133,arr=2,vin=-4,rin=-3,rea=2,vex=-5,rex=-1,tt=15000,tr=15000,tv=0,
0,1,4.0353E-011,4.1040E-027
1,1,2.8652E-009,3.6753E-025
2,1,4.9946E-011,6.0287E-027
3,1,2.0063E-011,2.5659E-027
4,1,1.2028E-011,1.5061E-027
5,1,8.2454E-012,9.9775E-028
6,1,6.4735E-012,7.6663E-028
7,1,5.5634E-012,6.8057E-028
8,1,5.0975E-012,6.2892E-028
9,1,4.6842E-012,5.6668E-028
10,1,4.5301E-012,5.5402E-028
11,1,4.2350E-012,5.1448E-028
12,1,4.1364E-012,5.0497E-028
13,1,4.1119E-012,5.0682E-028
14,1,4.0110E-012,5.0183E-028
15,1,4.0232E-012,5.2464E-028
16,1,4.0190E-012,5.2759E-028
17,1,4.0296E-012,5.5031E-028
18,1,4.0442E-012,5.5381E-028
19,1,3.9559E-012,5.4757E-028
20,1,3.9748E-012,5.7481E-028
21,1,3.8968E-012,5.5954E-028
22,1,3.8613E-012,5.6793E-028
23,1,3.8844E-012,5.9422E-028
24,1,3.7824E-012,5.9647E-028
25,1,3.8821E-012,6.6289E-028
26,1,3.7128E-012,6.6058E-028
27,1,3.6995E-012,6.5494E-028
28,1,3.6869E-012,7.1448E-028
29,1,3.6431E-012,7.3954E-028
30,1,3.5350E-012,7.4403E-028
31,1,3.3897E-012,7.6806E-028
32,1,3.2495E-012,7.8166E-028
33,1,3.1065E-012,7.8290E-028
34,1,2.9124E-012,7.9536E-028
35,1,2.9336E-012,9.0737E-028
36,1,2.8228E-012,9.5735E-028
37,1,2.6245E-012,9.4396E-028
38,1,2.3607E-012,9.2052E-028
39,1,2.1146E-012,9.1508E-028
40,1,1.8819E-012,9.7743E-028
41,1,1.6657E-012,9.7403E-028
42,1,1.4652E-012,2.0448E-028
43,1,8.8986E-013,1.8848E-028

#ix=134,arr=2,vin=-4,rin=-3,rea=2,vex=-5,rex=-1,tt=15000,tr=15000,tv=0,
0,2,1.3247E-011,1.1189E-027
1,2,4.4335E-011,4.9752E-027
2,2,2.8142E-009,3.4139E-025
3,2,5.2245E-011,7.7858E-027
4,2,2.1881E-011,2.9573E-027
5,2,1.3330E-011,1.7291E-027
6,2,9.5616E-012,1.2178E-027
7,2,7.3349E-012,9.1206E-028
8,2,6.1908E-012,7.6587E-028
9,2,5.5245E-012,6.9278E-028
10,2,5.0697E-012,6.4787E-028
11,2,4.8127E-012,6.1560E-028
12,2,4.4414E-012,5.8169E-028
13,2,4.3588E-012,5.6839E-028
14,2,4.1506E-012,5.1813E-028
15,2,4.0966E-012,5.4158E-028
16,2,4.0365E-012,5.5136E-028
17,2,4.0345E-012,5.5340E-028
18,2,3.8519E-012,5.3031E-028
19,2,4.0020E-012,5.8558E-028
20,2,3.8626E-012,5.7840E-028
21,2,3.8068E-012,5.7175E-028
22,2,3.7034E-012,5.6816E-028
23,2,3.6526E-012,5.7052E-028
24,2,3.6434E-012,5.9056E-028
25,2,3.6062E-012,6.3111E-028
26,2,3.5714E-012,6.4114E-028
27,2,3.3777E-012,6.3634E-028
28,2,3.2842E-012,6.2181E-028
29,2,3.3037E-012,6.8485E-028
30,2,3.1766E-012,6.9724E-028
31,2,3.1378E-012,7.2573E-028
32,2,3.0714E-012,7.6869E-028
33,2,2.9364E-012,7.6481E-028
34,2,2.7257E-012,7.8055E-028
35,2,2.6114E-012,7.9698E-028
36,2,2.6146E-012,8.8892E-028
37,2,2.4255E-012,8.8177E-028
38,2,2.1823E-012,8.4910E-028
39,2,2.0719E-012,9.0826E-028
40,2,1.8187E-012,9.0201E-028
41,2,1.6105E-012,9.6264E-028
42,2,1.4029E-012,1.8951E-028
43,2,8.2066E-013,1.5890E-028

#ix=135,arr=2,vin=-4,rin=-3,rea=2,vex=-5,rex=-1,tt=15000,tr=15000,tv=0,
0,3,6.6027E-012,5.1110E-028
1,3,1.5443E-011,1.4178E-027
2,3,4.6124E-011,5.5222E-027
3,3,2.3196E-009,4.1889E-025
4,3,5.3487E-011,8.1693E-027
5,3,2.3295E-011,3.2883E-027
6,3,1.4404E-011,1.9443E-027
7,3,1.0273E-011,1.3351E-027
8,3,7.9800E-012,1.0458E-027
9,3,6.7882E-012,9.1098E-028
10,3,5.8199E-012,7.5947E-028
11,3,5.2279E-012,6.7314E-028
12,3,4.8679E-012,6.3365E-028
13,3,4.6611E-012,6.1005E-028
14,3,4.4871E-012,5.9904E-028
15,3,4.2912E-012,5.7953E-028
16,3,4.1287E-012,5.5346E-028
17,3,4.0335E-012,5.6599E-028
18,3,3.9171E-012,5.5271E-028
19,3,3.9147E-012,5.6215E-028
20,3,3.8997E-012,5.9889E-028
21,3,3.8364E-012,5.9064E-028
22,3,3.8062E-012,6.0930E-028
23,3,3.7032E-012,5.8367E-028
24,3,3.5704E-012,5.8500E-028
25,3,3.4533E-012,6.0412E-028
26,3,3.2962E-012,5.9277E-028
27,3,3.2422E-012,6.0879E-028
28,3,3.3113E-012,6.5251E-028
29,3,3.1433E-012,6.4848E-028
30,3,3.0306E-012,6.7267E-028
31,3,2.9701E-012,6.7867E-028
32,3,3.0348E-012,7.5093E-028
33,3,2.8116E-012,7.5920E-028
34,3,2.7318E-012,7.9969E-028
35,3,2.5589E-012,8.1772E-028
36,3,2.5203E-012,8.6127E-028
37,3,2.3734E-012,8.8950E-028
38,3,2.1990E-012,8.6734E-028
39,3,1.9860E-012,8.4849E-028
40,3,1.8596E-012,9.0644E-028
41,3,1.6732E-012,1.0631E-027
42,3,1.3980E-012,1.8838E-028
43,3,7.8432E-013,1.5306E-028

#ix=136,arr=2,vin=-4,rin=-3,rea=2,vex=-5,rex=-1,tt=15000,tr=15000,tv=0,
0,4,4.0829E-012,2.8483E-028
1,4,8.0578E-012,6.5428E-028
2,4,1.6809E-011,1.6773E-027
3,4,4.7833E-011,6.9242E-027
4,4,2.2980E-009,4.0235E-025
5,4,5.5254E-011,8.6585E-027
6,4,2.4202E-011,3.5638E-027
7,4,1.4953E-011,2.0869E-027
8,4,1.0779E-011,1.4691E-027
9,4,8.3662E-012,1.1138E-027
10,4,6.9909E-012,9.2054E-028
11,4,5.8871E-012,7.7081E-028
12,4,5.4258E-012,7.2099E-028
13,4,5.0074E-012,6.6352E-028
14,4,4.7753E-012,6.3960E-028
15,4,4.3813E-012,5.9429E-028
16,4,4.2538E-012,5.9091E-028
17,4,4.0998E-012,5.7700E-028
18,4,3.9498E-012,5.5644E-028
19,4,3.9440E-012,5.6847E-028
20,4,3.8628E-012,5.8679E-028
21,4,3.7183E-012,5.5259E-028
22,4,3.7122E-012,5.7722E-028
23,4,3.5301E-012,5.6419E-028
24,4,3.4657E-012,5.7978E-028
25,4,3.4144E-012,5.9242E-028
26,4,3.2518E-012,5.9192E-028
27,4,3.2368E-012,6.1025E-028
28,4,3.1067E-012,6.1856E-028
29,4,2.9934E-012,6.2442E-028
30,4,2.9670E-012,6.5525E-028
31,4,2.9027E-012,6.7968E-028
32,4,2.7686E-012,7.0972E-028
33,4,2.6133E-012,7.0878E-028
34,4,2.7285E-012,8.0307E-028
35,4,2.5944E-012,8.8177E-028
36,4,2.3139E-012,8.0358E-028
37,4,2.3225E-012,8.6113E-028
38,4,2.1671E-012,8.3599E-028
39,4,1.9886E-012,8.9005E-028
40,4,1.8282E-012,9.2425E-028
41,4,1.7185E-012,1.0880E-027
42,4,1.3785E-012,1.9191E-028
43,4,7.9620E-013,1.6460E-028

#ix=137,arr=2,vin=-4,rin=-3,rea=2,vex=-5,rex=-1,tt=15000,tr=15000,tv=0,
0,5,2.7605E-012,1.6631E-028
1,5,4.9496E-012,3.6991E-028
2,5,8.9130E-012,7.7014E-028
3,5,1.8251E-011,2.2553E-027
4,5,4.9026E-011,7.2838E-027
5,5,2.2822E-009,4.3380E-025
6,5,5.6215E-011,9.0481E-027
7,5,2.5056E-011,3.7999E-027
8,5,1.5557E-011,2.2578E-027
9,5,1.1243E-011,1.5940E-027
10,5,8.7295E-012,1.1943E-027
11,5,7.3322E-012,1.0041E-027
12,5,6.3259E-012,8.6613E-028
13,5,5.5970E-012,7.6325E-028
14,5,5.1012E-012,6.9567E-028
15,5,4.9522E-012,6.9751E-028
16,5,4.4784E-012,6.1904E-028
17,5,4.2655E-012,5.9914E-028
18,5,4.0853E-012,5.9309E-028
19,5,4.0428E-012,6.0813E-028
20,5,3.8536E-012,5.7513E-028
21,5,3.8935E-012,6.0575E-028
22,5,3.7083E-012,5.8873E-028
23,5,3.4447E-012,5.5406E-028
24,5,3.5628E-012,6.1901E-028
25,5,3.3720E-012,5.8466E-028
26,5,3.3520E-012,6.0864E-028
27,5,3.2329E-012,5.9372E-028
28,5,3.2301E-012,6.7381E-028
29,5,2.9874E-012,6.3740E-028
30,5,2.9415E-012,6.7381E-028
31,5,2.8864E-012,6.8272E-028
32,5,2.7896E-012,7.3107E-028
33,5,2.6064E-012,7.0031E-028
34,5,2.5074E-012,7.2145E-028
35,5,2.4433E-012,7.9274E-028
36,5,2.4018E-012,8.3922E-028
37,5,2.2745E-012,8.1188E-028
38,5,2.0991E-012,8.1842E-028
39,5,2.0735E-012,9.4462E-028
40,5,1.8984E-012,1.0338E-027
41,5,1.8195E-012,1.2149E-027
42,5,1.3520E-012,1.9327E-028
43,5,7.7623E-013,1.5150E-028

#ix=138,arr=2,vin=-4,rin=-3,rea=2,vex=-5,rex=-1,tt=15000,tr=15000,tv=0,
0,6,2.0901E-012,1.1893E-028
1,6,3.3609E-012,2.2233E-028
2,6,5.4283E-012,4.2296E-028
3,6,9.7577E-012,1.0483E-027
4,6,1.9062E-011,2.4579E-027
5,6,4.9720E-011,7.5188E-027
6,6,2.2635E-009,4.3577E-025
7,6,5.6124E-011,8.9762E-027
8,6,2.5371E-011,3.9613E-027
9,6,1.6187E-011,2.4167E-027
10,6,1.1452E-011,1.6462E-027
11,6,9.0068E-012,1.2441E-027
12,6,7.3417E-012,1.0116E-027
13,6,6.5166E-012,8.8681E-028
14,6,5.7655E-012,7.9421E-028
15,6,5.2603E-012,7.4628E-028
16,6,4.8918E-012,7.1829E-028
17,6,4.6048E-012,6.7198E-028
18,6,4.3886E-012,6.4533E-028
19,6,4.1804E-012,6.0435E-028
20,6,3.8849E-012,5.7336E-028
21,6,3.8825E-012,6.0859E-028
22,6,3.8525E-012,6.2566E-028
23,6,3.6828E-012,6.1957E-028
24,6,3.5166E-012,5.8961E-028
25,6,3.5232E-012,6.1647E-028
26,6,3.4153E-012,6.3709E-028
27,6,3.2736E-012,6.2493E-028
28,6,3.2116E-012,6.5599E-028
29,6,2.9436E-012,6.2356E-028
30,6,2.9781E-012,6.8837E-028
31,6,2.8174E-012,6.6102E-028
32,6,2.7390E-012,6.9088E-028
33,6,2.5517E-012,6.8806E-028
34,6,2.4699E-012,7.2266E-028
35,6,2.4669E-012,7.7846E-028
36,6,2.4163E-012,8.4502E-028
37,6,2.2033E-012,7.7625E-028
38,6,2.1269E-012,8.4875E-028
39,6,2.0585E-012,9.3064E-028
40,6,1.8297E-012,8.9615E-028
41,6,1.6458E-012,9.5059E-028
42,6,1.3029E-012,1.8087E-028
43,6,7.4431E-013,1.3829E-028

#ix=139,arr=2,vin=-4,rin=-3,rea=2,vex=-5,rex=-1,tt=15000,tr=15000,tv=0,
0,7,1.6807E-012,8.7213E-029
1,7,2.4916E-012,1.5348E-028
2,7,3.8008E-012,2.8580E-028
3,7,6.2149E-012,6.0591E-028
4,7,1.0421E-011,1.1906E-027
5,7,1.9455E-011,2.5720E-027
6,7,5.0617E-011,7.8098E-027
7,7,2.2472E-009,4.2858E-025
8,7,5.7218E-011,9.3151E-027
9,7,2.5505E-011,4.0398E-027
10,7,1.6366E-011,2.4773E-027
11,7,1.1887E-011,1.7380E-027
12,7,9.2668E-012,1.3273E-027
13,7,7.7845E-012,1.0931E-027
14,7,6.5688E-012,9.1501E-028
15,7,5.9000E-012,8.4727E-028
16,7,5.4070E-012,8.0183E-028
17,7,4.8502E-012,6.9770E-028
18,7,4.5721E-012,6.7953E-028
19,7,4.3045E-012,6.4648E-028
20,7,4.1153E-012,6.3158E-028
21,7,3.9236E-012,6.2407E-028
22,7,3.8369E-012,6.1549E-028
23,7,3.7635E-012,6.3642E-028
24,7,3.5700E-012,6.0208E-028
25,7,3.5258E-012,6.3465E-028
26,7,3.4355E-012,6.3136E-028
27,7,3.3305E-012,6.5341E-028
28,7,3.2419E-012,6.4988E-028
29,7,3.0268E-012,6.4049E-028
30,7,2.9023E-012,6.5578E-028
31,7,2.8392E-012,6.6106E-028
32,7,2.7752E-012,7.1657E-028
33,7,2.5918E-012,6.9632E-028
34,7,2.6125E-012,8.1688E-028
35,7,2.6286E-012,8.7626E-028
36,7,2.3917E-012,8.5225E-028
37,7,2.2807E-012,8.9186E-028
38,7,2.1932E-012,8.7687E-028
39,7,1.9723E-012,8.7659E-028
40,7,1.7182E-012,8.2161E-028
41,7,1.6363E-012,1.0262E-027
42,7,1.2973E-012,1.8002E-028
43,7,7.3053E-013,1.3954E-028

#ix=140,arr=2,vin=-4,rin=-3,rea=2,vex=-5,rex=-1,tt=15000,tr=15000,tv=0,
0,8,1.3321E-012,5.9726E-029
1,8,1.9406E-012,1.1450E-028
2,8,2.8076E-012,1.9740E-028
3,8,4.2630E-012,3.8954E-028
4,8,6.5438E-012,6.6066E-028
5,8,1.0613E-011,1.2251E-027
6,8,1.9523E-011,2.6444E-027
7,8,5.1276E-011,7.9765E-027
8,8,2.2318E-009,4.3505E-025
9,8,5.7189E-011,9.3794E-027
10,8,2.5744E-011,4.0641E-027
11,8,1.6603E-011,2.6051E-027
12,8,1.1741E-011,1.7621E-027
13,8,9.4582E-012,1.3603E-027
14,8,7.9214E-012,1.1448E-027
15,8,6.8390E-012,9.9486E-028
16,8,6.0144E-012,8.7434E-028
17,8,5.4731E-012,7.9851E-028
18,8,5.0360E-012,7.4242E-028
19,8,4.6419E-012,6.9054E-028
20,8,4.4518E-012,6.8532E-028
21,8,4.3141E-012,6.8216E-028
22,8,3.9538E-012,6.2847E-028
23,8,3.8472E-012,6.3176E-028
24,8,3.7218E-012,6.3737E-028
25,8,3.5138E-012,6.1895E-028
26,8,3.4895E-012,6.4247E-028
27,8,3.4683E-012,6.8501E-028
28,8,3.3171E-012,6.7914E-028
29,8,3.0657E-012,6.4713E-028
30,8,2.9813E-012,6.7226E-028
31,8,2.8295E-012,6.4510E-028
32,8,2.7386E-012,6.8040E-028
33,8,2.6832E-012,7.2960E-028
34,8,2.6477E-012,7.7396E-028
35,8,2.4889E-012,7.9335E-028
36,8,2.4891E-012,8.7611E-028
37,8,2.2638E-012,7.8695E-028
38,8,2.1939E-012,8.9242E-028
39,8,2.0841E-012,9.1579E-028
40,8,1.8405E-012,9.0145E-028
41,8,1.5878E-012,9.4891E-028
42,8,1.2566E-012,1.7311E-028
43,8,6.8910E-013,1.3515E-028

#ix=141,arr=2,vin=-4,rin=-3,rea=2,vex=-5,rex=-1,tt=15000,tr=15000,tv=0,
0,9,1.1418E-012,5.1620E-029
1,9,1.6567E-012,9.0627E-029
2,9,2.2482E-012,1.4723E-028
3,9,3.1212E-012,2.6715E-028
4,9,4.4763E-012,4.2074E-028
5,9,6.8017E-012,7.1327E-028
6,9,1.1226E-011,1.3670E-027
7,9,2.0201E-011,2.8216E-027
8,9,5.1757E-011,8.1500E-027
9,9,2.2178E-009,4.3861E-025
10,9,5.8259E-011,9.6541E-027
11,9,2.5944E-011,4.2294E-027
12,9,1.6561E-011,2.6115E-027
13,9,1.2344E-011,1.8911E-027
14,9,9.6417E-012,1.4503E-027
15,9,7.8813E-012,1.1540E-027
16,9,6.9881E-012,1.0539E-027
17,9,6.0240E-012,9.0759E-028
18,9,5.3632E-012,7.9776E-028
19,9,5.0958E-012,7.8156E-028
20,9,4.8322E-012,7.7434E-028
21,9,4.4884E-012,7.1546E-028
22,9,4.3031E-012,7.0143E-028
23,9,4.0280E-012,6.6584E-028
24,9,3.8602E-012,6.5845E-028
25,9,3.7913E-012,6.9252E-028
26,9,3.6419E-012,6.9042E-028
27,9,3.6502E-012,7.1646E-028
28,9,3.3178E-012,6.6897E-028
29,9,3.2697E-012,6.9084E-028
30,9,3.0874E-012,6.8892E-028
31,9,3.0907E-012,7.4808E-028
32,9,2.8996E-012,7.5425E-028
33,9,2.8261E-012,7.8607E-028
34,9,2.6613E-012,7.7188E-028
35,9,2.6015E-012,8.3131E-028
36,9,2.4473E-012,8.5943E-028
37,9,2.3453E-012,8.7674E-028
38,9,2.1617E-012,8.2688E-028
39,9,2.0598E-012,8.7413E-028
40,9,1.9169E-012,1.0028E-027
41,9,1.6166E-012,1.0152E-027
42,9,1.2717E-012,1.7797E-028
43,9,7.0209E-013,1.4077E-028

#ix=142,arr=2,vin=-4,rin=-3,rea=2,vex=-5,rex=-1,tt=15000,tr=15000,tv=0,
0,10,1.0065E-012,4.1361E-029
1,10,1.4021E-012,7.2746E-029
2,10,1.7849E-012,1.0895E-028
3,10,2.3683E-012,1.8644E-028
4,10,3.1532E-012,2.7444E-028
5,10,4.7732E-012,4.7252E-028
6,10,7.0953E-012,7.8914E-028
7,10,1.1406E-011,1.4641E-027
8,10,2.0463E-011,2.9072E-027
9,10,5.2294E-011,8.3668E-027
10,10,2.2038E-009,4.3200E-025
11,10,5.8340E-011,9.7214E-027
12,10,2.6107E-011,4.3246E-027
13,10,1.6881E-011,2.6394E-027
14,10,1.2303E-011,1.9100E-027
15,10,9.7118E-012,1.4857E-027
16,10,8.2454E-012,1.2744E-027
17,10,6.9798E-012,1.0804E-027
18,10,6.0477E-012,9.1763E-028
19,10,5.6555E-012,8.8538E-028
20,10,5.1872E-012,8.2867E-028
21,10,4.8543E-012,7.8542E-028
22,10,4.6283E-012,7.8193E-028
23,10,4.2946E-012,7.2633E-028
24,10,4.1447E-012,7.1847E-028
25,10,3.9757E-012,7.2966E-028
26,10,3.8405E-012,7.1742E-028
27,10,3.7442E-012,7.3681E-028
28,10,3.5538E-012,7.3312E-028
29,10,3.3534E-012,7.3392E-028
30,10,3.3123E-012,7.5868E-028
31,10,3.2242E-012,7.8462E-028
32,10,3.0571E-012,7.6812E-028
33,10,2.8964E-012,8.0281E-028
34,10,2.6932E-012,8.0268E-028
35,10,2.6536E-012,8.6503E-028
36,10,2.5355E-012,8.9449E-028
37,10,2.5016E-012,9.3397E-028
38,10,2.2836E-012,8.9395E-028
39,10,2.1335E-012,1.0024E-027
40,10,1.9107E-012,1.0070E-027
41,10,1.5773E-012,1.0402E-027
42,10,1.2588E-012,1.8021E-028
43,10,6.6922E-013,1.2899E-028

#ix=143,arr=2,vin=-4,rin=-3,rea=2,vex=-5,rex=-1,tt=15000,tr=15000,tv=0,
0,11,8.6970E-013,3.5071E-029
1,11,1.1355E-012,5.8281E-029
2,11,1.5001E-012,8.7624E-029
3,11,1.9002E-012,1.4423E-028
4,11,2.5437E-012,2.0814E-028
5,11,3.4347E-012,3.1049E-028
6,11,4.9304E-012,5.0990E-028
7,11,7.3074E-012,8.2357E-028
8,11,1.1638E-011,1.5152E-027
9,11,2.0715E-011,3.0465E-027
10,11,5.2707E-011,8.4551E-027
11,11,2.1918E-009,4.5658E-025
12,11,5.8735E-011,9.9663E-027
13,11,2.6430E-011,4.3245E-027
14,11,1.7011E-011,2.7616E-027
15,11,1.2477E-011,2.0043E-027
16,11,9.9568E-012,1.5875E-027
17,11,8.3567E-012,1.3297E-027
18,11,7.1872E-012,1.1437E-027
19,11,6.2730E-012,1.0026E-027
20,11,5.8002E-012,9.4495E-028
21,11,5.2403E-012,8.5592E-028
22,11,4.8625E-012,8.1862E-028
23,11,4.5352E-012,7.6042E-028
24,11,4.2879E-012,7.3208E-028
25,11,4.1209E-012,7.5092E-028
26,11,4.0097E-012,7.3577E-028
27,11,3.9248E-012,7.7136E-028
28,11,3.7901E-012,7.9200E-028
29,11,3.5959E-012,7.6153E-028
30,11,3.3558E-012,7.7183E-028
31,11,3.2738E-012,7.9373E-028
32,11,3.0491E-012,7.8216E-028
33,11,2.8998E-012,7.7989E-028
34,11,2.8781E-012,8.6831E-028
35,11,2.8146E-012,9.0594E-028
36,11,2.6194E-012,9.3136E-028
37,11,2.5811E-012,9.9938E-028
38,11,2.3429E-012,9.3970E-028
39,11,2.1681E-012,9.6723E-028
40,11,1.8808E-012,9.2301E-028
41,11,1.6373E-012,1.0024E-027
42,11,1.3069E-012,1.9220E-028
43,11,6.7157E-013,1.3573E-028

#ix=144,arr=2,vin=-4,rin=-3,rea=2,vex=-5,rex=-1,tt=15000,tr=15000,tv=0,
0,12,7.6349E-013,2.9084E-029
1,12,1.0014E-012,4.6760E-029
2,12,1.2792E-012,6.9771E-029
3,12,1.6166E-012,1.1855E-028
4,12,2.0302E-012,1.5834E-028
5,12,2.6643E-012,2.2735E-028
6,12,3.6069E-012,3.4497E-028
7,12,5.1740E-012,5.3692E-028
8,12,7.5399E-012,8.9516E-028
9,12,1.1758E-011,1.5489E-027
10,12,2.0760E-011,3.0567E-027
11,12,5.2879E-011,8.5471E-027
12,12,2.1790E-009,4.5411E-025
13,12,5.8923E-011,9.8872E-027
14,12,2.6595E-011,4.4739E-027
15,12,1.6910E-011,2.8022E-027
16,12,1.2740E-011,2.0872E-027
17,12,1.0101E-011,1.6478E-027
18,12,8.3100E-012,1.3369E-027
19,12,7.1620E-012,1.1448E-027
20,12,6.4119E-012,1.0479E-027
21,12,5.7793E-012,9.5772E-028
22,12,5.1544E-012,8.3564E-028
23,12,4.9082E-012,8.3710E-028
24,12,4.5918E-012,7.9130E-028
25,12,4.4620E-012,8.4333E-028
26,12,4.2258E-012,8.0639E-028
27,12,4.0113E-012,7.9524E-028
28,12,3.9137E-012,8.0616E-028
29,12,3.7153E-012,8.3061E-028
30,12,3.5374E-012,7.9273E-028
31,12,3.4773E-012,8.5635E-028
32,12,3.3328E-012,8.7014E-028
33,12,3.3311E-012,9.6704E-028
34,12,3.0074E-012,9.1583E-028
35,12,2.7728E-012,8.8502E-028
36,12,2.9108E-012,1.0485E-027
37,12,2.5975E-012,9.5918E-028
38,12,2.3944E-012,9.3587E-028
39,12,2.1258E-012,9.5077E-028
40,12,1.9603E-012,1.0229E-027
41,12,1.6930E-012,1.0924E-027
42,12,1.3232E-012,1.9817E-028
43,12,6.7572E-013,1.3830E-028

#ix=145,arr=2,vin=-4,rin=-3,rea=2,vex=-5,rex=-1,tt=15000,tr=15000,tv=0,
0,13,7.0160E-013,2.5828E-029
1,13,8.7447E-013,3.8705E-029
2,13,1.0580E-012,5.3271E-029
3,13,1.3777E-012,9.4688E-029
4,13,1.6642E-012,1.1925E-028
5,13,2.1688E-012,1.7526E-028
6,13,2.8119E-012,2.5197E-028
7,13,3.8275E-012,3.8091E-028
8,13,5.3272E-012,5.7256E-028
9,13,7.7413E-012,9.3113E-028
10,13,1.1909E-011,1.5841E-027
11,13,2.1224E-011,3.1895E-027
12,13,5.3862E-011,8.8866E-027
13,13,2.1663E-009,4.5835E-025
14,13,5.9181E-011,1.0166E-026
15,13,2.6403E-011,4.5536E-027
16,13,1.6977E-011,2.8486E-027
17,13,1.2648E-011,2.0987E-027
18,13,1.0120E-011,1.7000E-027
19,13,8.2962E-012,1.3903E-027
20,13,7.2595E-012,1.2081E-027
21,13,6.3221E-012,1.0526E-027
22,13,5.7750E-012,9.6309E-028
23,13,5.3213E-012,9.4035E-028
24,13,5.0699E-012,8.9903E-028
25,13,4.7735E-012,8.7937E-028
26,13,4.4059E-012,8.1994E-028
27,13,4.2898E-012,8.4346E-028
28,13,4.1892E-012,8.7158E-028
29,13,3.9493E-012,8.6131E-028
30,13,3.9128E-012,9.3339E-028
31,13,3.6573E-012,9.0360E-028
32,13,3.5532E-012,9.5956E-028
33,13,3.3898E-012,9.5892E-028
34,13,3.3139E-012,1.0463E-027
35,13,3.1102E-012,1.0376E-027
36,13,2.9653E-012,1.0696E-027
37,13,2.8155E-012,1.0747E-027
38,13,2.4825E-012,9.4971E-028
39,13,2.3009E-012,1.0353E-027
40,13,2.0552E-012,1.0982E-027
41,13,1.7028E-012,1.0843E-027
42,13,1.3509E-012,2.0123E-028
43,13,7.0509E-013,1.5280E-028

#ix=146,arr=2,vin=-4,rin=-3,rea=2,vex=-5,rex=-1,tt=15000,tr=15000,tv=0,
0,14,6.3287E-013,2.2103E-029
1,14,7.9751E-013,3.3686E-029
2,14,9.4881E-013,4.6344E-029
3,14,1.1726E-012,7.6861E-029
4,14,1.3372E-012,8.9903E-029
5,14,1.7656E-012,1.3417E-028
6,14,2.2312E-012,1.8862E-028
7,14,2.9044E-012,2.6508E-028
8,14,4.0084E-012,4.1310E-028
9,14,5.4512E-012,6.2205E-028
10,14,7.8767E-012,9.7432E-028
11,14,1.2073E-011,1.6713E-027
12,14,2.1331E-011,3.2951E-027
13,14,5.3646E-011,8.7122E-027
14,14,2.1578E-009,4.8276E-025
15,14,6.0243E-011,1.0600E-026
16,14,2.6911E-011,4.7122E-027
17,14,1.7202E-011,2.9649E-027
18,14,1.2754E-011,2.1793E-027
19,14,1.0031E-011,1.7030E-027
20,14,8.3688E-012,1.3905E-027
21,14,7.3186E-012,1.2533E-027
22,14,6.6908E-012,1.1644E-027
23,14,5.9841E-012,1.0330E-027
24,14,5.5466E-012,1.0070E-027
25,14,5.0058E-012,9.1677E-028
26,14,4.9167E-012,9.7860E-028
27,14,4.6320E-012,9.3497E-028
28,14,4.5650E-012,9.9233E-028
29,14,4.3230E-012,9.6853E-028
30,14,4.0907E-012,9.9041E-028
31,14,4.0670E-012,1.0339E-027
32,14,3.7804E-012,1.0170E-027
33,14,3.8827E-012,1.1501E-027
34,14,3.5002E-012,1.1344E-027
35,14,3.3219E-012,1.1157E-027
36,14,3.1655E-012,1.1430E-027
37,14,2.9486E-012,1.1179E-027
38,14,2.8008E-012,1.1907E-027
39,14,2.5976E-012,1.2194E-027
40,14,2.2107E-012,1.1866E-027
41,14,1.7771E-012,1.2049E-027
42,14,1.4154E-012,2.1871E-028
43,14,7.1361E-013,1.5108E-028

#ix=147,arr=2,vin=-4,rin=-3,rea=2,vex=-5,rex=-1,tt=15000,tr=15000,tv=0,
0,15,5.7860E-013,2.1250E-029
1,15,7.1504E-013,3.0715E-029
2,15,8.7272E-013,4.1897E-029
3,15,9.6527E-013,5.9455E-029
4,15,1.2226E-012,8.4713E-029
5,15,1.4651E-012,1.0863E-028
6,15,1.8179E-012,1.4448E-028
7,15,2.2492E-012,1.8905E-028
8,15,2.9690E-012,2.7999E-028
9,15,3.9808E-012,4.2558E-028
10,15,5.6379E-012,6.5470E-028
11,15,7.9892E-012,1.0066E-027
12,15,1.2275E-011,1.7390E-027
13,15,2.1400E-011,3.2664E-027
14,15,5.4625E-011,9.1722E-027
15,15,2.1480E-009,5.0400E-025
16,15,6.0028E-011,1.0738E-026
17,15,2.7275E-011,4.9111E-027
18,15,1.7320E-011,3.0518E-027
19,15,1.2637E-011,2.2003E-027
20,15,1.0322E-011,1.8094E-027
21,15,8.4882E-012,1.4638E-027
22,15,7.4512E-012,1.3030E-027
23,15,6.6258E-012,1.1927E-027
24,15,6.1876E-012,1.1413E-027
25,15,5.7015E-012,1.0931E-027
26,15,5.4859E-012,1.0887E-027
27,15,5.0406E-012,1.0338E-027
28,15,4.8722E-012,1.0458E-027
29,15,4.7343E-012,1.0647E-027
30,15,4.4066E-012,1.0640E-027
31,15,4.2725E-012,1.0783E-027
32,15,4.1121E-012,1.1174E-027
33,15,4.0240E-012,1.1967E-027
34,15,3.7446E-012,1.1907E-027
35,15,3.5429E-012,1.2182E-027
36,15,3.4674E-012,1.2902E-027
37,15,3.1911E-012,1.2300E-027
38,15,2.9199E-012,1.2404E-027
39,15,2.6898E-012,1.2496E-027
40,15,2.4038E-012,1.3260E-027
41,15,1.9878E-012,1.3604E-027
42,15,1.4919E-012,2.4204E-028
43,15,7.2509E-013,1.6549E-028

#ix=148,arr=2,vin=-4,rin=-3,rea=2,vex=-5,rex=-1,tt=15000,tr=15000,tv=0,
0,16,5.4242E-013,1.9023E-029
1,16,6.4405E-013,2.3757E-029
2,16,7.6319E-013,3.4178E-029
3,16,8.1402E-013,4.5978E-029
4,16,1.0439E-012,6.9088E-029
5,16,1.2298E-012,8.4182E-029
6,16,1.4742E-012,1.1304E-028
7,16,1.9247E-012,1.5714E-028
8,16,2.4206E-012,2.2468E-028
9,16,3.1224E-012,3.0694E-028
10,16,4.1630E-012,4.5107E-028
11,16,5.6944E-012,6.8039E-028
12,16,8.1829E-012,1.0825E-027
13,16,1.2372E-011,1.7297E-027
14,16,2.1689E-011,3.3910E-027
15,16,5.4227E-011,9.3505E-027
16,16,2.1390E-009,5.1358E-025
17,16,6.0494E-011,1.0949E-026
18,16,2.7162E-011,4.8881E-027
19,16,1.7508E-011,3.1491E-027
20,16,1.2912E-011,2.3032E-027
21,16,1.0504E-011,1.8755E-027
22,16,8.6765E-012,1.5697E-027
23,16,7.9012E-012,1.4358E-027
24,16,6.9065E-012,1.3096E-027
25,16,6.4906E-012,1.2613E-027
26,16,5.8900E-012,1.1872E-027
27,16,5.6466E-012,1.1834E-027
28,16,5.3071E-012,1.1851E-027
29,16,4.9592E-012,1.1373E-027
30,16,4.8784E-012,1.2110E-027
31,16,4.7186E-012,1.2726E-027
32,16,4.3744E-012,1.1903E-027
33,16,4.2168E-012,1.2590E-027
34,16,4.1001E-012,1.3036E-027
35,16,3.8836E-012,1.3678E-027
36,16,3.5306E-012,1.2889E-027
37,16,3.3949E-012,1.3559E-027
38,16,3.1388E-012,1.3368E-027
39,16,2.9191E-012,1.4247E-027
40,16,2.4260E-012,1.4119E-027
41,16,1.8885E-012,1.2317E-027
42,16,1.4804E-012,2.4428E-028
43,16,7.7609E-013,1.7444E-028

#ix=149,arr=2,vin=-4,rin=-3,rea=2,vex=-5,rex=-1,tt=15000,tr=15000,tv=0,
0,17,4.9313E-013,1.5882E-029
1,17,5.5265E-013,2.1375E-029
2,17,6.5104E-013,2.7941E-029
3,17,7.9091E-013,4.7403E-029
4,17,9.0684E-013,5.5455E-029
5,17,1.1046E-012,7.4960E-029
6,17,1.2684E-012,9.1951E-029
7,17,1.5717E-012,1.2431E-028
8,17,1.9673E-012,1.6501E-028
9,17,2.4641E-012,2.2972E-028
10,17,3.2354E-012,3.2409E-028
11,17,4.2562E-012,4.6554E-028
12,17,5.7578E-012,7.0569E-028
13,17,8.3138E-012,1.0985E-027
14,17,1.2531E-011,1.8218E-027
15,17,2.1932E-011,3.5508E-027
16,17,5.4849E-011,9.6009E-027
17,17,2.1312E-009,5.4824E-025
18,17,6.0451E-011,1.1121E-026
19,17,2.7358E-011,5.0572E-027
20,17,1.7780E-011,3.2740E-027
21,17,1.3234E-011,2.4057E-027
22,17,1.0792E-011,1.9806E-027
23,17,9.0983E-012,1.6652E-027
24,17,8.0784E-012,1.5703E-027
25,17,7.0628E-012,1.4000E-027
26,17,6.7311E-012,1.4169E-027
27,17,5.9908E-012,1.2294E-027
28,17,6.0179E-012,1.3920E-027
29,17,5.8220E-012,1.3971E-027
30,17,5.3015E-012,1.3111E-027
31,17,4.9136E-012,1.2872E-027
32,17,4.6917E-012,1.3317E-027
33,17,4.5721E-012,1.3935E-027
34,17,4.3998E-012,1.4348E-027
35,17,4.1557E-012,1.4796E-027
36,17,3.9162E-012,1.5316E-027
37,17,3.5494E-012,1.4237E-027
38,17,3.3232E-012,1.4729E-027
39,17,3.0103E-012,1.4791E-027
40,17,2.5492E-012,1.4752E-027
41,17,2.0249E-012,1.4599E-027
42,17,1.5278E-012,2.6433E-028
43,17,7.8592E-013,1.8622E-028

#ix=150,arr=2,vin=-4,rin=-3,rea=2,vex=-5,rex=-1,tt=15000,tr=15000,tv=0,
0,18,4.4878E-013,1.4193E-029
1,18,5.0260E-013,1.7966E-029
2,18,5.8771E-013,2.3836E-029
3,18,6.6637E-013,3.4950E-029
4,18,7.7463E-013,4.4320E-029
5,18,9.5760E-013,6.4369E-029
6,18,1.0975E-012,7.7487E-029
7,18,1.3490E-012,1.0512E-028
8,18,1.6405E-012,1.3397E-028
9,18,2.0861E-012,1.9177E-028
10,18,2.6165E-012,2.4828E-028
11,18,3.2854E-012,3.3949E-028
12,18,4.3493E-012,5.1510E-028
13,18,5.8303E-012,7.1302E-028
14,18,8.1864E-012,1.0774E-027
15,18,1.2663E-011,1.8997E-027
16,18,2.2029E-011,3.6260E-027
17,18,5.5193E-011,9.7534E-027
18,18,2.1246E-009,5.7997E-025
19,18,6.1450E-011,1.1569E-026
20,18,2.7685E-011,5.2238E-027
21,18,1.8030E-011,3.3773E-027
22,18,1.3525E-011,2.5219E-027
23,18,1.1051E-011,2.1263E-027
24,18,9.3028E-012,1.7967E-027
25,18,8.3693E-012,1.7234E-027
26,18,7.3404E-012,1.5453E-027
27,18,6.8984E-012,1.4965E-027
28,18,6.3808E-012,1.4757E-027
29,18,5.9713E-012,1.4436E-027
30,18,5.9456E-012,1.5538E-027
31,18,5.3124E-012,1.4266E-027
32,18,5.0965E-012,1.4844E-027
33,18,4.8499E-012,1.4950E-027
34,18,4.6614E-012,1.5785E-027
35,18,4.2529E-012,1.5175E-027
36,18,4.0890E-012,1.6444E-027
37,18,3.6841E-012,1.5743E-027
38,18,3.4345E-012,1.5781E-027
39,18,3.0038E-012,1.4910E-027
40,18,2.7804E-012,1.6584E-027
41,18,2.2078E-012,1.7133E-027
42,18,1.5923E-012,2.7681E-028
43,18,7.6412E-013,1.7189E-028

#ix=151,arr=2,vin=-4,rin=-3,rea=2,vex=-5,rex=-1,tt=15000,tr=15000,tv=0,
0,19,4.2541E-013,1.4540E-029
1,19,4.5616E-013,1.5200E-029
2,19,5.3633E-013,2.2375E-029
3,19,5.6608E-013,2.8068E-029
4,19,6.9866E-013,4.0277E-029
5,19,7.9774E-013,4.7180E-029
6,19,9.7363E-013,6.8425E-029
7,19,1.1110E-012,7.8669E-029
8,19,1.4385E-012,1.1647E-028
9,19,1.6650E-012,1.3891E-028
10,19,2.1493E-012,2.0351E-028
11,19,2.6252E-012,2.5949E-028
12,19,3.3876E-012,3.7508E-028
13,19,4.3507E-012,4.8257E-028
14,19,6.0330E-012,7.6411E-028
15,19,8.3728E-012,1.1634E-027
16,19,1.2653E-011,1.9494E-027
17,19,2.2453E-011,3.7659E-027
18,19,5.6302E-011,1.0210E-026
19,19,2.1212E-009,5.9344E-025
20,19,6.2012E-011,1.1940E-026
21,19,2.8450E-011,5.4897E-027
22,19,1.8282E-011,3.5403E-027
23,19,1.4001E-011,2.7439E-027
24,19,1.1243E-011,2.2417E-027
25,19,9.4681E-012,1.9370E-027
26,19,8.4379E-012,1.7901E-027
27,19,7.6979E-012,1.7329E-027
28,19,7.1136E-012,1.6687E-027
29,19,6.4806E-012,1.5811E-027
30,19,6.2261E-012,1.6336E-027
31,19,5.9180E-012,1.6173E-027
32,19,5.3728E-012,1.5679E-027
33,19,5.4025E-012,1.7646E-027
34,19,4.7120E-012,1.5439E-027
35,19,4.7293E-012,1.7632E-027
36,19,4.3911E-012,1.7711E-027
37,19,4.0943E-012,1.7263E-027
38,19,3.6626E-012,1.6501E-027
39,19,3.2673E-012,1.7326E-027
40,19,2.7183E-012,1.6222E-027
41,19,2.0898E-012,1.4989E-027
42,19,1.5880E-012,2.8114E-028
43,19,7.9087E-013,1.8224E-028

#ix=152,arr=2,vin=-4,rin=-3,rea=2,vex=-5,rex=-1,tt=15000,tr=15000,tv=0,
0,20,3.8186E-013,1.2262E-029
1,20,4.1628E-013,1.3760E-029
2,20,4.5803E-013,1.5683E-029
3,20,5.3772E-013,2.8280E-029
4,20,6.1191E-013,3.4147E-029
5,20,7.0080E-013,4.3830E-029
6,20,8.2930E-013,5.6110E-029
7,20,9.8960E-013,7.2462E-029
8,20,1.2034E-012,8.9115E-029
9,20,1.4102E-012,1.1583E-028
10,20,1.8083E-012,1.5898E-028
11,20,2.2043E-012,2.0887E-028
12,20,2.7206E-012,2.7651E-028
13,20,3.4797E-012,3.8572E-028
14,20,4.4567E-012,5.1961E-028
15,20,6.1300E-012,8.3026E-028
16,20,8.8170E-012,1.2950E-027
17,20,1.3044E-011,2.0564E-027
18,20,2.2845E-011,3.9103E-027
19,20,5.6623E-011,1.0549E-026
20,20,2.1124E-009,5.8917E-025
21,20,6.2926E-011,1.2320E-026
22,20,2.8715E-011,5.7089E-027
23,20,1.8969E-011,3.7722E-027
24,20,1.4526E-011,3.0022E-027
25,20,1.1928E-011,2.5761E-027
26,20,9.7685E-012,2.1436E-027
27,20,8.6243E-012,1.9196E-027
28,20,7.9699E-012,1.9137E-027
29,20,7.1791E-012,1.7720E-027
30,20,6.6068E-012,1.7335E-027
31,20,6.1192E-012,1.7099E-027
32,20,5.9364E-012,1.7670E-027
33,20,5.4877E-012,1.7708E-027
34,20,5.1029E-012,1.7245E-027
35,20,4.7810E-012,1.7730E-027
36,20,4.4549E-012,1.7547E-027
37,20,3.9865E-012,1.6848E-027
38,20,3.6332E-012,1.6495E-027
39,20,3.3622E-012,1.7757E-027
40,20,2.7338E-012,1.6502E-027
41,20,2.1778E-012,1.6033E-027
42,20,1.5915E-012,2.7951E-028
43,20,7.6960E-013,1.8216E-028

#ix=153,arr=2,vin=-4,rin=-3,rea=2,vex=-5,rex=-1,tt=15000,tr=15000,tv=0,
0,21,3.6669E-013,1.1549E-029
1,21,3.7641E-013,1.2178E-029
2,21,4.0971E-013,1.4080E-029
3,21,4.7305E-013,2.2773E-029
4,21,5.4034E-013,2.7557E-029
5,21,6.2735E-013,3.6382E-029
6,21,7.3911E-013,4.6604E-029
7,21,8.5953E-013,6.1900E-029
8,21,1.0110E-012,7.4303E-029
9,21,1.1888E-012,9.1785E-029
10,21,1.4631E-012,1.2011E-028
11,21,1.7707E-012,1.6838E-028
12,21,2.2098E-012,2.1607E-028
13,21,2.7736E-012,2.9118E-028
14,21,3.6063E-012,4.1739E-028
15,21,4.6599E-012,5.8936E-028
16,21,6.3609E-012,8.8510E-028
17,21,8.9164E-012,1.3343E-027
18,21,1.3320E-011,2.1551E-027
19,21,2.3080E-011,4.0581E-027
20,21,5.7842E-011,1.1094E-026
21,21,2.1103E-009,6.3484E-025
22,21,6.4170E-011,1.3130E-026
23,21,2.9394E-011,6.0313E-027
24,21,1.9276E-011,4.0326E-027
25,21,1.4595E-011,3.1650E-027
26,21,1.1900E-011,2.6871E-027
27,21,9.9084E-012,2.3072E-027
28,21,9.0087E-012,2.2307E-027
29,21,8.0078E-012,2.0612E-027
30,21,7.5621E-012,2.0888E-027
31,21,6.7170E-012,1.8894E-027
32,21,6.2386E-012,1.8744E-027
33,21,5.8512E-012,1.8778E-027
34,21,5.3844E-012,1.8723E-027
35,21,5.1577E-012,2.0042E-027
36,21,4.7033E-012,1.8931E-027
37,21,4.3597E-012,1.9275E-027
38,21,3.8475E-012,1.8572E-027
39,21,3.3827E-012,1.8027E-027
40,21,2.9725E-012,1.8017E-027
41,21,2.2617E-012,1.8064E-027
42,21,1.6203E-012,2.9100E-028
43,21,8.0754E-013,1.9936E-028

#ix=154,arr=2,vin=-4,rin=-3,rea=2,vex=-5,rex=-1,tt=15000,tr=15000,tv=0,
0,22,3.0944E-013,8.4950E-030
1,22,3.2445E-013,1.0092E-029
2,22,3.7236E-013,1.2787E-029
3,22,4.1413E-013,2.0222E-029
4,22,4.8440E-013,2.4295E-029
5,22,5.4483E-013,3.1170E-029
6,22,6.2922E-013,3.6938E-029
7,22,7.7610E-013,5.3536E-029
8,22,8.5747E-013,5.8046E-029
9,22,1.0296E-012,7.1934E-029
10,22,1.2479E-012,9.9799E-029
11,22,1.5007E-012,1.3089E-028
12,22,1.8738E-012,1.8165E-028
13,22,2.2502E-012,2.1779E-028
14,22,2.8129E-012,3.0532E-028
15,22,3.6796E-012,4.4990E-028
16,22,4.7498E-012,6.3280E-028
17,22,6.4042E-012,9.0996E-028
18,22,9.0312E-012,1.3954E-027
19,22,1.3862E-011,2.3478E-027
20,22,2.3960E-011,4.3879E-027
21,22,5.7880E-011,1.1290E-026
22,22,2.1054E-009,6.8371E-025
23,22,6.5050E-011,1.3709E-026
24,22,3.0143E-011,6.5214E-027
25,22,1.9691E-011,4.3980E-027
26,22,1.4959E-011,3.3987E-027
27,22,1.2130E-011,2.8632E-027
28,22,1.0405E-011,2.5894E-027
29,22,9.3007E-012,2.4003E-027
30,22,8.3248E-012,2.2803E-027
31,22,7.3698E-012,2.1004E-027
32,22,6.7929E-012,2.0489E-027
33,22,6.3478E-012,2.1316E-027
34,22,5.7963E-012,2.0547E-027
35,22,5.4833E-012,2.0827E-027
36,22,5.0415E-012,2.0639E-027
37,22,4.7751E-012,2.2182E-027
38,22,4.1003E-012,1.9472E-027
39,22,3.5341E-012,1.8527E-027
40,22,3.0419E-012,1.9007E-027
41,22,2.3514E-012,1.7931E-027
42,22,1.6637E-012,2.9706E-028
43,22,7.9939E-013,2.0032E-028

#ix=155,arr=2,vin=-4,rin=-3,rea=2,vex=-5,rex=-1,tt=15000,tr=15000,tv=0,
0,23,2.8227E-013,7.6287E-030
1,23,3.1741E-013,9.1926E-030
2,23,3.3712E-013,1.2282E-029
3,23,3.6923E-013,1.6785E-029
4,23,4.3504E-013,2.1368E-029
5,23,4.7424E-013,2.4997E-029
6,23,5.5677E-013,3.2164E-029
7,23,6.6310E-013,4.4394E-029
8,23,7.7085E-013,5.3879E-029
9,23,8.8483E-013,6.3037E-029
10,23,1.0405E-012,7.9388E-029
11,23,1.2776E-012,1.0600E-028
12,23,1.5498E-012,1.3988E-028
13,23,1.8806E-012,1.7856E-028
14,23,2.3453E-012,2.4102E-028
15,23,2.9912E-012,3.4514E-028
16,23,3.7694E-012,4.6351E-028
17,23,5.0050E-012,6.9437E-028
18,23,6.6622E-012,9.8813E-028
19,23,9.3651E-012,1.5320E-027
20,23,1.4149E-011,2.4520E-027
21,23,2.4305E-011,4.5764E-027
22,23,5.8911E-011,1.1947E-026
23,23,2.1040E-009,7.2618E-025
24,23,6.5442E-011,1.4500E-026
25,23,3.0918E-011,7.1505E-027
26,23,2.0384E-011,4.8370E-027
27,23,1.5456E-011,3.7291E-027
28,23,1.2369E-011,3.0850E-027
29,23,1.0485E-011,2.7248E-027
30,23,9.1877E-012,2.5433E-027
31,23,8.1750E-012,2.3573E-027
32,23,7.5220E-012,2.3397E-027
33,23,6.8475E-012,2.2667E-027
34,23,6.3550E-012,2.2884E-027
35,23,5.9036E-012,2.3305E-027
36,23,5.3485E-012,2.2521E-027
37,23,4.7964E-012,2.1937E-027
38,23,4.1424E-012,2.0050E-027
39,23,3.6517E-012,1.9576E-027
40,23,3.1819E-012,2.0133E-027
41,23,2.4002E-012,1.9160E-027
42,23,1.7389E-012,3.2212E-028
43,23,7.9198E-013,1.9584E-028

#ix=156,arr=2,vin=-4,rin=-3,rea=2,vex=-5,rex=-1,tt=15000,tr=15000,tv=0,
0,24,2.5463E-013,6.4919E-030
1,24,2.5509E-013,7.2840E-030
2,24,2.7708E-013,8.3801E-030
3,24,3.2147E-013,1.3605E-029
4,24,3.6932E-013,1.6838E-029
5,24,4.2838E-013,2.1282E-029
6,24,4.7573E-013,2.6302E-029
7,24,5.9161E-013,4.0190E-029
8,24,6.3657E-013,4.2996E-029
9,24,7.6130E-013,5.7226E-029
10,24,9.2186E-013,7.0870E-029
11,24,1.1116E-012,8.9677E-029
12,24,1.3437E-012,1.1782E-028
13,24,1.5917E-012,1.4470E-028
14,24,1.9317E-012,1.9244E-028
15,24,2.4077E-012,2.5973E-028
16,24,2.9872E-012,3.5216E-028
17,24,3.8855E-012,5.0327E-028
18,24,5.1118E-012,7.3772E-028
19,24,6.9285E-012,1.0897E-027
20,24,9.7047E-012,1.6366E-027
21,24,1.4642E-011,2.6666E-027
22,24,2.4697E-011,4.8396E-027
23,24,5.9956E-011,1.2599E-026
24,24,2.1019E-009,8.2056E-025
25,24,6.7347E-011,1.6041E-026
26,24,3.1237E-011,7.6279E-027
27,24,2.0552E-011,5.0746E-027
28,24,1.5522E-011,3.9969E-027
29,24,1.2813E-011,3.4395E-027
30,24,1.0791E-011,3.0529E-027
31,24,9.5077E-012,2.7985E-027
32,24,8.3128E-012,2.6160E-027
33,24,7.4140E-012,2.4784E-027
34,24,6.7789E-012,2.4719E-027
35,24,6.0913E-012,2.3607E-027
36,24,5.6202E-012,2.3693E-027
37,24,5.0866E-012,2.2926E-027
38,24,4.4390E-012,2.1532E-027
39,24,3.8990E-012,2.1684E-027
40,24,3.2387E-012,2.0723E-027
41,24,2.4780E-012,1.8529E-027
42,24,1.7974E-012,3.3044E-028
43,24,7.8549E-013,1.9974E-028

#ix=157,arr=2,vin=-4,rin=-3,rea=2,vex=-5,rex=-1,tt=15000,tr=15000,tv=0,
0,25,2.4243E-013,6.4261E-030
1,25,2.4551E-013,6.7400E-030
2,25,2.5541E-013,8.0024E-030
3,25,2.8349E-013,1.2369E-029
4,25,3.3196E-013,1.5929E-029
5,25,3.6479E-013,1.7397E-029
6,25,4.3510E-013,2.5114E-029
7,25,4.9332E-013,2.8524E-029
8,25,6.0602E-013,3.8830E-029
9,25,6.5371E-013,4.2897E-029
10,25,8.0074E-013,5.7687E-029
11,25,9.5557E-013,7.2880E-029
12,25,1.0911E-012,9.2366E-029
13,25,1.3227E-012,1.1393E-028
14,25,1.6524E-012,1.5750E-028
15,25,2.0391E-012,2.2006E-028
16,25,2.5570E-012,3.0051E-028
17,25,3.1657E-012,4.0551E-028
18,25,4.0801E-012,5.6237E-028
19,25,5.2254E-012,7.7495E-028
20,25,7.0113E-012,1.1383E-027
21,25,9.7495E-012,1.6931E-027
22,25,1.4739E-011,2.7758E-027
23,25,2.5042E-011,5.0990E-027
24,25,6.0716E-011,1.3414E-026
25,25,2.1019E-009,8.6575E-025
26,25,6.8943E-011,1.7243E-026
27,25,3.2213E-011,8.3272E-027
28,25,2.1219E-011,5.6367E-027
29,25,1.5988E-011,4.3780E-027
30,25,1.2919E-011,3.7206E-027
31,25,1.0895E-011,3.2735E-027
32,25,9.4987E-012,3.0496E-027
33,25,8.4333E-012,2.9076E-027
34,25,7.4142E-012,2.7686E-027
35,25,6.8754E-012,2.7940E-027
36,25,6.0059E-012,2.5990E-027
37,25,5.3138E-012,2.5129E-027
38,25,4.6682E-012,2.3217E-027
39,25,4.1098E-012,2.3114E-027
40,25,3.4008E-012,2.1415E-027
41,25,2.5328E-012,2.0779E-027
42,25,1.7948E-012,3.4318E-028
43,25,8.2881E-013,2.0978E-028

#ix=158,arr=2,vin=-4,rin=-3,rea=2,vex=-5,rex=-1,tt=15000,tr=15000,tv=0,
0,26,2.0300E-013,4.7254E-030
1,26,2.1053E-013,5.7077E-030
2,26,2.1303E-013,6.0838E-030
3,26,2.5781E-013,1.0710E-029
4,26,2.9633E-013,1.3132E-029
5,26,3.2192E-013,1.6356E-029
6,26,3.7132E-013,2.0038E-029
7,26,4.4139E-013,2.7074E-029
8,26,4.9602E-013,3.0745E-029
9,26,5.9026E-013,3.8394E-029
10,26,6.8615E-013,4.4754E-029
11,26,8.0800E-013,5.7945E-029
12,26,9.5668E-013,7.5337E-029
13,26,1.1706E-012,9.9087E-029
14,26,1.4101E-012,1.3387E-028
15,26,1.7286E-012,1.8181E-028
16,26,2.0624E-012,2.3401E-028
17,26,2.6412E-012,3.2602E-028
18,26,3.3269E-012,4.4486E-028
19,26,4.1415E-012,5.9246E-028
20,26,5.3606E-012,8.3394E-028
21,26,7.0681E-012,1.1861E-027
22,26,9.9205E-012,1.8092E-027
23,26,1.4962E-011,2.9183E-027
24,26,2.5562E-011,5.5078E-027
25,26,6.2561E-011,1.4804E-026
26,26,2.1002E-009,8.9850E-025
27,26,6.9537E-011,1.8374E-026
28,26,3.2416E-011,8.9388E-027
29,26,2.1449E-011,6.0293E-027
30,26,1.6191E-011,4.7610E-027
31,26,1.2840E-011,3.8644E-027
32,26,1.0862E-011,3.4597E-027
33,26,9.3748E-012,3.2542E-027
34,26,8.3749E-012,3.1423E-027
35,26,7.4099E-012,2.9904E-027
36,26,6.5834E-012,2.8686E-027
37,26,5.7255E-012,2.7584E-027
38,26,4.8862E-012,2.4650E-027
39,26,4.2072E-012,2.3858E-027
40,26,3.3770E-012,2.3015E-027
41,26,2.7095E-012,2.2077E-027
42,26,1.9178E-012,3.7520E-028
43,26,8.4268E-013,2.2889E-028

#ix=159,arr=2,vin=-4,rin=-3,rea=2,vex=-5,rex=-1,tt=15000,tr=15000,tv=0,
0,27,1.9365E-013,4.9697E-030
1,27,1.8001E-013,4.5253E-030
2,27,1.9944E-013,6.1475E-030
3,27,2.2132E-013,8.5133E-030
4,27,2.4001E-013,1.0290E-029
5,27,2.9564E-013,1.3479E-029
6,27,3.2996E-013,1.6988E-029
7,27,3.6435E-013,2.1553E-029
8,27,4.3550E-013,2.5236E-029
9,27,5.1243E-013,3.1647E-029
10,27,5.9418E-013,3.9228E-029
11,27,6.8393E-013,5.0157E-029
12,27,8.5584E-013,6.8881E-029
13,27,1.0008E-012,8.1864E-029
14,27,1.2676E-012,1.1348E-028
15,27,1.4961E-012,1.5278E-028
16,27,1.8236E-012,2.0785E-028
17,27,2.2032E-012,2.6417E-028
18,27,2.6836E-012,3.4327E-028
19,27,3.4110E-012,4.9583E-028
20,27,4.3087E-012,6.6679E-028
21,27,5.4165E-012,8.8794E-028
22,27,7.1675E-012,1.2594E-027
23,27,1.0250E-011,1.9429E-027
24,27,1.5254E-011,3.1407E-027
25,27,2.6138E-011,5.9757E-027
26,27,6.3081E-011,1.5710E-026
27,27,2.0984E-009,1.0009E-024
28,27,7.1678E-011,2.0542E-026
29,27,3.3441E-011,9.7952E-027
30,27,2.2120E-011,6.6898E-027
31,27,1.6482E-011,5.0749E-027
32,27,1.3078E-011,4.2862E-027
33,27,1.0971E-011,3.8278E-027
34,27,9.4675E-012,3.5529E-027
35,27,8.2419E-012,3.3270E-027
36,27,6.9040E-012,2.9766E-027
37,27,6.3011E-012,3.0257E-027
38,27,5.3714E-012,2.7899E-027
39,27,4.5957E-012,2.6332E-027
40,27,3.4964E-012,2.2520E-027
41,27,3.1233E-012,2.7204E-027
42,27,2.0335E-012,4.0628E-028
43,27,8.9994E-013,2.4493E-028

#ix=160,arr=2,vin=-4,rin=-3,rea=2,vex=-5,rex=-1,tt=15000,tr=15000,tv=0,
0,28,1.7750E-013,4.2351E-030
1,28,1.8031E-013,4.7693E-030
2,28,1.6849E-013,4.5690E-030
3,28,2.0548E-013,8.0930E-030
4,28,2.1717E-013,8.6412E-030
5,28,2.4819E-013,1.0581E-029
6,28,2.8095E-013,1.4274E-029
7,28,3.3666E-013,1.8675E-029
8,28,3.7700E-013,2.1299E-029
9,28,4.4098E-013,2.7916E-029
10,28,5.4220E-013,3.6036E-029
11,28,6.0546E-013,4.1653E-029
12,28,7.3052E-013,5.7830E-029
13,28,8.6316E-013,6.7064E-029
14,28,1.0452E-012,9.2102E-029
15,28,1.2446E-012,1.2308E-028
16,28,1.5394E-012,1.6976E-028
17,28,1.8866E-012,2.2167E-028
18,28,2.2646E-012,2.8181E-028
19,28,2.7994E-012,3.8945E-028
20,28,3.4553E-012,5.0473E-028
21,28,4.4666E-012,7.2065E-028
22,28,5.5051E-012,9.3978E-028
23,28,7.5447E-012,1.3905E-027
24,28,1.0376E-011,2.0498E-027
25,28,1.5599E-011,3.4425E-027
26,28,2.6321E-011,6.3593E-027
27,28,6.3847E-011,1.6807E-026
28,28,2.1021E-009,1.0757E-024
29,28,7.2978E-011,2.2050E-026
30,28,3.4341E-011,1.1049E-026
31,28,2.2464E-011,7.2857E-027
32,28,1.6767E-011,5.6549E-027
33,28,1.3301E-011,4.7926E-027
34,28,1.1048E-011,4.2609E-027
35,28,9.3801E-012,3.8225E-027
36,28,8.0053E-012,3.5667E-027
37,28,6.8053E-012,3.2157E-027
38,28,5.8439E-012,3.0027E-027
39,28,4.8320E-012,2.8338E-027
40,28,3.9886E-012,2.6980E-027
41,28,3.0404E-012,2.5615E-027
42,28,2.0977E-012,4.2205E-028
43,28,8.7037E-013,2.4003E-028

#ix=161,arr=2,vin=-4,rin=-3,rea=2,vex=-5,rex=-1,tt=15000,tr=15000,tv=0,
0,29,1.5217E-013,3.7347E-030
1,29,1.4696E-013,4.1027E-030
2,29,1.4516E-013,4.0908E-030
3,29,1.6649E-013,5.7492E-030
4,29,1.9665E-013,7.6345E-030
5,29,2.1513E-013,1.0043E-029
6,29,2.4070E-013,1.2040E-029
7,29,2.7525E-013,1.4489E-029
8,29,3.2374E-013,1.7995E-029
9,29,3.8436E-013,2.3430E-029
10,29,4.3297E-013,2.8185E-029
11,29,5.2741E-013,3.6620E-029
12,29,6.7047E-013,5.4132E-029
13,29,7.2379E-013,5.6657E-029
14,29,9.1166E-013,8.0742E-029
15,29,1.0742E-012,9.9478E-029
16,29,1.2902E-012,1.3585E-028
17,29,1.5335E-012,1.8374E-028
18,29,1.9870E-012,2.6302E-028
19,29,2.3937E-012,3.3764E-028
20,29,2.8450E-012,4.1778E-028
21,29,3.4835E-012,5.4822E-028
22,29,4.3290E-012,7.2375E-028
23,29,5.5817E-012,9.9142E-028
24,29,7.3740E-012,1.4170E-027
25,29,1.0459E-011,2.2058E-027
26,29,1.5660E-011,3.5899E-027
27,29,2.7051E-011,6.9444E-027
28,29,6.5562E-011,1.8667E-026
29,29,2.1012E-009,1.1928E-024
30,29,7.4530E-011,2.4549E-026
31,29,3.4470E-011,1.1685E-026
32,29,2.2921E-011,8.1069E-027
33,29,1.7228E-011,6.4594E-027
34,29,1.3718E-011,5.4041E-027
35,29,1.1210E-011,4.7850E-027
36,29,9.1613E-012,4.1251E-027
37,29,7.9161E-012,3.8941E-027
38,29,6.4698E-012,3.4202E-027
39,29,5.4331E-012,3.2017E-027
40,29,4.3936E-012,3.0419E-027
41,29,3.3810E-012,2.9951E-027
42,29,2.2810E-012,4.6868E-028
43,29,9.4723E-013,2.5421E-028

#ix=162,arr=2,vin=-4,rin=-3,rea=2,vex=-5,rex=-1,tt=15000,tr=15000,tv=0,
0,30,1.3029E-013,3.1482E-030
1,30,1.2294E-013,2.7903E-030
2,30,1.4414E-013,4.3503E-030
3,30,1.3422E-013,4.7555E-030
4,30,1.6622E-013,6.5844E-030
5,30,2.0176E-013,9.7637E-030
6,30,2.1244E-013,1.0380E-029
7,30,2.2999E-013,1.1321E-029
8,30,2.6870E-013,1.4002E-029
9,30,3.1420E-013,1.8358E-029
10,30,3.6389E-013,2.1527E-029
11,30,4.3524E-013,2.7638E-029
12,30,5.3724E-013,4.0731E-029
13,30,6.2800E-013,4.6545E-029
14,30,7.8598E-013,6.4474E-029
15,30,9.3426E-013,8.9603E-029
16,30,1.1124E-012,1.1912E-028
17,30,1.2824E-012,1.3976E-028
18,30,1.6565E-012,2.0304E-028
19,30,1.9814E-012,2.7680E-028
20,30,2.2781E-012,3.2373E-028
21,30,2.8907E-012,4.5191E-028
22,30,3.5419E-012,5.9089E-028
23,30,4.3478E-012,7.9019E-028
24,30,5.6650E-012,1.0883E-027
25,30,7.5000E-012,1.5819E-027
26,30,1.0559E-011,2.3362E-027
27,30,1.5960E-011,3.8824E-027
28,30,2.7405E-011,7.5885E-027
29,30,6.5872E-011,1.9722E-026
30,30,2.1076E-009,1.3329E-024
31,30,7.5853E-011,2.6530E-026
32,30,3.5291E-011,1.3225E-026
33,30,2.3082E-011,8.9673E-027
34,30,1.7280E-011,7.1127E-027
35,30,1.3437E-011,5.7912E-027
36,30,1.1148E-011,5.2290E-027
37,30,9.1868E-012,4.6875E-027
38,30,7.4428E-012,4.0503E-027
39,30,6.0218E-012,3.5639E-027
40,30,5.0883E-012,3.6246E-027
41,30,3.8295E-012,3.5485E-027
42,30,2.5145E-012,5.2728E-028
43,30,1.0446E-012,2.9397E-028

#ix=163,arr=2,vin=-4,rin=-3,rea=2,vex=-5,rex=-1,tt=15000,tr=15000,tv=0,
0,31,1.1357E-013,2.8154E-030
1,31,1.1183E-013,2.7387E-030
2,31,1.1504E-013,3.3569E-030
3,31,1.3147E-013,4.6763E-030
4,31,1.3727E-013,5.3563E-030
5,31,1.5098E-013,5.8719E-030
6,31,1.8491E-013,9.1419E-030
7,31,2.0603E-013,1.0763E-029
8,31,2.5625E-013,1.5543E-029
9,31,2.7581E-013,1.4870E-029
10,31,3.3475E-013,2.1235E-029
11,31,3.8508E-013,2.5109E-029
12,31,4.7290E-013,3.3810E-029
13,31,5.5243E-013,4.0942E-029
14,31,6.6110E-013,5.3303E-029
15,31,7.7673E-013,7.3051E-029
16,31,9.5477E-013,9.5318E-029
17,31,1.1029E-012,1.2338E-028
18,31,1.3927E-012,1.6998E-028
19,31,1.6251E-012,2.2255E-028
20,31,1.9387E-012,2.7312E-028
21,31,2.3135E-012,3.4930E-028
22,31,2.7780E-012,4.5590E-028
23,31,3.3673E-012,5.6752E-028
24,31,4.3839E-012,8.3102E-028
25,31,5.6715E-012,1.1792E-027
26,31,7.4566E-012,1.6000E-027
27,31,1.0508E-011,2.4739E-027
28,31,1.5926E-011,4.1902E-027
29,31,2.7487E-011,8.0921E-027
30,31,6.7663E-011,2.1938E-026
31,31,2.1097E-009,1.4851E-024
32,31,7.6418E-011,2.9103E-026
33,31,3.5502E-011,1.4404E-026
34,31,2.3632E-011,1.0123E-026
35,31,1.7306E-011,7.8113E-027
36,31,1.3584E-011,6.6123E-027
37,31,1.0616E-011,5.4443E-027
38,31,8.8411E-012,4.9421E-027
39,31,6.9326E-012,4.3330E-027
40,31,5.4905E-012,4.0234E-027
41,31,4.1236E-012,3.5842E-027
42,31,2.8369E-012,6.0696E-028
43,31,1.1597E-012,3.2591E-028

#ix=164,arr=2,vin=-4,rin=-3,rea=2,vex=-5,rex=-1,tt=15000,tr=15000,tv=0,
0,32,9.4758E-014,2.3143E-030
1,32,8.6478E-014,2.0312E-030
2,32,9.3343E-014,2.4509E-030
3,32,1.2222E-013,4.7772E-030
4,32,1.1233E-013,4.1466E-030
5,32,1.3765E-013,5.6315E-030
6,32,1.6211E-013,7.8950E-030
7,32,1.7403E-013,8.2587E-030
8,32,2.0290E-013,9.7133E-030
9,32,2.3257E-013,1.2270E-029
10,32,2.7280E-013,1.5704E-029
11,32,3.2933E-013,2.0087E-029
12,32,3.7131E-013,2.6118E-029
13,32,4.3238E-013,3.0261E-029
14,32,5.3652E-013,4.1500E-029
15,32,6.8224E-013,6.5291E-029
16,32,7.7824E-013,8.3608E-029
17,32,9.7387E-013,1.0781E-028
18,32,1.1096E-012,1.2719E-028
19,32,1.3864E-012,1.8393E-028
20,32,1.6193E-012,2.3327E-028
21,32,1.9698E-012,2.9655E-028
22,32,2.3618E-012,3.8086E-028
23,32,2.7441E-012,4.6182E-028
24,32,3.3797E-012,6.2289E-028
25,32,4.2590E-012,8.5878E-028
26,32,5.5856E-012,1.2133E-027
27,32,7.2840E-012,1.6851E-027
28,32,1.0499E-011,2.6498E-027
29,32,1.5797E-011,4.3781E-027
30,32,2.7586E-011,8.7122E-027
31,32,6.7759E-011,2.3517E-026
32,32,2.1182E-009,1.6166E-024
33,32,7.8420E-011,3.2341E-026
34,32,3.5692E-011,1.6020E-026
35,32,2.3756E-011,1.1344E-026
36,32,1.7395E-011,8.8634E-027
37,32,1.3309E-011,7.1978E-027
38,32,1.0554E-011,6.1184E-027
39,32,8.3278E-012,5.4072E-027
40,32,6.6966E-012,5.1478E-027
41,32,4.8659E-012,4.3871E-027
42,32,3.2885E-012,7.2276E-028
43,32,1.2602E-012,3.6944E-028

#ix=165,arr=2,vin=-4,rin=-3,rea=2,vex=-5,rex=-1,tt=15000,tr=15000,tv=0,
0,33,7.5657E-014,1.6897E-030
1,33,7.6249E-014,1.7083E-030
2,33,8.3787E-014,2.1992E-030
3,33,8.6628E-014,2.8595E-030
4,33,8.8892E-014,2.8342E-030
5,33,1.1722E-013,4.8849E-030
6,33,1.4139E-013,6.6454E-030
7,33,1.5393E-013,8.1561E-030
8,33,1.7348E-013,9.3188E-030
9,33,1.8314E-013,9.2740E-030
10,33,2.3052E-013,1.3846E-029
11,33,2.6654E-013,1.6506E-029
12,33,3.2589E-013,2.4578E-029
13,33,3.6401E-013,2.4764E-029
14,33,4.9782E-013,4.3659E-029
15,33,5.5951E-013,5.1202E-029
16,33,6.4056E-013,6.6451E-029
17,33,7.6295E-013,7.8494E-029
18,33,9.0332E-013,1.0016E-028
19,33,1.1245E-012,1.4445E-028
20,33,1.3264E-012,1.8454E-028
21,33,1.6037E-012,2.4061E-028
22,33,1.8341E-012,2.9299E-028
23,33,2.2564E-012,3.8630E-028
24,33,2.7059E-012,4.8562E-028
25,33,3.3817E-012,6.6752E-028
26,33,4.0978E-012,8.4974E-028
27,33,5.5208E-012,1.2556E-027
28,33,7.0595E-012,1.7166E-027
29,33,1.0221E-011,2.7193E-027
30,33,1.5906E-011,4.7457E-027
31,33,2.7414E-011,9.2299E-027
32,33,6.8164E-011,2.5587E-026
33,33,2.1228E-009,1.8507E-024
34,33,7.8893E-011,3.5781E-026
35,33,3.6487E-011,1.8156E-026
36,33,2.3706E-011,1.2555E-026
37,33,1.7112E-011,9.6641E-027
38,33,1.3059E-011,7.8878E-027
39,33,1.0184E-011,6.9746E-027
40,33,7.8552E-012,6.0244E-027
41,33,5.7951E-012,5.5950E-027
42,33,3.8323E-012,8.6777E-028
43,33,1.4850E-012,4.5974E-028

#ix=166,arr=2,vin=-4,rin=-3,rea=2,vex=-5,rex=-1,tt=15000,tr=15000,tv=0,
0,34,7.2211E-014,1.9017E-030
1,34,6.6874E-014,1.7341E-030
2,34,7.3101E-014,2.2289E-030
3,34,7.1374E-014,2.2020E-030
4,34,7.9456E-014,2.8122E-030
5,34,9.6156E-014,3.6690E-030
6,34,1.0215E-013,4.1051E-030
7,34,1.2921E-013,6.9982E-030
8,34,1.4584E-013,7.3432E-030
9,34,1.7083E-013,9.7630E-030
10,34,1.8153E-013,9.5274E-030
11,34,2.0922E-013,1.2432E-029
12,34,2.5701E-013,1.8629E-029
13,34,3.1060E-013,2.3167E-029
14,34,3.6882E-013,2.8422E-029
15,34,4.6194E-013,4.3432E-029
16,34,5.9344E-013,5.9676E-029
17,34,6.5531E-013,7.1324E-029
18,34,8.1606E-013,9.8972E-029
19,34,9.1150E-013,1.1698E-028
20,34,1.0914E-012,1.4823E-028
21,34,1.1799E-012,1.7148E-028
22,34,1.5274E-012,2.4282E-028
23,34,1.7700E-012,2.9692E-028
24,34,1.9919E-012,3.5180E-028
25,34,2.4759E-012,4.6867E-028
26,34,3.1346E-012,6.4289E-028
27,34,3.9423E-012,8.6117E-028
28,34,5.1179E-012,1.2332E-027
29,34,7.0707E-012,1.8489E-027
30,34,1.0087E-011,2.8742E-027
31,34,1.5354E-011,4.8667E-027
32,34,2.7054E-011,9.8726E-027
33,34,6.7216E-011,2.7237E-026
34,34,2.1320E-009,1.9871E-024
35,34,7.9039E-011,3.9663E-026
36,34,3.5986E-011,1.9708E-026
37,34,2.3112E-011,1.3683E-026
38,34,1.6361E-011,1.0333E-026
39,34,1.2596E-011,8.9797E-027
40,34,9.6406E-012,7.8268E-027
41,34,7.0251E-012,7.0242E-027
42,34,4.5468E-012,1.0740E-027
43,34,1.6887E-012,5.3298E-028

#ix=167,arr=2,vin=-4,rin=-3,rea=2,vex=-5,rex=-1,tt=15000,tr=15000,tv=0,
0,35,5.2989E-014,1.2480E-030
1,35,5.9426E-014,1.4500E-030
2,35,5.6966E-014,1.7087E-030
3,35,6.2635E-014,1.8890E-030
4,35,6.8229E-014,2.2698E-030
5,35,7.4758E-014,3.0288E-030
6,35,8.7393E-014,4.0915E-030
7,35,9.2814E-014,4.5814E-030
8,35,1.0865E-013,4.5723E-030
9,35,1.3394E-013,8.2567E-030
10,35,1.6409E-013,9.2512E-030
11,35,1.8047E-013,1.1005E-029
12,35,2.1245E-013,1.3435E-029
13,35,2.5344E-013,1.9573E-029
14,35,2.9097E-013,2.2435E-029
15,35,3.6327E-013,3.2347E-029
16,35,4.3124E-013,4.2401E-029
17,35,5.2275E-013,5.6715E-029
18,35,6.4738E-013,7.5803E-029
19,35,7.4005E-013,9.7923E-029
20,35,8.9381E-013,1.2593E-028
21,35,1.0162E-012,1.4900E-028
22,35,1.1756E-012,1.8687E-028
23,35,1.3479E-012,2.2353E-028
24,35,1.6342E-012,2.8400E-028
25,35,1.9675E-012,3.7900E-028
26,35,2.3532E-012,4.8206E-028
27,35,2.9028E-012,6.0140E-028
28,35,3.7285E-012,8.6897E-028
29,35,5.0425E-012,1.2883E-027
30,35,6.7080E-012,1.8402E-027
31,35,9.5000E-012,2.8842E-027
32,35,1.5133E-011,5.2494E-027
33,35,2.6434E-011,1.0444E-026
34,35,6.7437E-011,3.0156E-026
35,35,2.1396E-009,2.1036E-024
36,35,7.9426E-011,4.4268E-026
37,35,3.5311E-011,2.1544E-026
38,35,2.2290E-011,1.4602E-026
39,35,1.6192E-011,1.2107E-026
40,35,1.1487E-011,9.5762E-027
41,35,8.6144E-012,9.1514E-027
42,35,5.3317E-012,1.2741E-027
43,35,2.0149E-012,6.6863E-028

#ix=168,arr=2,vin=-4,rin=-3,rea=2,vex=-5,rex=-1,tt=15000,tr=15000,tv=0,
0,36,3.7686E-014,7.7935E-031
1,36,4.3163E-014,8.8959E-031
2,36,4.7222E-014,1.3679E-030
3,36,4.5576E-014,1.4049E-030
4,36,5.9447E-014,2.1083E-030
5,36,5.9777E-014,2.3429E-030
6,36,6.8852E-014,2.6889E-030
7,36,8.6268E-014,4.3425E-030
8,36,9.8848E-014,4.6560E-030
9,36,9.7056E-014,4.4526E-030
10,36,1.0984E-013,5.5351E-030
11,36,1.5604E-013,1.0024E-029
12,36,1.8550E-013,1.3320E-029
13,36,2.0330E-013,1.4775E-029
14,36,2.1891E-013,1.5598E-029
15,36,3.1974E-013,2.9302E-029
16,36,3.4801E-013,3.3997E-029
17,36,4.2498E-013,4.2724E-029
18,36,5.0026E-013,6.1295E-029
19,36,5.8136E-013,7.3980E-029
20,36,6.6965E-013,9.0685E-029
21,36,7.6876E-013,1.1186E-028
22,36,9.0765E-013,1.3835E-028
23,36,1.0861E-012,1.7753E-028
24,36,1.2563E-012,2.1934E-028
25,36,1.4830E-012,2.8300E-028
26,36,1.7125E-012,3.4246E-028
27,36,2.0847E-012,4.2585E-028
28,36,2.7195E-012,6.4626E-028
29,36,3.3400E-012,8.3112E-028
30,36,4.6234E-012,1.2324E-027
31,36,6.5200E-012,1.8978E-027
32,36,9.3271E-012,3.0686E-027
33,36,1.4583E-011,5.5621E-027
34,36,2.5742E-011,1.1145E-026
35,36,6.6824E-011,3.2493E-026
36,36,2.1491E-009,2.2652E-024
37,36,7.7738E-011,4.8216E-026
38,36,3.4242E-011,2.3542E-026
39,36,2.1716E-011,1.6788E-026
40,36,1.5408E-011,1.3564E-026
41,36,1.0615E-011,1.1650E-026
42,36,6.7500E-012,1.6754E-027
43,36,2.3906E-012,8.1124E-028

#ix=169,arr=2,vin=-4,rin=-3,rea=2,vex=-5,rex=-1,tt=15000,tr=15000,tv=0,
0,37,3.2445E-014,7.2061E-031
1,37,3.3954E-014,7.1739E-031
2,37,3.4155E-014,8.4218E-031
3,37,4.1313E-014,1.3028E-030
4,37,4.3031E-014,1.2928E-030
5,37,4.7166E-014,1.7845E-030
6,37,5.0892E-014,2.1505E-030
7,37,6.8941E-014,2.9180E-030
8,37,7.1254E-014,3.3924E-030
9,37,8.5960E-014,4.3527E-030
10,37,1.0083E-013,6.4899E-030
11,37,1.0965E-013,5.7262E-030
12,37,1.3315E-013,8.4189E-030
13,37,1.5348E-013,9.6554E-030
14,37,1.8892E-013,1.3043E-029
15,37,2.1829E-013,1.8563E-029
16,37,2.7454E-013,2.8018E-029
17,37,3.2248E-013,3.3146E-029
18,37,3.8020E-013,4.5415E-029
19,37,4.2653E-013,5.1218E-029
20,37,5.4403E-013,7.4540E-029
21,37,5.9966E-013,8.6267E-029
22,37,7.0434E-013,1.0966E-028
23,37,7.5350E-013,1.2171E-028
24,37,9.4376E-013,1.7262E-028
25,37,1.1095E-012,2.1142E-028
26,37,1.3276E-012,2.7206E-028
27,37,1.5401E-012,3.1922E-028
28,37,1.9331E-012,4.4645E-028
29,37,2.4212E-012,5.6102E-028
30,37,3.1347E-012,8.1529E-028
31,37,4.1750E-012,1.1768E-027
32,37,5.9912E-012,1.8949E-027
33,37,8.6162E-012,3.0903E-027
34,37,1.3660E-011,5.6874E-027
35,37,2.4827E-011,1.1815E-026
36,37,6.4732E-011,3.5094E-026
37,37,2.1489E-009,2.3406E-024
38,37,7.6115E-011,5.3285E-026
39,37,3.4145E-011,2.7720E-026
40,37,2.1003E-011,1.9517E-026
41,37,1.3933E-011,1.6158E-026
42,37,8.5041E-012,2.1672E-027
43,37,2.9929E-012,1.0667E-027

#ix=170,arr=2,vin=-4,rin=-3,rea=2,vex=-5,rex=-1,tt=15000,tr=15000,tv=0,
0,38,1.9555E-014,3.9670E-031
1,38,1.9728E-014,3.7968E-031
2,38,2.6698E-014,5.8995E-031
3,38,2.7988E-014,8.6472E-031
4,38,3.1808E-014,9.7023E-031
5,38,3.9763E-014,1.3096E-030
6,38,4.6957E-014,2.0698E-030
7,38,4.4906E-014,1.9940E-030
8,38,5.3877E-014,2.2663E-030
9,38,6.5786E-014,3.6886E-030
10,38,8.6047E-014,4.7920E-030
11,38,9.1754E-014,6.5635E-030
12,38,1.0475E-013,7.3195E-030
13,38,1.3222E-013,8.6055E-030
14,38,1.4532E-013,1.0901E-029
15,38,1.7028E-013,1.5300E-029
16,38,2.0887E-013,2.0441E-029
17,38,2.3158E-013,2.3360E-029
18,38,2.7212E-013,3.4335E-029
19,38,3.2521E-013,4.5283E-029
20,38,3.8208E-013,4.8806E-029
21,38,4.7483E-013,7.5886E-029
22,38,4.5049E-013,6.3845E-029
23,38,5.5261E-013,9.1605E-029
24,38,6.6664E-013,1.1789E-028
25,38,8.2280E-013,1.6207E-028
26,38,9.2408E-013,1.8765E-028
27,38,1.1150E-012,2.4456E-028
28,38,1.3312E-012,3.1044E-028
29,38,1.6086E-012,3.7671E-028
30,38,2.1461E-012,5.7057E-028
31,38,2.7816E-012,7.7502E-028
32,38,3.7942E-012,1.1739E-027
33,38,5.2692E-012,1.8337E-027
34,38,7.9633E-012,3.1197E-027
35,38,1.2334E-011,5.5472E-027
36,38,2.2353E-011,1.1501E-026
37,38,6.0529E-011,3.5988E-026
38,38,2.1379E-009,2.3399E-024
39,38,7.6414E-011,6.3188E-026
40,38,3.3089E-011,3.1809E-026
41,38,1.9693E-011,2.3479E-026
42,38,1.1725E-011,3.0291E-027
43,38,3.9343E-012,1.4649E-027

#ix=171,arr=2,vin=-4,rin=-3,rea=2,vex=-5,rex=-1,tt=15000,tr=15000,tv=0,
0,39,1.4405E-014,2.6923E-031
1,39,1.7595E-014,3.3378E-031
2,39,1.7879E-014,3.5591E-031
3,39,2.0675E-014,5.9590E-031
4,39,2.2873E-014,6.4960E-031
5,39,2.4813E-014,7.7787E-031
6,39,2.7620E-014,1.0011E-030
7,39,2.7888E-014,1.0984E-030
8,39,3.7547E-014,1.7398E-030
9,39,4.2157E-014,2.0929E-030
10,39,5.0598E-014,2.6176E-030
11,39,6.0432E-014,3.0057E-030
12,39,6.8874E-014,4.2038E-030
13,39,8.0410E-014,5.6893E-030
14,39,1.0437E-013,7.9046E-030
15,39,1.1709E-013,1.0774E-029
16,39,1.4912E-013,1.5128E-029
17,39,1.5503E-013,1.5058E-029
18,39,1.6692E-013,1.9557E-029
19,39,2.3247E-013,3.2776E-029
20,39,2.5853E-013,3.5463E-029
21,39,2.6513E-013,4.0671E-029
22,39,3.1305E-013,4.9198E-029
23,39,3.7595E-013,6.2123E-029
24,39,4.2545E-013,7.3814E-029
25,39,4.5794E-013,8.1386E-029
26,39,5.7724E-013,1.1281E-028
27,39,7.2860E-013,1.4876E-028
28,39,8.4264E-013,1.8893E-028
29,39,1.0448E-012,2.5065E-028
30,39,1.3275E-012,3.5149E-028
31,39,1.7103E-012,4.7624E-028
32,39,2.2968E-012,6.6754E-028
33,39,3.0907E-012,9.8488E-028
34,39,4.5183E-012,1.7072E-027
35,39,6.7532E-012,2.7838E-027
36,39,1.0694E-011,5.2207E-027
37,39,2.0486E-011,1.1671E-026
38,39,5.6355E-011,3.7231E-026
39,39,2.1434E-009,2.3812E-024
40,39,7.6619E-011,7.6421E-026
41,39,3.3292E-011,4.2214E-026
42,39,1.7994E-011,4.7737E-027
43,39,5.6834E-012,2.2038E-027

#ix=172,arr=2,vin=-4,rin=-3,rea=2,vex=-5,rex=-1,tt=15000,tr=15000,tv=0,
0,40,9.1933E-015,1.7036E-031
1,40,8.9886E-015,1.3238E-031
2,40,1.0018E-014,1.8498E-031
3,40,1.4786E-014,4.1857E-031
4,40,1.2108E-014,2.6348E-031
5,40,1.7905E-014,7.5305E-031
6,40,1.8984E-014,7.4681E-031
7,40,1.9378E-014,7.4106E-031
8,40,2.7423E-014,1.2857E-030
9,40,3.1212E-014,1.5143E-030
10,40,3.4055E-014,1.7703E-030
11,40,3.5399E-014,1.8237E-030
12,40,4.8877E-014,2.8818E-030
13,40,5.3368E-014,4.1393E-030
14,40,6.8116E-014,5.7159E-030
15,40,7.4325E-014,7.2194E-030
16,40,9.8970E-014,1.1354E-029
17,40,9.8502E-014,1.0315E-029
18,40,1.0516E-013,1.1137E-029
19,40,1.2566E-013,1.4322E-029
20,40,1.3777E-013,1.7157E-029
21,40,1.6735E-013,2.2599E-029
22,40,1.9216E-013,3.0635E-029
23,40,2.3262E-013,4.1905E-029
24,40,2.3535E-013,3.6695E-029
25,40,2.7726E-013,5.1645E-029
26,40,3.2399E-013,5.9160E-029
27,40,3.9403E-013,8.7456E-029
28,40,5.2440E-013,1.2214E-028
29,40,5.9314E-013,1.4139E-028
30,40,7.0619E-013,1.6775E-028
31,40,9.3884E-013,2.4428E-028
32,40,1.2307E-012,3.4870E-028
33,40,1.6789E-012,5.3816E-028
34,40,2.3068E-012,7.9520E-028
35,40,3.4386E-012,1.3667E-027
36,40,5.2328E-012,2.3513E-027
37,40,9.1257E-012,4.8315E-027
38,40,1.7532E-011,1.0927E-026
39,40,5.3047E-011,4.0969E-026
40,40,2.1343E-009,2.5596E-024
41,40,7.7439E-011,1.0035E-025
42,40,3.3144E-011,9.1954E-027
43,40,9.0006E-012,3.6315E-027

#ix=173,arr=2,vin=-4,rin=-3,rea=2,vex=-5,rex=-1,tt=15000,tr=15000,tv=0,
0,41,5.3971E-015,1.0215E-031
1,41,6.0020E-015,9.2314E-032
2,41,6.2659E-015,9.3303E-032
3,41,6.7552E-015,1.7083E-031
4,41,7.9207E-015,3.0909E-031
5,41,1.2275E-014,5.3835E-031
6,41,9.2849E-015,2.6174E-031
7,41,1.2791E-014,4.4203E-031
8,41,1.4830E-014,7.0922E-031
9,41,1.7682E-014,7.1151E-031
10,41,1.8638E-014,9.0693E-031
11,41,2.0739E-014,7.4825E-031
12,41,2.0032E-014,9.1017E-031
13,41,2.2881E-014,1.2901E-030
14,41,2.9758E-014,1.7304E-030
15,41,4.1739E-014,4.1424E-030
16,41,4.6864E-014,4.8939E-030
17,41,5.7074E-014,5.4392E-030
18,41,5.4442E-014,5.4577E-030
19,41,5.7193E-014,5.7397E-030
20,41,6.7925E-014,7.7721E-030
21,41,8.9582E-014,1.2463E-029
22,41,8.7045E-014,1.2781E-029
23,41,8.7658E-014,1.2176E-029
24,41,1.1723E-013,2.0929E-029
25,41,1.5039E-013,3.2249E-029
26,41,1.9162E-013,3.9162E-029
27,41,1.7734E-013,3.4406E-029
28,41,2.5952E-013,6.6773E-029
29,41,2.9613E-013,7.4087E-029
30,41,3.4773E-013,8.3761E-029
31,41,4.2628E-013,1.0749E-028
32,41,5.7868E-013,1.5591E-028
33,41,7.4497E-013,2.2159E-028
34,41,1.0951E-012,3.6946E-028
35,41,1.5952E-012,5.8208E-028
36,41,2.3949E-012,1.0350E-027
37,41,3.5446E-012,1.6605E-027
38,41,6.3734E-012,3.6200E-027
39,41,1.4101E-011,9.9676E-027
40,41,4.5176E-011,4.0238E-026
41,41,2.1321E-009,2.9731E-024
42,41,9.3453E-011,3.1428E-026
43,41,1.7302E-011,7.5079E-027

#ix=174,arr=2,vin=-4,rin=-3,rea=2,vex=-5,rex=-1,tt=15000,tr=15000,tv=0,
0,42,2.8659E-015,3.5677E-032
1,42,2.7763E-015,1.7072E-032
2,42,2.6801E-015,2.5041E-032
3,42,3.3956E-015,6.8435E-032
4,42,2.9063E-015,5.3431E-032
5,42,2.7019E-015,4.3620E-032
6,42,4.1464E-015,1.3038E-031
7,42,4.2844E-015,1.6152E-031
8,42,5.0987E-015,1.5192E-031
9,42,5.9216E-015,1.7297E-031
10,42,8.2679E-015,3.5530E-031
11,42,8.5974E-015,3.2387E-031
12,42,7.2919E-015,3.2368E-031
13,42,1.1060E-014,6.1936E-031
14,42,1.1508E-014,5.9818E-031
15,42,1.5312E-014,1.6298E-030
16,42,1.4314E-014,1.1578E-030
17,42,1.3800E-014,8.8103E-031
18,42,2.1623E-014,2.0282E-030
19,42,2.5212E-014,2.4268E-030
20,42,2.8318E-014,3.0427E-030
21,42,2.6083E-014,3.0380E-030
22,42,3.0086E-014,4.0331E-030
23,42,3.4507E-014,5.6617E-030
24,42,3.8319E-014,5.1647E-030
25,42,5.2746E-014,9.5448E-030
26,42,5.0699E-014,7.5737E-030
27,42,7.2679E-014,1.4399E-029
28,42,7.7236E-014,1.7366E-029
29,42,8.5908E-014,1.8271E-029
30,42,1.2507E-013,3.4658E-029
31,42,1.4145E-013,3.2876E-029
32,42,1.8753E-013,4.7832E-029
33,42,2.2125E-013,5.5900E-029
34,42,2.8435E-013,8.6420E-029
35,42,5.0065E-013,1.5410E-028
36,42,6.8099E-013,2.5337E-028
37,42,9.6891E-013,3.9521E-028
38,42,1.8019E-012,9.1711E-028
39,42,3.3702E-012,2.0557E-027
40,42,8.6209E-012,6.8389E-027
41,42,3.4606E-011,3.9061E-026
42,42,1.9641E-009,9.9999E-099
43,42,6.3380E-011,3.8247E-026

#ix=175,arr=2,vin=-4,rin=-3,rea=2,vex=-5,rex=-1,tt=15000,tr=15000,tv=0,
0,43,4.7598E-016,8.0901E-033
1,43,6.0520E-016,5.7251E-033
2,43,9.0325E-016,1.1368E-032
3,43,1.9301E-015,7.2694E-032
4,43,6.8991E-016,7.1773E-033
5,43,1.8770E-015,8.4902E-032
6,43,1.0541E-015,1.4812E-032
7,43,5.8900E-015,3.4061E-031
8,43,4.6164E-015,5.5480E-031
9,43,1.5644E-015,2.6642E-032
10,43,4.4612E-015,3.7756E-031
11,43,2.1597E-015,6.7459E-032
12,43,2.4646E-015,6.4598E-032
13,43,5.3480E-015,3.1620E-031
14,43,3.5948E-015,1.7564E-031
15,43,3.9252E-015,1.1124E-031
16,43,1.7106E-015,6.8934E-032
17,43,3.9792E-015,2.4652E-031
18,43,6.8369E-015,8.0767E-031
19,43,2.5195E-015,9.0237E-032
20,43,3.7167E-015,1.8294E-031
21,43,6.0676E-015,3.5885E-031
22,43,4.8176E-015,3.1445E-031
23,43,7.7580E-015,1.0096E-030
24,43,4.6909E-015,3.3388E-031
25,43,5.7617E-015,5.6677E-031
26,43,9.3777E-015,8.0036E-031
27,43,2.2002E-014,7.6339E-030
28,43,1.9930E-014,5.0130E-030
29,43,1.5563E-014,4.7718E-030
30,43,1.4940E-014,4.4095E-030
31,43,1.9311E-014,4.2424E-030
32,43,2.4167E-014,8.1069E-030
33,43,2.6509E-014,7.8962E-030
34,43,3.6588E-014,9.6583E-030
35,43,3.9047E-014,1.2734E-029
36,43,6.2310E-014,2.2871E-029
37,43,1.0155E-013,3.4085E-029
38,43,1.2774E-013,5.3962E-029
39,43,2.6809E-013,1.3550E-028
40,43,5.9169E-013,3.7045E-028
41,43,1.9468E-012,1.5826E-027
42,43,1.6305E-011,5.1730E-027
43,43,1.9276E-009,9.9999E-099


#ix=176,arr=2,vin=-4,rin=-3,rea=2,vex=-5,rex=-1,tt=20000,tr=20000,tv=0,
0,0,3.2517E-009,2.8776E-025
1,0,5.6214E-011,5.2075E-027
2,0,2.1863E-011,1.9544E-027
3,0,1.3008E-011,1.3279E-027
4,0,8.9282E-012,8.9254E-028
5,0,7.0167E-012,7.0457E-028
6,0,5.9033E-012,5.8115E-028
7,0,5.3144E-012,5.4561E-028
8,0,4.7911E-012,4.7754E-028
9,0,4.5597E-012,4.5008E-028
10,0,4.2650E-012,4.0309E-028
11,0,4.2115E-012,4.0772E-028
12,0,4.1527E-012,4.1021E-028
13,0,4.2355E-012,4.0453E-028
14,0,4.2879E-012,4.2767E-028
15,0,4.2644E-012,4.3048E-028
16,0,4.3319E-012,4.4962E-028
17,0,4.2994E-012,4.5668E-028
18,0,4.4412E-012,4.7524E-028
19,0,4.5724E-012,5.1337E-028
20,0,4.6489E-012,5.2422E-028
21,0,4.6537E-012,5.4953E-028
22,0,4.7761E-012,5.8517E-028
23,0,4.8580E-012,6.3240E-028
24,0,4.8154E-012,6.3339E-028
25,0,4.9149E-012,6.8757E-028
26,0,4.8332E-012,7.0859E-028
27,0,4.8200E-012,7.4437E-028
28,0,4.8204E-012,8.0839E-028
29,0,4.7688E-012,8.4559E-028
30,0,4.6701E-012,8.7554E-028
31,0,4.4560E-012,8.8965E-028
32,0,4.3011E-012,9.2646E-028
33,0,4.1970E-012,9.8636E-028
34,0,3.9264E-012,9.9900E-028
35,0,3.7511E-012,1.0788E-027
36,0,3.5966E-012,1.1394E-027
37,0,3.1836E-012,1.0719E-027
38,0,2.8991E-012,1.0751E-027
39,0,2.6981E-012,1.1582E-027
40,0,2.3697E-012,1.1386E-027
41,0,2.1340E-012,1.3100E-027
42,0,1.7509E-012,2.3710E-028
43,0,9.6057E-013,1.8058E-028

#ix=177,arr=2,vin=-4,rin=-3,rea=2,vex=-5,rex=-1,tt=20000,tr=20000,tv=0,
0,1,5.1086E-011,4.4949E-027
1,1,3.1888E-009,3.0164E-025
2,1,5.8633E-011,5.8319E-027
3,1,2.4687E-011,2.7089E-027
4,1,1.4964E-011,1.5957E-027
5,1,1.0304E-011,1.0679E-027
6,1,8.0680E-012,8.2395E-028
7,1,6.7972E-012,7.0262E-028
8,1,6.1135E-012,6.3726E-028
9,1,5.5687E-012,5.7604E-028
10,1,5.2873E-012,5.4494E-028
11,1,4.9077E-012,5.0594E-028
12,1,4.7250E-012,4.8686E-028
13,1,4.6470E-012,4.8019E-028
14,1,4.4902E-012,4.7096E-028
15,1,4.4288E-012,4.8624E-028
16,1,4.4309E-012,4.9585E-028
17,1,4.4124E-012,5.1028E-028
18,1,4.3781E-012,5.1089E-028
19,1,4.3352E-012,5.1948E-028
20,1,4.3222E-012,5.4319E-028
21,1,4.2980E-012,5.3936E-028
22,1,4.2360E-012,5.4703E-028
23,1,4.2395E-012,5.6862E-028
24,1,4.1291E-012,5.7786E-028
25,1,4.2251E-012,6.3159E-028
26,1,4.0810E-012,6.4666E-028
27,1,4.0680E-012,6.5000E-028
28,1,4.0526E-012,7.0496E-028
29,1,4.0045E-012,7.2836E-028
30,1,3.9042E-012,7.4611E-028
31,1,3.7879E-012,7.8128E-028
32,1,3.6207E-012,7.8745E-028
33,1,3.5148E-012,8.1991E-028
34,1,3.3291E-012,8.3974E-028
35,1,3.3213E-012,9.3211E-028
36,1,3.2150E-012,9.9501E-028
37,1,3.0089E-012,1.0038E-027
38,1,2.7160E-012,9.7404E-028
39,1,2.4626E-012,1.0028E-027
40,1,2.2067E-012,1.0646E-027
41,1,1.9912E-012,1.1019E-027
42,1,1.7124E-012,2.1739E-028
43,1,9.3048E-013,1.7550E-028

#ix=178,arr=2,vin=-4,rin=-3,rea=2,vex=-5,rex=-1,tt=20000,tr=20000,tv=0,
0,2,1.8099E-011,1.4182E-027
1,2,5.3769E-011,5.0545E-027
2,2,3.1309E-009,2.9245E-025
3,2,6.0249E-011,7.3298E-027
4,2,2.6244E-011,3.0071E-027
5,2,1.6177E-011,1.7757E-027
6,2,1.1601E-011,1.2584E-027
7,2,8.9457E-012,9.5141E-028
8,2,7.4842E-012,7.8767E-028
9,2,6.5941E-012,7.0315E-028
10,2,5.9438E-012,6.4262E-028
11,2,5.5672E-012,6.0440E-028
12,2,5.0652E-012,5.6214E-028
13,2,4.9394E-012,5.4361E-028
14,2,4.6992E-012,4.9792E-028
15,2,4.5865E-012,5.1854E-028
16,2,4.4648E-012,5.1981E-028
17,2,4.4425E-012,5.2496E-028
18,2,4.2239E-012,5.0072E-028
19,2,4.3713E-012,5.5597E-028
20,2,4.2231E-012,5.4984E-028
21,2,4.1443E-012,5.4176E-028
22,2,4.0621E-012,5.4647E-028
23,2,3.9923E-012,5.4727E-028
24,2,3.9971E-012,5.7123E-028
25,2,3.9609E-012,6.2208E-028
26,2,3.9227E-012,6.2897E-028
27,2,3.7210E-012,6.3073E-028
28,2,3.6574E-012,6.3055E-028
29,2,3.6489E-012,6.7836E-028
30,2,3.5290E-012,7.0070E-028
31,2,3.5035E-012,7.3593E-028
32,2,3.4367E-012,7.7653E-028
33,2,3.3197E-012,7.9248E-028
34,2,3.0969E-012,7.9774E-028
35,2,2.9933E-012,8.3066E-028
36,2,3.0087E-012,9.4012E-028
37,2,2.7942E-012,9.3575E-028
38,2,2.5728E-012,9.3439E-028
39,2,2.4323E-012,9.9360E-028
40,2,2.1609E-012,9.8869E-028
41,2,1.9481E-012,1.0777E-027
42,2,1.6615E-012,2.0699E-028
43,2,8.6376E-013,1.5020E-028

#ix=179,arr=2,vin=-4,rin=-3,rea=2,vex=-5,rex=-1,tt=20000,tr=20000,tv=0,
0,3,9.3405E-012,6.9760E-028
1,3,2.0341E-011,1.6844E-027
2,3,5.4723E-011,5.4405E-027
3,3,2.5542E-009,3.5772E-025
4,3,6.1324E-011,7.5866E-027
5,3,2.7389E-011,3.2528E-027
6,3,1.7217E-011,1.9911E-027
7,3,1.2406E-011,1.3927E-027
8,3,9.5949E-012,1.0692E-027
9,3,8.0530E-012,9.1196E-028
10,3,6.8763E-012,7.6177E-028
11,3,6.1321E-012,6.8154E-028
12,3,5.6390E-012,6.2927E-028
13,3,5.3506E-012,5.9319E-028
14,3,5.0625E-012,5.7141E-028
15,3,4.8596E-012,5.7114E-028
16,3,4.5860E-012,5.3416E-028
17,3,4.4905E-012,5.4074E-028
18,3,4.3059E-012,5.2164E-028
19,3,4.3035E-012,5.4277E-028
20,3,4.2830E-012,5.7331E-028
21,3,4.2006E-012,5.7019E-028
22,3,4.1847E-012,5.9661E-028
23,3,4.0759E-012,5.7040E-028
24,3,3.9328E-012,5.7397E-028
25,3,3.8080E-012,5.9555E-028
26,3,3.6375E-012,5.8192E-028
27,3,3.5831E-012,5.9983E-028
28,3,3.6924E-012,6.5946E-028
29,3,3.5009E-012,6.5849E-028
30,3,3.3897E-012,6.8024E-028
31,3,3.3546E-012,7.0215E-028
32,3,3.4186E-012,7.7895E-028
33,3,3.1853E-012,7.8236E-028
34,3,3.1221E-012,8.3981E-028
35,3,2.9412E-012,8.6204E-028
36,3,2.9095E-012,9.1657E-028
37,3,2.7368E-012,9.3172E-028
38,3,2.5763E-012,9.2299E-028
39,3,2.3445E-012,9.3005E-028
40,3,2.1940E-012,9.9952E-028
41,3,1.9975E-012,1.1807E-027
42,3,1.6551E-012,2.0634E-028
43,3,8.2739E-013,1.4546E-028

#ix=180,arr=2,vin=-4,rin=-3,rea=2,vex=-5,rex=-1,tt=20000,tr=20000,tv=0,
0,4,5.9573E-012,4.1804E-028
1,4,1.1041E-011,8.3550E-028
2,4,2.1468E-011,1.9161E-027
3,4,5.6309E-011,6.7344E-027
4,4,2.5314E-009,3.4720E-025
5,4,6.3240E-011,8.0176E-027
6,4,2.8145E-011,3.4831E-027
7,4,1.7637E-011,2.1014E-027
8,4,1.2805E-011,1.4938E-027
9,4,9.9703E-012,1.1356E-027
10,4,8.2864E-012,9.4004E-028
11,4,6.9348E-012,7.8103E-028
12,4,6.2949E-012,7.1426E-028
13,4,5.7716E-012,6.5086E-028
14,4,5.4450E-012,6.2664E-028
15,4,4.9710E-012,5.8234E-028
16,4,4.7880E-012,5.7076E-028
17,4,4.5947E-012,5.5821E-028
18,4,4.4021E-012,5.4345E-028
19,4,4.3950E-012,5.5590E-028
20,4,4.2531E-012,5.6993E-028
21,4,4.1053E-012,5.4181E-028
22,4,4.0955E-012,5.6854E-028
23,4,3.9053E-012,5.5640E-028
24,4,3.8150E-012,5.6858E-028
25,4,3.7939E-012,5.9413E-028
26,4,3.6215E-012,5.9104E-028
27,4,3.6071E-012,6.1558E-028
28,4,3.4403E-012,6.1494E-028
29,4,3.3597E-012,6.4048E-028
30,4,3.3283E-012,6.7349E-028
31,4,3.2573E-012,6.8826E-028
32,4,3.1356E-012,7.3170E-028
33,4,2.9865E-012,7.2673E-028
34,4,3.0856E-012,8.3047E-028
35,4,2.9508E-012,8.9727E-028
36,4,2.6797E-012,8.3429E-028
37,4,2.6825E-012,9.0452E-028
38,4,2.5239E-012,8.8972E-028
39,4,2.3267E-012,9.5685E-028
40,4,2.1709E-012,1.0131E-027
41,4,2.0291E-012,1.1573E-027
42,4,1.6265E-012,2.0812E-028
43,4,8.3728E-013,1.5415E-028

#ix=181,arr=2,vin=-4,rin=-3,rea=2,vex=-5,rex=-1,tt=20000,tr=20000,tv=0,
0,5,4.1675E-012,2.5774E-028
1,5,6.9580E-012,5.0231E-028
2,5,1.1980E-011,9.5859E-028
3,5,2.2758E-011,2.4766E-027
4,5,5.7475E-011,7.0323E-027
5,5,2.5156E-009,3.7681E-025
6,5,6.4148E-011,8.2924E-027
7,5,2.8768E-011,3.6428E-027
8,5,1.8177E-011,2.2520E-027
9,5,1.3168E-011,1.5954E-027
10,5,1.0281E-011,1.2086E-027
11,5,8.5787E-012,1.0113E-027
12,5,7.3202E-012,8.6420E-028
13,5,6.4559E-012,7.5211E-028
14,5,5.8789E-012,6.9195E-028
15,5,5.6241E-012,6.8832E-028
16,5,5.0991E-012,6.1826E-028
17,5,4.8319E-012,5.9554E-028
18,5,4.5752E-012,5.7560E-028
19,5,4.4935E-012,5.8619E-028
20,5,4.2980E-012,5.6768E-028
21,5,4.2791E-012,5.9001E-028
22,5,4.0996E-012,5.7775E-028
23,5,3.8384E-012,5.4968E-028
24,5,3.9329E-012,6.1107E-028
25,5,3.7503E-012,5.8326E-028
26,5,3.7279E-012,6.1548E-028
27,5,3.6133E-012,6.0903E-028
28,5,3.6019E-012,6.7687E-028
29,5,3.3532E-012,6.4500E-028
30,5,3.2947E-012,6.8392E-028
31,5,3.2574E-012,6.9899E-028
32,5,3.1611E-012,7.4839E-028
33,5,2.9776E-012,7.2583E-028
34,5,2.8881E-012,7.6521E-028
35,5,2.8115E-012,8.2497E-028
36,5,2.7810E-012,8.7036E-028
37,5,2.6456E-012,8.6643E-028
38,5,2.4849E-012,8.9446E-028
39,5,2.4451E-012,1.0182E-027
40,5,2.2291E-012,1.1046E-027
41,5,2.1214E-012,1.2795E-027
42,5,1.6015E-012,2.0843E-028
43,5,8.1766E-013,1.4420E-028

#ix=182,arr=2,vin=-4,rin=-3,rea=2,vex=-5,rex=-1,tt=20000,tr=20000,tv=0,
0,6,3.1980E-012,1.9297E-028
1,6,4.9030E-012,3.2735E-028
2,6,7.5547E-012,5.6155E-028
3,6,1.2783E-011,1.2482E-027
4,6,2.3501E-011,2.6528E-027
5,6,5.8354E-011,7.2477E-027
6,6,2.4966E-009,3.7831E-025
7,6,6.4652E-011,8.3712E-027
8,6,2.9068E-011,3.7930E-027
9,6,1.8667E-011,2.3735E-027
10,6,1.3285E-011,1.6359E-027
11,6,1.0563E-011,1.2685E-027
12,6,8.5661E-012,1.0219E-027
13,6,7.5472E-012,8.9004E-028
14,6,6.6645E-012,7.9975E-028
15,6,6.0106E-012,7.4281E-028
16,6,5.5402E-012,7.0096E-028
17,6,5.1864E-012,6.5781E-028
18,6,4.9056E-012,6.3734E-028
19,6,4.7048E-012,6.1098E-028
20,6,4.3834E-012,5.7808E-028
21,6,4.3167E-012,5.9593E-028
22,6,4.2728E-012,6.2138E-028
23,6,4.0936E-012,6.1156E-028
24,6,3.9029E-012,5.8634E-028
25,6,3.9532E-012,6.3283E-028
26,6,3.8003E-012,6.3922E-028
27,6,3.6301E-012,6.2122E-028
28,6,3.5894E-012,6.6862E-028
29,6,3.3176E-012,6.4157E-028
30,6,3.3618E-012,7.0487E-028
31,6,3.2044E-012,6.9627E-028
32,6,3.1178E-012,7.2173E-028
33,6,2.9299E-012,7.1894E-028
34,6,2.8493E-012,7.5353E-028
35,6,2.8395E-012,8.1479E-028
36,6,2.7954E-012,8.8719E-028
37,6,2.5849E-012,8.3511E-028
38,6,2.4876E-012,9.0099E-028
39,6,2.4155E-012,9.9749E-028
40,6,2.1606E-012,9.7407E-028
41,6,1.9778E-012,1.0789E-027
42,6,1.5495E-012,1.9845E-028
43,6,7.8493E-013,1.3139E-028

#ix=183,arr=2,vin=-4,rin=-3,rea=2,vex=-5,rex=-1,tt=20000,tr=20000,tv=0,
0,7,2.5860E-012,1.4568E-028
1,7,3.6969E-012,2.3083E-028
2,7,5.4216E-012,3.9611E-028
3,7,8.4376E-012,7.7104E-028
4,7,1.3395E-011,1.3834E-027
5,7,2.3744E-011,2.7414E-027
6,7,5.9695E-011,7.5667E-027
7,7,2.4804E-009,3.8525E-025
8,7,6.6216E-011,8.7363E-027
9,7,2.9206E-011,3.8843E-027
10,7,1.8748E-011,2.4153E-027
11,7,1.3664E-011,1.7225E-027
12,7,1.0750E-011,1.3483E-027
13,7,8.9711E-012,1.0909E-027
14,7,7.5676E-012,9.1565E-028
15,7,6.7236E-012,8.4797E-028
16,7,6.1619E-012,8.0172E-028
17,7,5.5305E-012,7.0262E-028
18,7,5.1957E-012,6.8084E-028
19,7,4.8563E-012,6.4673E-028
20,7,4.6396E-012,6.3049E-028
21,7,4.3998E-012,6.1429E-028
22,7,4.2798E-012,6.1070E-028
23,7,4.2029E-012,6.3227E-028
24,7,3.9978E-012,6.0780E-028
25,7,3.9477E-012,6.4228E-028
26,7,3.8436E-012,6.4053E-028
27,7,3.7569E-012,6.6635E-028
28,7,3.6322E-012,6.6035E-028
29,7,3.3942E-012,6.5088E-028
30,7,3.3026E-012,6.7692E-028
31,7,3.2318E-012,6.8960E-028
32,7,3.1825E-012,7.5191E-028
33,7,2.9831E-012,7.4097E-028
34,7,2.9665E-012,8.2464E-028
35,7,3.0018E-012,9.0762E-028
36,7,2.7335E-012,8.7223E-028
37,7,2.6451E-012,9.3922E-028
38,7,2.5409E-012,9.2175E-028
39,7,2.3253E-012,9.4036E-028
40,7,2.0504E-012,9.0275E-028
41,7,1.9463E-012,1.1229E-027
42,7,1.5463E-012,1.9980E-028
43,7,7.6736E-013,1.3159E-028

#ix=184,arr=2,vin=-4,rin=-3,rea=2,vex=-5,rex=-1,tt=20000,tr=20000,tv=0,
0,8,2.1020E-012,1.0707E-028
1,8,2.9200E-012,1.7502E-028
2,8,4.0693E-012,2.8229E-028
3,8,5.9219E-012,5.1311E-028
4,8,8.7580E-012,8.2799E-028
5,8,1.3564E-011,1.4257E-027
6,8,2.3736E-011,2.7989E-027
7,8,6.0694E-011,7.7474E-027
8,8,2.4649E-009,3.9520E-025
9,8,6.6871E-011,8.9436E-027
10,8,2.9593E-011,3.9283E-027
11,8,1.8984E-011,2.5423E-027
12,8,1.3524E-011,1.7695E-027
13,8,1.0889E-011,1.3664E-027
14,8,9.0515E-012,1.1373E-027
15,8,7.7818E-012,9.9923E-028
16,8,6.8498E-012,8.8536E-028
17,8,6.2210E-012,8.0926E-028
18,8,5.7116E-012,7.5785E-028
19,8,5.2288E-012,6.9387E-028
20,8,4.9950E-012,6.8635E-028
21,8,4.8440E-012,6.8426E-028
22,8,4.4355E-012,6.3565E-028
23,8,4.3001E-012,6.3531E-028
24,8,4.1760E-012,6.4581E-028
25,8,3.9438E-012,6.3136E-028
26,8,3.9247E-012,6.5721E-028
27,8,3.8959E-012,7.0065E-028
28,8,3.7333E-012,6.9643E-028
29,8,3.4931E-012,6.7782E-028
30,8,3.3789E-012,6.9678E-028
31,8,3.2239E-012,6.7593E-028
32,8,3.1070E-012,7.0659E-028
33,8,3.0526E-012,7.5595E-028
34,8,3.0506E-012,8.1199E-028
35,8,2.8806E-012,8.4278E-028
36,8,2.8726E-012,9.1266E-028
37,8,2.6570E-012,8.5085E-028
38,8,2.5412E-012,9.2819E-028
39,8,2.4506E-012,9.8428E-028
40,8,2.1871E-012,9.8823E-028
41,8,1.8943E-012,1.0435E-027
42,8,1.4932E-012,1.8928E-028
43,8,7.3091E-013,1.2910E-028

#ix=185,arr=2,vin=-4,rin=-3,rea=2,vex=-5,rex=-1,tt=20000,tr=20000,tv=0,
0,9,1.8058E-012,9.0302E-029
1,9,2.5051E-012,1.4444E-028
2,9,3.2925E-012,2.1812E-028
3,9,4.4579E-012,3.7320E-028
4,9,6.1855E-012,5.5142E-028
5,9,9.0282E-012,8.9179E-028
6,9,1.4088E-011,1.5656E-027
7,9,2.4438E-011,2.9679E-027
8,9,6.1706E-011,8.0030E-027
9,9,2.4511E-009,4.0189E-025
10,9,6.8298E-011,9.1927E-027
11,9,2.9898E-011,4.1136E-027
12,9,1.9024E-011,2.5868E-027
13,9,1.4089E-011,1.8632E-027
14,9,1.1055E-011,1.4487E-027
15,9,9.0414E-012,1.1840E-027
16,9,7.9401E-012,1.0626E-027
17,9,6.8722E-012,9.2465E-028
18,9,6.0971E-012,8.1246E-028
19,9,5.7822E-012,8.0220E-028
20,9,5.4390E-012,7.7759E-028
21,9,5.0525E-012,7.2823E-028
22,9,4.8392E-012,7.1444E-028
23,9,4.5129E-012,6.6986E-028
24,9,4.3582E-012,6.7405E-028
25,9,4.2244E-012,6.9959E-028
26,9,4.1006E-012,7.0381E-028
27,9,4.0814E-012,7.3330E-028
28,9,3.7504E-012,6.9536E-028
29,9,3.7069E-012,7.1050E-028
30,9,3.5185E-012,7.1960E-028
31,9,3.4945E-012,7.6927E-028
32,9,3.2843E-012,7.7154E-028
33,9,3.2258E-012,8.1920E-028
34,9,3.0651E-012,8.0914E-028
35,9,3.0064E-012,8.6966E-028
36,9,2.8324E-012,8.8791E-028
37,9,2.7249E-012,9.1545E-028
38,9,2.5457E-012,8.9400E-028
39,9,2.4171E-012,9.3274E-028
40,9,2.2396E-012,1.0660E-027
41,9,1.9141E-012,1.0930E-027
42,9,1.4967E-012,1.8936E-028
43,9,7.3835E-013,1.3154E-028

#ix=186,arr=2,vin=-4,rin=-3,rea=2,vex=-5,rex=-1,tt=20000,tr=20000,tv=0,
0,10,1.6245E-012,7.8199E-029
1,10,2.1621E-012,1.1929E-028
2,10,2.6653E-012,1.6323E-028
3,10,3.4599E-012,2.7060E-028
4,10,4.4696E-012,3.7554E-028
5,10,6.4471E-012,6.0647E-028
6,10,9.2222E-012,9.5299E-028
7,10,1.4133E-011,1.6189E-027
8,10,2.4769E-011,3.0540E-027
9,10,6.2676E-011,8.2892E-027
10,10,2.4376E-009,4.0277E-025
11,10,6.8883E-011,9.4369E-027
12,10,3.0181E-011,4.2267E-027
13,10,1.9436E-011,2.6099E-027
14,10,1.4099E-011,1.9015E-027
15,10,1.1139E-011,1.5235E-027
16,10,9.3842E-012,1.2996E-027
17,10,7.9306E-012,1.0912E-027
18,10,6.8759E-012,9.4209E-028
19,10,6.3933E-012,9.0671E-028
20,10,5.8673E-012,8.4016E-028
21,10,5.4390E-012,7.8947E-028
22,10,5.1793E-012,7.7844E-028
23,10,4.8002E-012,7.3356E-028
24,10,4.6677E-012,7.3466E-028
25,10,4.4541E-012,7.3450E-028
26,10,4.3347E-012,7.3490E-028
27,10,4.1915E-012,7.4251E-028
28,10,4.0133E-012,7.5892E-028
29,10,3.7976E-012,7.6061E-028
30,10,3.7528E-012,7.7972E-028
31,10,3.6401E-012,8.1314E-028
32,10,3.4634E-012,7.9322E-028
33,10,3.3095E-012,8.4069E-028
34,10,3.0809E-012,8.3410E-028
35,10,3.0609E-012,9.0950E-028
36,10,2.9433E-012,9.3875E-028
37,10,2.8838E-012,9.6861E-028
38,10,2.6473E-012,9.4899E-028
39,10,2.4802E-012,1.0378E-027
40,10,2.2433E-012,1.0606E-027
41,10,1.8540E-012,1.0809E-027
42,10,1.4839E-012,1.9326E-028
43,10,7.1564E-013,1.2554E-028

#ix=187,arr=2,vin=-4,rin=-3,rea=2,vex=-5,rex=-1,tt=20000,tr=20000,tv=0,
0,11,1.4247E-012,6.6635E-029
1,11,1.7968E-012,9.8534E-029
2,11,2.2747E-012,1.3782E-028
3,11,2.8169E-012,2.1338E-028
4,11,3.6311E-012,2.9226E-028
5,11,4.7666E-012,4.1416E-028
6,11,6.5388E-012,6.3128E-028
7,11,9.4068E-012,9.8532E-028
8,11,1.4409E-011,1.6928E-027
9,11,2.5076E-011,3.1943E-027
10,11,6.3452E-011,8.4173E-027
11,11,2.4253E-009,4.2702E-025
12,11,6.9617E-011,9.7406E-027
13,11,3.0718E-011,4.2304E-027
14,11,1.9633E-011,2.7305E-027
15,11,1.4337E-011,2.0338E-027
16,11,1.1433E-011,1.6226E-027
17,11,9.4890E-012,1.3471E-027
18,11,8.1437E-012,1.1613E-027
19,11,7.1272E-012,1.0267E-027
20,11,6.5634E-012,9.6368E-028
21,11,5.9248E-012,8.7302E-028
22,11,5.4694E-012,8.2848E-028
23,11,5.1365E-012,7.8944E-028
24,11,4.8181E-012,7.5286E-028
25,11,4.6812E-012,7.8360E-028
26,11,4.5124E-012,7.5929E-028
27,11,4.4227E-012,7.9208E-028
28,11,4.2494E-012,8.0447E-028
29,11,4.0571E-012,7.8828E-028
30,11,3.8085E-012,8.0313E-028
31,11,3.7075E-012,8.2157E-028
32,11,3.4631E-012,8.0502E-028
33,11,3.3412E-012,8.2028E-028
34,11,3.2818E-012,9.0048E-028
35,11,3.2207E-012,9.4226E-028
36,11,3.0189E-012,9.6883E-028
37,11,2.9642E-012,1.0335E-027
38,11,2.7028E-012,9.7089E-028
39,11,2.5163E-012,1.0157E-027
40,11,2.2174E-012,1.0034E-027
41,11,1.9304E-012,1.0666E-027
42,11,1.5249E-012,2.0297E-028
43,11,7.1016E-013,1.2790E-028

#ix=188,arr=2,vin=-4,rin=-3,rea=2,vex=-5,rex=-1,tt=20000,tr=20000,tv=0,
0,12,1.2615E-012,5.6701E-029
1,12,1.5782E-012,7.9440E-029
2,12,1.9651E-012,1.1405E-028
3,12,2.4022E-012,1.7697E-028
4,12,2.9591E-012,2.3114E-028
5,12,3.7619E-012,3.1428E-028
6,12,4.9425E-012,4.5589E-028
7,12,6.8427E-012,6.8071E-028
8,12,9.5776E-012,1.0531E-027
9,12,1.4534E-011,1.7211E-027
10,12,2.5308E-011,3.2327E-027
11,12,6.4157E-011,8.6606E-027
12,12,2.4134E-009,4.3072E-025
13,12,7.0446E-011,9.7701E-027
14,12,3.1073E-011,4.4270E-027
15,12,1.9637E-011,2.8233E-027
16,12,1.4674E-011,2.1324E-027
17,12,1.1586E-011,1.6930E-027
18,12,9.4805E-012,1.3734E-027
19,12,8.1857E-012,1.1916E-027
20,12,7.2675E-012,1.0720E-027
21,12,6.5206E-012,9.8347E-028
22,12,5.8469E-012,8.7411E-028
23,12,5.5791E-012,8.7780E-028
24,12,5.2012E-012,8.2276E-028
25,12,5.0201E-012,8.5775E-028
26,12,4.7669E-012,8.3625E-028
27,12,4.5302E-012,8.1696E-028
28,12,4.4473E-012,8.5286E-028
29,12,4.1722E-012,8.4875E-028
30,12,4.0201E-012,8.3076E-028
31,12,3.9051E-012,8.7297E-028
32,12,3.7721E-012,8.9629E-028
33,12,3.7246E-012,9.6682E-028
34,12,3.4170E-012,9.4075E-028
35,12,3.1764E-012,9.2188E-028
36,12,3.2820E-012,1.0602E-027
37,12,3.0117E-012,9.9898E-028
38,12,2.7505E-012,9.6639E-028
39,12,2.4945E-012,9.9869E-028
40,12,2.2684E-012,1.0600E-027
41,12,1.9729E-012,1.1597E-027
42,12,1.5287E-012,2.0387E-028
43,12,7.0777E-013,1.2855E-028

#ix=189,arr=2,vin=-4,rin=-3,rea=2,vex=-5,rex=-1,tt=20000,tr=20000,tv=0,
0,13,1.1764E-012,5.0939E-029
1,13,1.4012E-012,6.8994E-029
2,13,1.6531E-012,8.9895E-029
3,13,2.0754E-012,1.4613E-028
4,13,2.4770E-012,1.8328E-028
5,13,3.1095E-012,2.5245E-028
6,13,3.9157E-012,3.4248E-028
7,13,5.1680E-012,4.9720E-028
8,13,6.9713E-012,7.1166E-028
9,13,9.7902E-012,1.0973E-027
10,13,1.4757E-011,1.7646E-027
11,13,2.5795E-011,3.3834E-027
12,13,6.5609E-011,9.1613E-027
13,13,2.4012E-009,4.3441E-025
14,13,7.1129E-011,1.0180E-026
15,13,3.1099E-011,4.6118E-027
16,13,1.9872E-011,2.9227E-027
17,13,1.4654E-011,2.1623E-027
18,13,1.1680E-011,1.7545E-027
19,13,9.5333E-012,1.4500E-027
20,13,8.2533E-012,1.2425E-027
21,13,7.2156E-012,1.1021E-027
22,13,6.5828E-012,1.0099E-027
23,13,5.9991E-012,9.5886E-028
24,13,5.7134E-012,9.2927E-028
25,13,5.3781E-012,9.1372E-028
26,13,4.9899E-012,8.5505E-028
27,13,4.8294E-012,8.7314E-028
28,13,4.7023E-012,9.0242E-028
29,13,4.4498E-012,8.8860E-028
30,13,4.3681E-012,9.4372E-028
31,13,4.1046E-012,9.2173E-028
32,13,3.9883E-012,9.7312E-028
33,13,3.8185E-012,9.7972E-028
34,13,3.7054E-012,1.0451E-027
35,13,3.5188E-012,1.0604E-027
36,13,3.3694E-012,1.0920E-027
37,13,3.1748E-012,1.0804E-027
38,13,2.8490E-012,9.7630E-028
39,13,2.6220E-012,1.0557E-027
40,13,2.3442E-012,1.0992E-027
41,13,1.9682E-012,1.1319E-027
42,13,1.5460E-012,2.0592E-028
43,13,7.3235E-013,1.3753E-028

#ix=190,arr=2,vin=-4,rin=-3,rea=2,vex=-5,rex=-1,tt=20000,tr=20000,tv=0,
0,14,1.0748E-012,4.4409E-029
1,14,1.2907E-012,6.1640E-029
2,14,1.4882E-012,8.0014E-029
3,14,1.7930E-012,1.2147E-028
4,14,2.0310E-012,1.4159E-028
5,14,2.5738E-012,2.0109E-028
6,14,3.1604E-012,2.6465E-028
7,14,3.9698E-012,3.5606E-028
8,14,5.3128E-012,5.2766E-028
9,14,7.0304E-012,7.4910E-028
10,14,9.9408E-012,1.1387E-027
11,14,1.4979E-011,1.8694E-027
12,14,2.6072E-011,3.5171E-027
13,14,6.5470E-011,8.9809E-027
14,14,2.3937E-009,4.6206E-025
15,14,7.2482E-011,1.0858E-026
16,14,3.1812E-011,4.8241E-027
17,14,2.0185E-011,3.0674E-027
18,14,1.4856E-011,2.2588E-027
19,14,1.1658E-011,1.7918E-027
20,14,9.6895E-012,1.4726E-027
21,14,8.3833E-012,1.3013E-027
22,14,7.5828E-012,1.2079E-027
23,14,6.7538E-012,1.0725E-027
24,14,6.2634E-012,1.0502E-027
25,14,5.6814E-012,9.6118E-028
26,14,5.5029E-012,9.9360E-028
27,14,5.1964E-012,9.6105E-028
28,14,5.1097E-012,1.0164E-027
29,14,4.8252E-012,9.8477E-028
30,14,4.5272E-012,9.8438E-028
31,14,4.5051E-012,1.0357E-027
32,14,4.1826E-012,1.0068E-027
33,14,4.2716E-012,1.1354E-027
34,14,3.8949E-012,1.1256E-027
35,14,3.7318E-012,1.1288E-027
36,14,3.5382E-012,1.1497E-027
37,14,3.3092E-012,1.1051E-027
38,14,3.1082E-012,1.1657E-027
39,14,2.8807E-012,1.1867E-027
40,14,2.4718E-012,1.1664E-027
41,14,2.0132E-012,1.2021E-027
42,14,1.6012E-012,2.1975E-028
43,14,7.3885E-013,1.3839E-028

#ix=191,arr=2,vin=-4,rin=-3,rea=2,vex=-5,rex=-1,tt=20000,tr=20000,tv=0,
0,15,9.8607E-013,4.1705E-029
1,15,1.1667E-012,5.6199E-029
2,15,1.3871E-012,7.4908E-029
3,15,1.5063E-012,9.7449E-029
4,15,1.8346E-012,1.3221E-028
5,15,2.1543E-012,1.6290E-028
6,15,2.6125E-012,2.0957E-028
7,15,3.1792E-012,2.6912E-028
8,15,4.0621E-012,3.7658E-028
9,15,5.2474E-012,5.3551E-028
10,15,7.2383E-012,7.9429E-028
11,15,1.0080E-011,1.1825E-027
12,15,1.5243E-011,1.9388E-027
13,15,2.6249E-011,3.4997E-027
14,15,6.6771E-011,9.5142E-027
15,15,2.3845E-009,4.9305E-025
16,15,7.2544E-011,1.1171E-026
17,15,3.2333E-011,5.0746E-027
18,15,2.0458E-011,3.1992E-027
19,15,1.4880E-011,2.3323E-027
20,15,1.2001E-011,1.8922E-027
21,15,9.8237E-012,1.5381E-027
22,15,8.5735E-012,1.3737E-027
23,15,7.5547E-012,1.2480E-027
24,15,7.0179E-012,1.1881E-027
25,15,6.4469E-012,1.1345E-027
26,15,6.1376E-012,1.1197E-027
27,15,5.6425E-012,1.0640E-027
28,15,5.4283E-012,1.0639E-027
29,15,5.2547E-012,1.0912E-027
30,15,4.8953E-012,1.0646E-027
31,15,4.7091E-012,1.0842E-027
32,15,4.5628E-012,1.1191E-027
33,15,4.4118E-012,1.1727E-027
34,15,4.0929E-012,1.1492E-027
35,15,3.8792E-012,1.1727E-027
36,15,3.8016E-012,1.2439E-027
37,15,3.5507E-012,1.2283E-027
38,15,3.2273E-012,1.2011E-027
39,15,2.9767E-012,1.2244E-027
40,15,2.6379E-012,1.2741E-027
41,15,2.2282E-012,1.3484E-027
42,15,1.6682E-012,2.3678E-028
43,15,7.4232E-013,1.4669E-028

#ix=192,arr=2,vin=-4,rin=-3,rea=2,vex=-5,rex=-1,tt=20000,tr=20000,tv=0,
0,16,9.2966E-013,3.8088E-029
1,16,1.0708E-012,4.7011E-029
2,16,1.2260E-012,6.2724E-029
3,16,1.2970E-012,7.9309E-029
4,16,1.5890E-012,1.1053E-028
5,16,1.8536E-012,1.3313E-028
6,16,2.1598E-012,1.6888E-028
7,16,2.7546E-012,2.2977E-028
8,16,3.3305E-012,3.0132E-028
9,16,4.1639E-012,4.0208E-028
10,16,5.4609E-012,5.6871E-028
11,16,7.2615E-012,8.1903E-028
12,16,1.0215E-011,1.2378E-027
13,16,1.5394E-011,1.9333E-027
14,16,2.6656E-011,3.6577E-027
15,16,6.6510E-011,9.8994E-027
16,16,2.3761E-009,5.1347E-025
17,16,7.3207E-011,1.1536E-026
18,16,3.2497E-011,5.1572E-027
19,16,2.0711E-011,3.3472E-027
20,16,1.5161E-011,2.4351E-027
21,16,1.2237E-011,1.9695E-027
22,16,1.0067E-011,1.6596E-027
23,16,9.0417E-012,1.5083E-027
24,16,7.8310E-012,1.3504E-027
25,16,7.3107E-012,1.3002E-027
26,16,6.6388E-012,1.2383E-027
27,16,6.2883E-012,1.2028E-027
28,16,5.9089E-012,1.2030E-027
29,16,5.4893E-012,1.1459E-027
30,16,5.4003E-012,1.2163E-027
31,16,5.1622E-012,1.2503E-027
32,16,4.7982E-012,1.1763E-027
33,16,4.6226E-012,1.2377E-027
34,16,4.5256E-012,1.2809E-027
35,16,4.2478E-012,1.3189E-027
36,16,3.8774E-012,1.2499E-027
37,16,3.7114E-012,1.2897E-027
38,16,3.4323E-012,1.2904E-027
39,16,3.1749E-012,1.3720E-027
40,16,2.6511E-012,1.3303E-027
41,16,2.1233E-012,1.2524E-027
42,16,1.6407E-012,2.3647E-028
43,16,7.8884E-013,1.5537E-028

#ix=193,arr=2,vin=-4,rin=-3,rea=2,vex=-5,rex=-1,tt=20000,tr=20000,tv=0,
0,17,8.6337E-013,3.3630E-029
1,17,9.3455E-013,4.2019E-029
2,17,1.0666E-012,5.2297E-029
3,17,1.2426E-012,7.9741E-029
4,17,1.4070E-012,9.4128E-029
5,17,1.6633E-012,1.1747E-028
6,17,1.8735E-012,1.4107E-028
7,17,2.2803E-012,1.8404E-028
8,17,2.7622E-012,2.3302E-028
9,17,3.3546E-012,3.0932E-028
10,17,4.3185E-012,4.2769E-028
11,17,5.5427E-012,5.8932E-028
12,17,7.3461E-012,8.5785E-028
13,17,1.0417E-011,1.2635E-027
14,17,1.5603E-011,2.0472E-027
15,17,2.7145E-011,3.9140E-027
16,17,6.7531E-011,1.0336E-026
17,17,2.3687E-009,5.4139E-025
18,17,7.3338E-011,1.1894E-026
19,17,3.2873E-011,5.4287E-027
20,17,2.1082E-011,3.5021E-027
21,17,1.5511E-011,2.5535E-027
22,17,1.2521E-011,2.0958E-027
23,17,1.0536E-011,1.7661E-027
24,17,9.2412E-012,1.6316E-027
25,17,8.0457E-012,1.4596E-027
26,17,7.5762E-012,1.4572E-027
27,17,6.7616E-012,1.2689E-027
28,17,6.6517E-012,1.3889E-027
29,17,6.4136E-012,1.3886E-027
30,17,5.8220E-012,1.2971E-027
31,17,5.3831E-012,1.2638E-027
32,17,5.1533E-012,1.3005E-027
33,17,4.9946E-012,1.3540E-027
34,17,4.7675E-012,1.3754E-027
35,17,4.5192E-012,1.4284E-027
36,17,4.2694E-012,1.4722E-027
37,17,3.8689E-012,1.3596E-027
38,17,3.5795E-012,1.3780E-027
39,17,3.2715E-012,1.4080E-027
40,17,2.7657E-012,1.3803E-027
41,17,2.2280E-012,1.4180E-027
42,17,1.6825E-012,2.5251E-028
43,17,7.8889E-013,1.6083E-028

#ix=194,arr=2,vin=-4,rin=-3,rea=2,vex=-5,rex=-1,tt=20000,tr=20000,tv=0,
0,18,7.9936E-013,3.1111E-029
1,18,8.5336E-013,3.5706E-029
2,18,9.6915E-013,4.5961E-029
3,18,1.0777E-012,6.2116E-029
4,18,1.2281E-012,7.6976E-029
5,18,1.4553E-012,1.0343E-028
6,18,1.6517E-012,1.2367E-028
7,18,1.9573E-012,1.5573E-028
8,18,2.3404E-012,1.9623E-028
9,18,2.8524E-012,2.5957E-028
10,18,3.5243E-012,3.3372E-028
11,18,4.3521E-012,4.4526E-028
12,18,5.5866E-012,6.2504E-028
13,18,7.4277E-012,8.5409E-028
14,18,1.0363E-011,1.2687E-027
15,18,1.5765E-011,2.1587E-027
16,18,2.7294E-011,4.0339E-027
17,18,6.7855E-011,1.0607E-026
18,18,2.3634E-009,5.8323E-025
19,18,7.4510E-011,1.2490E-026
20,18,3.3343E-011,5.6630E-027
21,18,2.1410E-011,3.6190E-027
22,18,1.5894E-011,2.6985E-027
23,18,1.2789E-011,2.2254E-027
24,18,1.0749E-011,1.8927E-027
25,18,9.5207E-012,1.7859E-027
26,18,8.3194E-012,1.5848E-027
27,18,7.7339E-012,1.5275E-027
28,18,7.1100E-012,1.4848E-027
29,18,6.6372E-012,1.4392E-027
30,18,6.5036E-012,1.5129E-027
31,18,5.8092E-012,1.3841E-027
32,18,5.5317E-012,1.4234E-027
33,18,5.2656E-012,1.4427E-027
34,18,5.0583E-012,1.5123E-027
35,18,4.6391E-012,1.4648E-027
36,18,4.4098E-012,1.5386E-027
37,18,4.0114E-012,1.4913E-027
38,18,3.7158E-012,1.4869E-027
39,18,3.2763E-012,1.4243E-027
40,18,2.9664E-012,1.5176E-027
41,18,2.3966E-012,1.6078E-027
42,18,1.7343E-012,2.6164E-028
43,18,7.7122E-013,1.5269E-028

#ix=195,arr=2,vin=-4,rin=-3,rea=2,vex=-5,rex=-1,tt=20000,tr=20000,tv=0,
0,19,7.5794E-013,3.0990E-029
1,19,7.9387E-013,3.2818E-029
2,19,8.9983E-013,4.2087E-029
3,19,9.3471E-013,5.2906E-029
4,19,1.1130E-012,6.9984E-029
5,19,1.2408E-012,8.0681E-029
6,19,1.4723E-012,1.0929E-028
7,19,1.6574E-012,1.2401E-028
8,19,2.0748E-012,1.7505E-028
9,19,2.3500E-012,2.0206E-028
10,19,2.9238E-012,2.7268E-028
11,19,3.5049E-012,3.4531E-028
12,19,4.4274E-012,4.7821E-028
13,19,5.6180E-012,6.0431E-028
14,19,7.6401E-012,9.0533E-028
15,19,1.0571E-011,1.3792E-027
16,19,1.5708E-011,2.2156E-027
17,19,2.7787E-011,4.1996E-027
18,19,6.8941E-011,1.1147E-026
19,19,2.3617E-009,6.1056E-025
20,19,7.5256E-011,1.3042E-026
21,19,3.4262E-011,5.9735E-027
22,19,2.1732E-011,3.8309E-027
23,19,1.6380E-011,2.9165E-027
24,19,1.3002E-011,2.3590E-027
25,19,1.0911E-011,2.0430E-027
26,19,9.5975E-012,1.8549E-027
27,19,8.6773E-012,1.7531E-027
28,19,7.9669E-012,1.6838E-027
29,19,7.1827E-012,1.5679E-027
30,19,6.8937E-012,1.6111E-027
31,19,6.5017E-012,1.5753E-027
32,19,5.9181E-012,1.5310E-027
33,19,5.8429E-012,1.6809E-027
34,19,5.1649E-012,1.4978E-027
35,19,5.0861E-012,1.6562E-027
36,19,4.7264E-012,1.6446E-027
37,19,4.4079E-012,1.6246E-027
38,19,3.9286E-012,1.5544E-027
39,19,3.4780E-012,1.5853E-027
40,19,2.9590E-012,1.5371E-027
41,19,2.2904E-012,1.4050E-027
42,19,1.7272E-012,2.6440E-028
43,19,7.9384E-013,1.5853E-028

#ix=196,arr=2,vin=-4,rin=-3,rea=2,vex=-5,rex=-1,tt=20000,tr=20000,tv=0,
0,20,6.8476E-013,2.7207E-029
1,20,7.2608E-013,2.9595E-029
2,20,7.8224E-013,3.3139E-029
3,20,8.8654E-013,5.1933E-029
4,20,9.8182E-013,6.0144E-029
5,20,1.0897E-012,7.3136E-029
6,20,1.2697E-012,9.0635E-029
7,20,1.4731E-012,1.1128E-028
8,20,1.7492E-012,1.3692E-028
9,20,2.0166E-012,1.6920E-028
10,20,2.4893E-012,2.2320E-028
11,20,2.9672E-012,2.8203E-028
12,20,3.6125E-012,3.6665E-028
13,20,4.5149E-012,4.8488E-028
14,20,5.7535E-012,6.4267E-028
15,20,7.7601E-012,9.9008E-028
16,20,1.1017E-011,1.5052E-027
17,20,1.6245E-011,2.3558E-027
18,20,2.8280E-011,4.3950E-027
19,20,6.9554E-011,1.1678E-026
20,20,2.3546E-009,6.1603E-025
21,20,7.6209E-011,1.3561E-026
22,20,3.4517E-011,6.2595E-027
23,20,2.2507E-011,4.0976E-027
24,20,1.6990E-011,3.2091E-027
25,20,1.3726E-011,2.7025E-027
26,20,1.1238E-011,2.2540E-027
27,20,9.8297E-012,1.9879E-027
28,20,8.9773E-012,1.9434E-027
29,20,8.0277E-012,1.7751E-027
30,20,7.3504E-012,1.7239E-027
31,20,6.7433E-012,1.6568E-027
32,20,6.4880E-012,1.7071E-027
33,20,5.9825E-012,1.6953E-027
34,20,5.5806E-012,1.6598E-027
35,20,5.1981E-012,1.6819E-027
36,20,4.8428E-012,1.6607E-027
37,20,4.3530E-012,1.6126E-027
38,20,3.9288E-012,1.5495E-027
39,20,3.6257E-012,1.6536E-027
40,20,2.9491E-012,1.5391E-027
41,20,2.3680E-012,1.5008E-027
42,20,1.7364E-012,2.6677E-028
43,20,7.6743E-013,1.5750E-028

#ix=197,arr=2,vin=-4,rin=-3,rea=2,vex=-5,rex=-1,tt=20000,tr=20000,tv=0,
0,21,6.6825E-013,2.5883E-029
1,21,6.6691E-013,2.6908E-029
2,21,7.1504E-013,3.0518E-029
3,21,7.9243E-013,4.3837E-029
4,21,8.7668E-013,5.0437E-029
5,21,9.9543E-013,6.3596E-029
6,21,1.1491E-012,7.9159E-029
7,21,1.3069E-012,9.8447E-029
8,21,1.4851E-012,1.1393E-028
9,21,1.7203E-012,1.3831E-028
10,21,2.0570E-012,1.7279E-028
11,21,2.4319E-012,2.3185E-028
12,21,2.9786E-012,2.9226E-028
13,21,3.6444E-012,3.7605E-028
14,21,4.6439E-012,5.1796E-028
15,21,5.9278E-012,7.1617E-028
16,21,8.0485E-012,1.0535E-027
17,21,1.1140E-011,1.5576E-027
18,21,1.6507E-011,2.4685E-027
19,21,2.8724E-011,4.6557E-027
20,21,7.0767E-011,1.2349E-026
21,21,2.3533E-009,6.6711E-025
22,21,7.7314E-011,1.4420E-026
23,21,3.5441E-011,6.6927E-027
24,21,2.2856E-011,4.3714E-027
25,21,1.7090E-011,3.4068E-027
26,21,1.3797E-011,2.8296E-027
27,21,1.1355E-011,2.3837E-027
28,21,1.0190E-011,2.2590E-027
29,21,9.0533E-012,2.0863E-027
30,21,8.4283E-012,2.0689E-027
31,21,7.4265E-012,1.8551E-027
32,21,6.8813E-012,1.8278E-027
33,21,6.4238E-012,1.8222E-027
34,21,5.9139E-012,1.8115E-027
35,21,5.6169E-012,1.8934E-027
36,21,5.0847E-012,1.7811E-027
37,21,4.7031E-012,1.7916E-027
38,21,4.1037E-012,1.6834E-027
39,21,3.6247E-012,1.6678E-027
40,21,3.1966E-012,1.6828E-027
41,21,2.4390E-012,1.6680E-027
42,21,1.7698E-012,2.7817E-028
43,21,8.0525E-013,1.7138E-028

#ix=198,arr=2,vin=-4,rin=-3,rea=2,vex=-5,rex=-1,tt=20000,tr=20000,tv=0,
0,22,5.7312E-013,2.0144E-029
1,22,5.8745E-013,2.2984E-029
2,22,6.5067E-013,2.7831E-029
3,22,7.0239E-013,3.9406E-029
4,22,7.9698E-013,4.5643E-029
5,22,8.7380E-013,5.5739E-029
6,22,1.0016E-012,6.5855E-029
7,22,1.1856E-012,8.8577E-029
8,22,1.2781E-012,9.2384E-029
9,22,1.5176E-012,1.1587E-028
10,22,1.7769E-012,1.4726E-028
11,22,2.0977E-012,1.8902E-028
12,22,2.5435E-012,2.4962E-028
13,22,3.0138E-012,2.9062E-028
14,22,3.6935E-012,3.9274E-028
15,22,4.7413E-012,5.6191E-028
16,22,6.0393E-012,7.6902E-028
17,22,8.0453E-012,1.0755E-027
18,22,1.1253E-011,1.6218E-027
19,22,1.7170E-011,2.7049E-027
20,22,2.9518E-011,4.9626E-027
21,22,7.0551E-011,1.2569E-026
22,22,2.3484E-009,7.2837E-025
23,22,7.8254E-011,1.5165E-026
24,22,3.6045E-011,7.1863E-027
25,22,2.3399E-011,4.8250E-027
26,22,1.7566E-011,3.6778E-027
27,22,1.3980E-011,3.0038E-027
28,22,1.1878E-011,2.6778E-027
29,22,1.0495E-011,2.4428E-027
30,22,9.3344E-012,2.2790E-027
31,22,8.2366E-012,2.0928E-027
32,22,7.5269E-012,2.0082E-027
33,22,7.0137E-012,2.0511E-027
34,22,6.3624E-012,1.9755E-027
35,22,5.9945E-012,2.0017E-027
36,22,5.4883E-012,1.9574E-027
37,22,5.1284E-012,2.0513E-027
38,22,4.4179E-012,1.8105E-027
39,22,3.8139E-012,1.7337E-027
40,22,3.2718E-012,1.7713E-027
41,22,2.5271E-012,1.6388E-027
42,22,1.8116E-012,2.8270E-028
43,22,7.9277E-013,1.6923E-028

#ix=199,arr=2,vin=-4,rin=-3,rea=2,vex=-5,rex=-1,tt=20000,tr=20000,tv=0,
0,23,5.3354E-013,1.8726E-029
1,23,5.7605E-013,2.1840E-029
2,23,5.9582E-013,2.6542E-029
3,23,6.3710E-013,3.4928E-029
4,23,7.2224E-013,4.1274E-029
5,23,7.8731E-013,4.7262E-029
6,23,8.8294E-013,5.8237E-029
7,23,1.0176E-012,7.3112E-029
8,23,1.1533E-012,8.6356E-029
9,23,1.3158E-012,1.0036E-028
10,23,1.5078E-012,1.2099E-028
11,23,1.7985E-012,1.5387E-028
12,23,2.1286E-012,1.9547E-028
13,23,2.5328E-012,2.4106E-028
14,23,3.1177E-012,3.2218E-028
15,23,3.8874E-012,4.4204E-028
16,23,4.8303E-012,5.8033E-028
17,23,6.2972E-012,8.2410E-028
18,23,8.2723E-012,1.1432E-027
19,23,1.1565E-011,1.7526E-027
20,23,1.7379E-011,2.7856E-027
21,23,2.9826E-011,5.1799E-027
22,23,7.1496E-011,1.3319E-026
23,23,2.3485E-009,7.7661E-025
24,23,7.8513E-011,1.6053E-026
25,23,3.7048E-011,7.9331E-027
26,23,2.4112E-011,5.2671E-027
27,23,1.8032E-011,3.9968E-027
28,23,1.4309E-011,3.2634E-027
29,23,1.1990E-011,2.8252E-027
30,23,1.0376E-011,2.5692E-027
31,23,9.1867E-012,2.3633E-027
32,23,8.3608E-012,2.2966E-027
33,23,7.5556E-012,2.1908E-027
34,23,6.9955E-012,2.2140E-027
35,23,6.4641E-012,2.2267E-027
36,23,5.8005E-012,2.1235E-027
37,23,5.1858E-012,2.0529E-027
38,23,4.4902E-012,1.8815E-027
39,23,3.9156E-012,1.8051E-027
40,23,3.3892E-012,1.8359E-027
41,23,2.5888E-012,1.8063E-027
42,23,1.8900E-012,3.0333E-028
43,23,7.9072E-013,1.7113E-028

#ix=200,arr=2,vin=-4,rin=-3,rea=2,vex=-5,rex=-1,tt=20000,tr=20000,tv=0,
0,24,4.8869E-013,1.6696E-029
1,24,4.7475E-013,1.7807E-029
2,24,4.9961E-013,1.9651E-029
3,24,5.6340E-013,2.9786E-029
4,24,6.3065E-013,3.4724E-029
5,24,7.0452E-013,4.1695E-029
6,24,7.7434E-013,4.9296E-029
7,24,9.1965E-013,6.6901E-029
8,24,9.8033E-013,7.1895E-029
9,24,1.1324E-012,8.9962E-029
10,24,1.3323E-012,1.0703E-028
11,24,1.5779E-012,1.3260E-028
12,24,1.8752E-012,1.7102E-028
13,24,2.1725E-012,1.9966E-028
14,24,2.5857E-012,2.5679E-028
15,24,3.1565E-012,3.4014E-028
16,24,3.8398E-012,4.4396E-028
17,24,4.9200E-012,6.1212E-028
18,24,6.3755E-012,8.6044E-028
19,24,8.5822E-012,1.2604E-027
20,24,1.1926E-011,1.8748E-027
21,24,1.7944E-011,3.0232E-027
22,24,3.0266E-011,5.4872E-027
23,24,7.2676E-011,1.4102E-026
24,24,2.3466E-009,8.6850E-025
25,24,8.0436E-011,1.7697E-026
26,24,3.7281E-011,8.4543E-027
27,24,2.4271E-011,5.5175E-027
28,24,1.8203E-011,4.3126E-027
29,24,1.4758E-011,3.6040E-027
30,24,1.2332E-011,3.1567E-027
31,24,1.0687E-011,2.8158E-027
32,24,9.2976E-012,2.5897E-027
33,24,8.2423E-012,2.4275E-027
34,24,7.5314E-012,2.4167E-027
35,24,6.7707E-012,2.2932E-027
36,24,6.1841E-012,2.2894E-027
37,24,5.5596E-012,2.1868E-027
38,24,4.7921E-012,2.0074E-027
39,24,4.2094E-012,2.0085E-027
40,24,3.4962E-012,1.9340E-027
41,24,2.7081E-012,1.7597E-027
42,24,1.9493E-012,3.1263E-028
43,24,7.8266E-013,1.6919E-028

#ix=201,arr=2,vin=-4,rin=-3,rea=2,vex=-5,rex=-1,tt=20000,tr=20000,tv=0,
0,25,4.6308E-013,1.6454E-029
1,25,4.6000E-013,1.6913E-029
2,25,4.6742E-013,1.9414E-029
3,25,5.0556E-013,2.7116E-029
4,25,5.6151E-013,3.1321E-029
5,25,6.1676E-013,3.5132E-029
6,25,7.0632E-013,4.6208E-029
7,25,7.9062E-013,5.2559E-029
8,25,9.2610E-013,6.5263E-029
9,25,1.0023E-012,7.1552E-029
10,25,1.1778E-012,9.1546E-029
11,25,1.3804E-012,1.1216E-028
12,25,1.5283E-012,1.3294E-028
13,25,1.8428E-012,1.6441E-028
14,25,2.2258E-012,2.1379E-028
15,25,2.6869E-012,2.9139E-028
16,25,3.2827E-012,3.7835E-028
17,25,4.0060E-012,4.9012E-028
18,25,5.1135E-012,6.7145E-028
19,25,6.5229E-012,9.1489E-028
20,25,8.6450E-012,1.3088E-027
21,25,1.1965E-011,1.9375E-027
22,25,1.8054E-011,3.1382E-027
23,25,3.0614E-011,5.7964E-027
24,25,7.3129E-011,1.4911E-026
25,25,2.3491E-009,9.1789E-025
26,25,8.2033E-011,1.8957E-026
27,25,3.8073E-011,9.1091E-027
28,25,2.5034E-011,6.1609E-027
29,25,1.8623E-011,4.6496E-027
30,25,1.4853E-011,3.8766E-027
31,25,1.2386E-011,3.3381E-027
32,25,1.0649E-011,3.0435E-027
33,25,9.4493E-012,2.8748E-027
34,25,8.2600E-012,2.7096E-027
35,25,7.5522E-012,2.6715E-027
36,25,6.5842E-012,2.4982E-027
37,25,5.8319E-012,2.4096E-027
38,25,5.0561E-012,2.1643E-027
39,25,4.4203E-012,2.1520E-027
40,25,3.6720E-012,2.0224E-027
41,25,2.7553E-012,1.9497E-027
42,25,1.9478E-012,3.2218E-028
43,25,8.3024E-013,1.8393E-028

#ix=202,arr=2,vin=-4,rin=-3,rea=2,vex=-5,rex=-1,tt=20000,tr=20000,tv=0,
0,26,4.0146E-013,1.3125E-029
1,26,3.9688E-013,1.4755E-029
2,26,3.9784E-013,1.5313E-029
3,26,4.6420E-013,2.4722E-029
4,26,5.1645E-013,2.8473E-029
5,26,5.4288E-013,3.2148E-029
6,26,6.1742E-013,3.8298E-029
7,26,7.0404E-013,4.8470E-029
8,26,7.7758E-013,5.3805E-029
9,26,9.0011E-013,6.4912E-029
10,26,1.0360E-012,7.5499E-029
11,26,1.1868E-012,9.3174E-029
12,26,1.3640E-012,1.1334E-028
13,26,1.6314E-012,1.4339E-028
14,26,1.9066E-012,1.8052E-028
15,26,2.3010E-012,2.4696E-028
16,26,2.6853E-012,3.0126E-028
17,26,3.3541E-012,4.0114E-028
18,26,4.1866E-012,5.3394E-028
19,26,5.1919E-012,7.0834E-028
20,26,6.6145E-012,9.6863E-028
21,26,8.6650E-012,1.3542E-027
22,26,1.2098E-011,2.0473E-027
23,26,1.8234E-011,3.3037E-027
24,26,3.1010E-011,6.2168E-027
25,26,7.4938E-011,1.6426E-026
26,26,2.3485E-009,9.5867E-025
27,26,8.2241E-011,1.9983E-026
28,26,3.8383E-011,9.8284E-027
29,26,2.5227E-011,6.5213E-027
30,26,1.8946E-011,5.1206E-027
31,26,1.4861E-011,4.0598E-027
32,26,1.2388E-011,3.5626E-027
33,26,1.0552E-011,3.2719E-027
34,26,9.3307E-012,3.0845E-027
35,26,8.2233E-012,2.9185E-027
36,26,7.2664E-012,2.7847E-027
37,26,6.2575E-012,2.6061E-027
38,26,5.3616E-012,2.3563E-027
39,26,4.5802E-012,2.2675E-027
40,26,3.6623E-012,2.1411E-027
41,26,2.9287E-012,2.0782E-027
42,26,2.0948E-012,3.5889E-028
43,26,8.4341E-013,1.9469E-028

#ix=203,arr=2,vin=-4,rin=-3,rea=2,vex=-5,rex=-1,tt=20000,tr=20000,tv=0,
0,27,3.7907E-013,1.3646E-029
1,27,3.5482E-013,1.2684E-029
2,27,3.7379E-013,1.5189E-029
3,27,4.0329E-013,2.0092E-029
4,27,4.2296E-013,2.1860E-029
5,27,5.0619E-013,2.8095E-029
6,27,5.4657E-013,3.3089E-029
7,27,5.9200E-013,3.8645E-029
8,27,6.9515E-013,4.5732E-029
9,27,7.9580E-013,5.6213E-029
10,27,8.9426E-013,6.4445E-029
11,27,1.0127E-012,8.0721E-029
12,27,1.2283E-012,1.0448E-028
13,27,1.3947E-012,1.1866E-028
14,27,1.7165E-012,1.5677E-028
15,27,1.9833E-012,2.0334E-028
16,27,2.3821E-012,2.6798E-028
17,27,2.7889E-012,3.2210E-028
18,27,3.3737E-012,4.1444E-028
19,27,4.2555E-012,5.8347E-028
20,27,5.3017E-012,7.6917E-028
21,27,6.6314E-012,1.0078E-027
22,27,8.7264E-012,1.4203E-027
23,27,1.2503E-011,2.2071E-027
24,27,1.8558E-011,3.5608E-027
25,27,3.1624E-011,6.7519E-027
26,27,7.5251E-011,1.7312E-026
27,27,2.3482E-009,1.0807E-024
28,27,8.4377E-011,2.2128E-026
29,27,3.9185E-011,1.0587E-026
30,27,2.5862E-011,7.2060E-027
31,27,1.9125E-011,5.3979E-027
32,27,1.5074E-011,4.4945E-027
33,27,1.2546E-011,3.9541E-027
34,27,1.0755E-011,3.6059E-027
35,27,9.1788E-012,3.2701E-027
36,27,7.6576E-012,2.9157E-027
37,27,6.9606E-012,2.9528E-027
38,27,5.8675E-012,2.6519E-027
39,27,5.0087E-012,2.5222E-027
40,27,3.8306E-012,2.1458E-027
41,27,3.3571E-012,2.5223E-027
42,27,2.2164E-012,3.8814E-028
43,27,8.9647E-013,2.0859E-028

#ix=204,arr=2,vin=-4,rin=-3,rea=2,vex=-5,rex=-1,tt=20000,tr=20000,tv=0,
0,28,3.5129E-013,1.2143E-029
1,28,3.4945E-013,1.3123E-029
2,28,3.2354E-013,1.2481E-029
3,28,3.7275E-013,1.8947E-029
4,28,3.9035E-013,1.9662E-029
5,28,4.3536E-013,2.3555E-029
6,28,4.7074E-013,2.8653E-029
7,28,5.5078E-013,3.5201E-029
8,28,6.0485E-013,3.9532E-029
9,28,6.8919E-013,4.9104E-029
10,28,8.1765E-013,6.0530E-029
11,28,9.0058E-013,6.8104E-029
12,28,1.0552E-012,8.9752E-029
13,28,1.2241E-012,1.0080E-028
14,28,1.4337E-012,1.2857E-028
15,28,1.6607E-012,1.6443E-028
16,28,2.0042E-012,2.1890E-028
17,28,2.4164E-012,2.7998E-028
18,28,2.8659E-012,3.4625E-028
19,28,3.4904E-012,4.5929E-028
20,28,4.2575E-012,5.8856E-028
21,28,5.4289E-012,8.1648E-028
22,28,6.6957E-012,1.0624E-027
23,28,9.1156E-012,1.5661E-027
24,28,1.2550E-011,2.3106E-027
25,28,1.8885E-011,3.8777E-027
26,28,3.1650E-011,7.1204E-027
27,28,7.5623E-011,1.8223E-026
28,28,2.3540E-009,1.1556E-024
29,28,8.5332E-011,2.3527E-026
30,28,4.0005E-011,1.1805E-026
31,28,2.6091E-011,7.7695E-027
32,28,1.9418E-011,6.0191E-027
33,28,1.5207E-011,4.9516E-027
34,28,1.2567E-011,4.3416E-027
35,28,1.0586E-011,3.8764E-027
36,28,8.9386E-012,3.5413E-027
37,28,7.5489E-012,3.1850E-027
38,28,6.4148E-012,2.8910E-027
39,28,5.2953E-012,2.7109E-027
40,28,4.3380E-012,2.5560E-027
41,28,3.2802E-012,2.4317E-027
42,28,2.2952E-012,4.0606E-028
43,28,8.7426E-013,2.0758E-028

#ix=205,arr=2,vin=-4,rin=-3,rea=2,vex=-5,rex=-1,tt=20000,tr=20000,tv=0,
0,29,3.0370E-013,1.0791E-029
1,29,2.8458E-013,1.1328E-029
2,29,2.8047E-013,1.1052E-029
3,29,3.1385E-013,1.4851E-029
4,29,3.5534E-013,1.8516E-029
5,29,3.7139E-013,2.1024E-029
6,29,4.1102E-013,2.4794E-029
7,29,4.5380E-013,2.8699E-029
8,29,5.2081E-013,3.3474E-029
9,29,6.0783E-013,4.2172E-029
10,29,6.6420E-013,4.9137E-029
11,29,7.9064E-013,6.0704E-029
12,29,9.6896E-013,8.1864E-029
13,29,1.0273E-012,8.3607E-029
14,29,1.2449E-012,1.1452E-028
15,29,1.4495E-012,1.3695E-028
16,29,1.6828E-012,1.7484E-028
17,29,1.9801E-012,2.2922E-028
18,29,2.4785E-012,3.1109E-028
19,29,2.9391E-012,3.8817E-028
20,29,3.4882E-012,4.7903E-028
21,29,4.2389E-012,6.1446E-028
22,29,5.2600E-012,8.1011E-028
23,29,6.7734E-012,1.1163E-027
24,29,8.9038E-012,1.5823E-027
25,29,1.2626E-011,2.4831E-027
26,29,1.8814E-011,4.0194E-027
27,29,3.2064E-011,7.6180E-027
28,29,7.7235E-011,2.0083E-026
29,29,2.3553E-009,1.2848E-024
30,29,8.6726E-011,2.5902E-026
31,29,3.9946E-011,1.2384E-026
32,29,2.6403E-011,8.5207E-027
33,29,1.9735E-011,6.7565E-027
34,29,1.5682E-011,5.6091E-027
35,29,1.2689E-011,4.8638E-027
36,29,1.0320E-011,4.1733E-027
37,29,8.8093E-012,3.8096E-027
38,29,7.1340E-012,3.3173E-027
39,29,5.9724E-012,3.0739E-027
40,29,4.8020E-012,2.9545E-027
41,29,3.6837E-012,2.8964E-027
42,29,2.4924E-012,4.5035E-028
43,29,9.4133E-013,2.1674E-028

#ix=206,arr=2,vin=-4,rin=-3,rea=2,vex=-5,rex=-1,tt=20000,tr=20000,tv=0,
0,30,2.6437E-013,9.2396E-030
1,30,2.4678E-013,8.5023E-030
2,30,2.7604E-013,1.1387E-029
3,30,2.5316E-013,1.2008E-029
4,30,2.9920E-013,1.5091E-029
5,30,3.5050E-013,2.0711E-029
6,30,3.6754E-013,2.1999E-029
7,30,3.9343E-013,2.4092E-029
8,30,4.4403E-013,2.7855E-029
9,30,5.0424E-013,3.3995E-029
10,30,5.6904E-013,3.8826E-029
11,30,6.7059E-013,4.9255E-029
12,30,7.8228E-013,6.2750E-029
13,30,9.0087E-013,7.1910E-029
14,30,1.0865E-012,9.2381E-029
15,30,1.2574E-012,1.2309E-028
16,30,1.4672E-012,1.5508E-028
17,30,1.6652E-012,1.7930E-028
18,30,2.0777E-012,2.5007E-028
19,30,2.4450E-012,3.2171E-028
20,30,2.8140E-012,3.7842E-028
21,30,3.5209E-012,5.1366E-028
22,30,4.2712E-012,6.5428E-028
23,30,5.2321E-012,8.6318E-028
24,30,6.7408E-012,1.1833E-027
25,30,8.9832E-012,1.7358E-027
26,30,1.2620E-011,2.6029E-027
27,30,1.9013E-011,4.3008E-027
28,30,3.2371E-011,8.2632E-027
29,30,7.7048E-011,2.0953E-026
30,30,2.3633E-009,1.4271E-024
31,30,8.7482E-011,2.7576E-026
32,30,4.0486E-011,1.3754E-026
33,30,2.6421E-011,9.3444E-027
34,30,1.9736E-011,7.3782E-027
35,30,1.5238E-011,5.9344E-027
36,30,1.2568E-011,5.2985E-027
37,30,1.0289E-011,4.6801E-027
38,30,8.2603E-012,4.0262E-027
39,30,6.6856E-012,3.5064E-027
40,30,5.4933E-012,3.3954E-027
41,30,4.1716E-012,3.4249E-027
42,30,2.7673E-012,5.1675E-028
43,30,1.0521E-012,2.5972E-028

#ix=207,arr=2,vin=-4,rin=-3,rea=2,vex=-5,rex=-1,tt=20000,tr=20000,tv=0,
0,31,2.3021E-013,8.5727E-030
1,31,2.2440E-013,8.0912E-030
2,31,2.2705E-013,9.3639E-030
3,31,2.4726E-013,1.2106E-029
4,31,2.5175E-013,1.2833E-029
5,31,2.7292E-013,1.3852E-029
6,31,3.1885E-013,1.9246E-029
7,31,3.5136E-013,2.1922E-029
8,31,4.1735E-013,2.9358E-029
9,31,4.4120E-013,2.8112E-029
10,31,5.2015E-013,3.8073E-029
11,31,5.8406E-013,4.3072E-029
12,31,6.9663E-013,5.4935E-029
13,31,7.9559E-013,6.3478E-029
14,31,9.2001E-013,7.8470E-029
15,31,1.0590E-012,1.0239E-028
16,31,1.2691E-012,1.2865E-028
17,31,1.4188E-012,1.5586E-028
18,31,1.7618E-012,2.0909E-028
19,31,2.0264E-012,2.6194E-028
20,31,2.3938E-012,3.1643E-028
21,31,2.8356E-012,3.9632E-028
22,31,3.3905E-012,5.0899E-028
23,31,4.0535E-012,6.2744E-028
24,31,5.2205E-012,9.0731E-028
25,31,6.7233E-012,1.2672E-027
26,31,8.8993E-012,1.7625E-027
27,31,1.2546E-011,2.7359E-027
28,31,1.8911E-011,4.5909E-027
29,31,3.2092E-011,8.6471E-027
30,31,7.8783E-011,2.3093E-026
31,31,2.3685E-009,1.5775E-024
32,31,8.7909E-011,3.0069E-026
33,31,4.0480E-011,1.4827E-026
34,31,2.6769E-011,1.0391E-026
35,31,1.9593E-011,8.0207E-027
36,31,1.5271E-011,6.7073E-027
37,31,1.1952E-011,5.4999E-027
38,31,9.8080E-012,4.8864E-027
39,31,7.6942E-012,4.2906E-027
40,31,6.0237E-012,3.9091E-027
41,31,4.5543E-012,3.5767E-027
42,31,3.1458E-012,6.0247E-028
43,31,1.1751E-012,2.9022E-028

#ix=208,arr=2,vin=-4,rin=-3,rea=2,vex=-5,rex=-1,tt=20000,tr=20000,tv=0,
0,32,1.9509E-013,7.0631E-030
1,32,1.7576E-013,6.1899E-030
2,32,1.8684E-013,7.1932E-030
3,32,2.2663E-013,1.1827E-029
4,32,2.1066E-013,1.0482E-029
5,32,2.5137E-013,1.3298E-029
6,32,2.8443E-013,1.7591E-029
7,32,2.9953E-013,1.7699E-029
8,32,3.4306E-013,2.0138E-029
9,32,3.7581E-013,2.4488E-029
10,32,4.3167E-013,2.8867E-029
11,32,5.0708E-013,3.6281E-029
12,32,5.5630E-013,4.2831E-029
13,32,6.3804E-013,5.0142E-029
14,32,7.5644E-013,6.2437E-029
15,32,9.2351E-013,8.9247E-029
16,32,1.0336E-012,1.0836E-028
17,32,1.2555E-012,1.3698E-028
18,32,1.4248E-012,1.6000E-028
19,32,1.7249E-012,2.1865E-028
20,32,1.9790E-012,2.6292E-028
21,32,2.3812E-012,3.3562E-028
22,32,2.8402E-012,4.2293E-028
23,32,3.2845E-012,5.0513E-028
24,32,4.0215E-012,6.8087E-028
25,32,5.0422E-012,9.2877E-028
26,32,6.6160E-012,1.3162E-027
27,32,8.6546E-012,1.8319E-027
28,32,1.2399E-011,2.8762E-027
29,32,1.8494E-011,4.7087E-027
30,32,3.1978E-011,9.2350E-027
31,32,7.7738E-011,2.4160E-026
32,32,2.3803E-009,1.7242E-024
33,32,8.9649E-011,3.3086E-026
34,32,4.0452E-011,1.6346E-026
35,32,2.6624E-011,1.1449E-026
36,32,1.9493E-011,8.9220E-027
37,32,1.4843E-011,7.2263E-027
38,32,1.1732E-011,6.1288E-027
39,32,9.1879E-012,5.3702E-027
40,32,7.3261E-012,5.0155E-027
41,32,5.3510E-012,4.3653E-027
42,32,3.6210E-012,7.1757E-028
43,32,1.2812E-012,3.3371E-028

#ix=209,arr=2,vin=-4,rin=-3,rea=2,vex=-5,rex=-1,tt=20000,tr=20000,tv=0,
0,33,1.5873E-013,5.4807E-030
1,33,1.5509E-013,5.3147E-030
2,33,1.6560E-013,6.4932E-030
3,33,1.6820E-013,7.9246E-030
4,33,1.7184E-013,7.7616E-030
5,33,2.1026E-013,1.1420E-029
6,33,2.4816E-013,1.4901E-029
7,33,2.6237E-013,1.7028E-029
8,33,2.9138E-013,1.9124E-029
9,33,3.0400E-013,1.8536E-029
10,33,3.6173E-013,2.4727E-029
11,33,4.1033E-013,2.9359E-029
12,33,4.8670E-013,3.9938E-029
13,33,5.3825E-013,3.9888E-029
14,33,6.8604E-013,6.1591E-029
15,33,7.6233E-013,7.1063E-029
16,33,8.4640E-013,8.7065E-029
17,33,9.9874E-013,1.0419E-028
18,33,1.1650E-012,1.2859E-028
19,33,1.4075E-012,1.7299E-028
20,33,1.6393E-012,2.1515E-028
21,33,1.9558E-012,2.7447E-028
22,33,2.2144E-012,3.2448E-028
23,33,2.6843E-012,4.2019E-028
24,33,3.1963E-012,5.2045E-028
25,33,3.9822E-012,7.1662E-028
26,33,4.8636E-012,9.2285E-028
27,33,6.4629E-012,1.3220E-027
28,33,8.3645E-012,1.8621E-027
29,33,1.1952E-011,2.9053E-027
30,33,1.8495E-011,5.0502E-027
31,33,3.1409E-011,9.5599E-027
32,33,7.8120E-011,2.6168E-026
33,33,2.3876E-009,1.9658E-024
34,33,8.9474E-011,3.6136E-026
35,33,4.0898E-011,1.8212E-026
36,33,2.6373E-011,1.2523E-026
37,33,1.8922E-011,9.5100E-027
38,33,1.4293E-011,7.7334E-027
39,33,1.1128E-011,6.7913E-027
40,33,8.5670E-012,5.9170E-027
41,33,6.3171E-012,5.4673E-027
42,33,4.2076E-012,8.6454E-028
43,33,1.5148E-012,4.1905E-028

#ix=210,arr=2,vin=-4,rin=-3,rea=2,vex=-5,rex=-1,tt=20000,tr=20000,tv=0,
0,34,1.4795E-013,6.0119E-030
1,34,1.3608E-013,5.1693E-030
2,34,1.4510E-013,6.2407E-030
3,34,1.4305E-013,6.3748E-030
4,34,1.5142E-013,7.3328E-030
5,34,1.7640E-013,9.2107E-030
6,34,1.8708E-013,1.0180E-029
7,34,2.1920E-013,1.3967E-029
8,34,2.4564E-013,1.5917E-029
9,34,2.7307E-013,1.8313E-029
10,34,2.9445E-013,1.8874E-029
11,34,3.2453E-013,2.2431E-029
12,34,3.8457E-013,3.0491E-029
13,34,4.4959E-013,3.6333E-029
14,34,5.2361E-013,4.2743E-029
15,34,6.3040E-013,6.0250E-029
16,34,7.8571E-013,8.1486E-029
17,34,8.4969E-013,9.2607E-029
18,34,1.0249E-012,1.1984E-028
19,34,1.1333E-012,1.3961E-028
20,34,1.3355E-012,1.7167E-028
21,34,1.4449E-012,1.9463E-028
22,34,1.8435E-012,2.7161E-028
23,34,2.1034E-012,3.2011E-028
24,34,2.3963E-012,3.8863E-028
25,34,2.9130E-012,4.9795E-028
26,34,3.6900E-012,6.8473E-028
27,34,4.6394E-012,9.2171E-028
28,34,6.0538E-012,1.3223E-027
29,34,8.2336E-012,1.9574E-027
30,34,1.1729E-011,3.0619E-027
31,34,1.7617E-011,5.0816E-027
32,34,3.0676E-011,1.0058E-026
33,34,7.6497E-011,2.7531E-026
34,34,2.4013E-009,2.1231E-024
35,34,8.9423E-011,3.9745E-026
36,34,3.9990E-011,1.9506E-026
37,34,2.5422E-011,1.3354E-026
38,34,1.7905E-011,1.0037E-026
39,34,1.3653E-011,8.6385E-027
40,34,1.0411E-011,7.5067E-027
41,34,7.5988E-012,6.8478E-027
42,34,4.9394E-012,1.0496E-027
43,34,1.7113E-012,4.8114E-028

#ix=211,arr=2,vin=-4,rin=-3,rea=2,vex=-5,rex=-1,tt=20000,tr=20000,tv=0,
0,35,1.1192E-013,4.2662E-030
1,35,1.2095E-013,4.5519E-030
2,35,1.1399E-013,4.7604E-030
3,35,1.2403E-013,5.5380E-030
4,35,1.3128E-013,6.0620E-030
5,35,1.4099E-013,7.3588E-030
6,35,1.5778E-013,9.3136E-030
7,35,1.6381E-013,1.0050E-029
8,35,1.9305E-013,1.0695E-029
9,35,2.1968E-013,1.5621E-029
10,35,2.6421E-013,1.7884E-029
11,35,2.8434E-013,2.0037E-029
12,35,3.2803E-013,2.4406E-029
13,35,3.6932E-013,3.0272E-029
14,35,4.2129E-013,3.4716E-029
15,35,4.9805E-013,4.5185E-029
16,35,5.8925E-013,5.8253E-029
17,35,6.8217E-013,7.2024E-029
18,35,8.1791E-013,9.3909E-029
19,35,9.1892E-013,1.1726E-028
20,35,1.0907E-012,1.4477E-028
21,35,1.2378E-012,1.7016E-028
22,35,1.4136E-012,2.0528E-028
23,35,1.6159E-012,2.4470E-028
24,35,1.9541E-012,3.1225E-028
25,35,2.3206E-012,4.0700E-028
26,35,2.7726E-012,5.0966E-028
27,35,3.4019E-012,6.4003E-028
28,35,4.3595E-012,9.1538E-028
29,35,5.8374E-012,1.3438E-027
30,35,7.7856E-012,1.9410E-027
31,35,1.0893E-011,3.0090E-027
32,35,1.7102E-011,5.3814E-027
33,35,2.9789E-011,1.0551E-026
34,35,7.6264E-011,3.0152E-026
35,35,2.4127E-009,2.2751E-024
36,35,8.9355E-011,4.4120E-026
37,35,3.9078E-011,2.1127E-026
38,35,2.4485E-011,1.4201E-026
39,35,1.7552E-011,1.1543E-026
40,35,1.2430E-011,9.1599E-027
41,35,9.3026E-012,8.8339E-027
42,35,5.7861E-012,1.2476E-027
43,35,2.0355E-012,6.0113E-028

#ix=212,arr=2,vin=-4,rin=-3,rea=2,vex=-5,rex=-1,tt=20000,tr=20000,tv=0,
0,36,8.1279E-014,2.8211E-030
1,36,9.1325E-014,3.0238E-030
2,36,9.6458E-014,4.0759E-030
3,36,9.4075E-014,4.3164E-030
4,36,1.1380E-013,5.5072E-030
5,36,1.1321E-013,5.8803E-030
6,36,1.2922E-013,6.8619E-030
7,36,1.4968E-013,9.4695E-030
8,36,1.6931E-013,1.0120E-029
9,36,1.6436E-013,9.4969E-030
10,36,1.8348E-013,1.1808E-029
11,36,2.4003E-013,1.7528E-029
12,36,2.7387E-013,2.1310E-029
13,36,2.9771E-013,2.3251E-029
14,36,3.2224E-013,2.5392E-029
15,36,4.3987E-013,4.1323E-029
16,36,4.6605E-013,4.6538E-029
17,36,5.5588E-013,5.6780E-029
18,36,6.3555E-013,7.6822E-029
19,36,7.3975E-013,9.2392E-029
20,36,8.2087E-013,1.0269E-028
21,36,9.4023E-013,1.2698E-028
22,36,1.1031E-012,1.5665E-028
23,36,1.3058E-012,1.9635E-028
24,36,1.4775E-012,2.4076E-028
25,36,1.7566E-012,3.0343E-028
26,36,1.9981E-012,3.5609E-028
27,36,2.4535E-012,4.5359E-028
28,36,3.1160E-012,6.5259E-028
29,36,3.8998E-012,8.7091E-028
30,36,5.3245E-012,1.2763E-027
31,36,7.4460E-012,1.9496E-027
32,36,1.0572E-011,3.1455E-027
33,36,1.6328E-011,5.5952E-027
34,36,2.8692E-011,1.1076E-026
35,36,7.5224E-011,3.2317E-026
36,36,2.4277E-009,2.4624E-024
37,36,8.7322E-011,4.7820E-026
38,36,3.7824E-011,2.2946E-026
39,36,2.3764E-011,1.6260E-026
40,36,1.6569E-011,1.2889E-026
41,36,1.1347E-011,1.1051E-026
42,36,7.2725E-012,1.6178E-027
43,36,2.4195E-012,7.2966E-028

#ix=213,arr=2,vin=-4,rin=-3,rea=2,vex=-5,rex=-1,tt=20000,tr=20000,tv=0,
0,37,6.9215E-014,2.3654E-030
1,37,7.0209E-014,2.3414E-030
2,37,7.0447E-014,2.6344E-030
3,37,8.2995E-014,3.7743E-030
4,37,8.5363E-014,3.7654E-030
5,37,9.1525E-014,4.7820E-030
6,37,9.3616E-014,4.9981E-030
7,37,1.2478E-013,6.9783E-030
8,37,1.2352E-013,7.0995E-030
9,37,1.4450E-013,8.9597E-030
10,37,1.6256E-013,1.2085E-029
11,37,1.7834E-013,1.1464E-029
12,37,2.0677E-013,1.5225E-029
13,37,2.3058E-013,1.5833E-029
14,37,2.7338E-013,2.0577E-029
15,37,3.0047E-013,2.6483E-029
16,37,3.7090E-013,3.7966E-029
17,37,4.1331E-013,4.2452E-029
18,37,4.8737E-013,5.5428E-029
19,37,5.3503E-013,6.1855E-029
20,37,6.7069E-013,8.8758E-029
21,37,7.3817E-013,1.0030E-028
22,37,8.4309E-013,1.2088E-028
23,37,9.0015E-013,1.3419E-028
24,37,1.1087E-012,1.7987E-028
25,37,1.3088E-012,2.2268E-028
26,37,1.5463E-012,2.8412E-028
27,37,1.7930E-012,3.3615E-028
28,37,2.2282E-012,4.5728E-028
29,37,2.8142E-012,5.9292E-028
30,37,3.6172E-012,8.5088E-028
31,37,4.7625E-012,1.2063E-027
32,37,6.7619E-012,1.9391E-027
33,37,9.6898E-012,3.1185E-027
34,37,1.5130E-011,5.6035E-027
35,37,2.7503E-011,1.1578E-026
36,37,7.2706E-011,3.4661E-026
37,37,2.4328E-009,2.5913E-024
38,37,8.5187E-011,5.2416E-026
39,37,3.7611E-011,2.6843E-026
40,37,2.2863E-011,1.8692E-026
41,37,1.5026E-011,1.5370E-026
42,37,9.2088E-012,2.0987E-027
43,37,2.9903E-012,9.2304E-028

#ix=214,arr=2,vin=-4,rin=-3,rea=2,vex=-5,rex=-1,tt=20000,tr=20000,tv=0,
0,38,4.3411E-014,1.5245E-030
1,38,4.3919E-014,1.3796E-030
2,38,5.5357E-014,1.9435E-030
3,38,5.6238E-014,2.4807E-030
4,38,6.3090E-014,2.7970E-030
5,38,7.7107E-014,3.5416E-030
6,38,8.7421E-014,5.2384E-030
7,38,8.2304E-014,4.6402E-030
8,38,9.5924E-014,5.3883E-030
9,38,1.0862E-013,7.3185E-030
10,38,1.3679E-013,9.1506E-030
11,38,1.4186E-013,1.0579E-029
12,38,1.5787E-013,1.2277E-029
13,38,1.9432E-013,1.4343E-029
14,38,2.1056E-013,1.7183E-029
15,38,2.3360E-013,2.1721E-029
16,38,2.7624E-013,2.7441E-029
17,38,3.0573E-013,3.1205E-029
18,38,3.4528E-013,4.0081E-029
19,38,4.0256E-013,5.2121E-029
20,38,4.7181E-013,5.7205E-029
21,38,5.6687E-013,8.1512E-029
22,38,5.6029E-013,7.5140E-029
23,38,6.6816E-013,1.0064E-028
24,38,7.8734E-013,1.2763E-028
25,38,9.4746E-013,1.6715E-028
26,38,1.0687E-012,1.9253E-028
27,38,1.2844E-012,2.5148E-028
28,38,1.5246E-012,3.1508E-028
29,38,1.8587E-012,3.8694E-028
30,38,2.4565E-012,5.8029E-028
31,38,3.1484E-012,7.8544E-028
32,38,4.2632E-012,1.1674E-027
33,38,5.8819E-012,1.8282E-027
34,38,8.8179E-012,3.0767E-027
35,38,1.3614E-011,5.4352E-027
36,38,2.4793E-011,1.1273E-026
37,38,6.7697E-011,3.5312E-026
38,38,2.4282E-009,2.6411E-024
39,38,8.5717E-011,6.2014E-026
40,38,3.6474E-011,3.0721E-026
41,38,2.1464E-011,2.2563E-026
42,38,1.2713E-011,2.9168E-027
43,38,3.9447E-012,1.2574E-027

#ix=215,arr=2,vin=-4,rin=-3,rea=2,vex=-5,rex=-1,tt=20000,tr=20000,tv=0,
0,39,3.2706E-014,1.0602E-030
1,39,3.8370E-014,1.2397E-030
2,39,3.7054E-014,1.1649E-030
3,39,4.1835E-014,1.8280E-030
4,39,4.5540E-014,1.9168E-030
5,39,4.8058E-014,2.0857E-030
6,39,5.3033E-014,2.6379E-030
7,39,5.2794E-014,2.8255E-030
8,39,6.6215E-014,3.7867E-030
9,39,7.2583E-014,4.4711E-030
10,39,8.4557E-014,5.2343E-030
11,39,9.9284E-014,6.0959E-030
12,39,1.0823E-013,7.3815E-030
13,39,1.1994E-013,9.3458E-030
14,39,1.4766E-013,1.2068E-029
15,39,1.6038E-013,1.4762E-029
16,39,2.0054E-013,2.0398E-029
17,39,2.0719E-013,2.0486E-029
18,39,2.1524E-013,2.3795E-029
19,39,2.8664E-013,3.7600E-029
20,39,3.1762E-013,4.0674E-029
21,39,3.2218E-013,4.3898E-029
22,39,3.7472E-013,5.1920E-029
23,39,4.4887E-013,6.6887E-029
24,39,4.9789E-013,7.7196E-029
25,39,5.3631E-013,8.5897E-029
26,39,6.6134E-013,1.1573E-028
27,39,8.4070E-013,1.5207E-028
28,39,9.6146E-013,1.9045E-028
29,39,1.1976E-012,2.5098E-028
30,39,1.4947E-012,3.4126E-028
31,39,1.9429E-012,4.7527E-028
32,39,2.5782E-012,6.6726E-028
33,39,3.4750E-012,9.9808E-028
34,39,4.9752E-012,1.6501E-027
35,39,7.3784E-012,2.7119E-027
36,39,1.1716E-011,5.0316E-027
37,39,2.2579E-011,1.1292E-026
38,39,6.2956E-011,3.6395E-026
39,39,2.4409E-009,2.7208E-024
40,39,8.5533E-011,7.4319E-026
41,39,3.6476E-011,4.0308E-026
42,39,1.9557E-011,4.5920E-027
43,39,5.7316E-012,1.8981E-027

#ix=216,arr=2,vin=-4,rin=-3,rea=2,vex=-5,rex=-1,tt=20000,tr=20000,tv=0,
0,40,2.0805E-014,6.5700E-031
1,40,2.1196E-014,6.0666E-031
2,40,2.2389E-014,6.6719E-031
3,40,3.0538E-014,1.3591E-030
4,40,2.5778E-014,9.2775E-031
5,40,3.4538E-014,1.8682E-030
6,40,3.5599E-014,1.8950E-030
7,40,3.5883E-014,1.8728E-030
8,40,4.7129E-014,2.6944E-030
9,40,5.3603E-014,3.4494E-030
10,40,5.5062E-014,3.4597E-030
11,40,5.7703E-014,3.6624E-030
12,40,7.5561E-014,5.1888E-030
13,40,8.0589E-014,6.9504E-030
14,40,9.4523E-014,8.0495E-030
15,40,1.0329E-013,1.0302E-029
16,40,1.2999E-013,1.4180E-029
17,40,1.2773E-013,1.3021E-029
18,40,1.3940E-013,1.4768E-029
19,40,1.5957E-013,1.7636E-029
20,40,1.7127E-013,2.0743E-029
21,40,2.0676E-013,2.5314E-029
22,40,2.3313E-013,3.5226E-029
23,40,2.7022E-013,4.3089E-029
24,40,2.7913E-013,4.0746E-029
25,40,3.3106E-013,5.7044E-029
26,40,3.7923E-013,6.3202E-029
27,40,4.4679E-013,8.5171E-029
28,40,5.9445E-013,1.2296E-028
29,40,6.7707E-013,1.4126E-028
30,40,8.1305E-013,1.7172E-028
31,40,1.0580E-012,2.4464E-028
32,40,1.4001E-012,3.5666E-028
33,40,1.8597E-012,5.2396E-028
34,40,2.5358E-012,7.7180E-028
35,40,3.6971E-012,1.2958E-027
36,40,5.6458E-012,2.2241E-027
37,40,9.8871E-012,4.5909E-027
38,40,1.9220E-011,1.0453E-026
39,40,5.9038E-011,3.9725E-026
40,40,2.4354E-009,2.8638E-024
41,40,8.6219E-011,9.7211E-026
42,40,3.6317E-011,8.8677E-027
43,40,9.1410E-012,3.1406E-027

#ix=217,arr=2,vin=-4,rin=-3,rea=2,vex=-5,rex=-1,tt=20000,tr=20000,tv=0,
0,41,1.1018E-014,3.3390E-031
1,41,1.3332E-014,3.6116E-031
2,41,1.4499E-014,4.1870E-031
3,41,1.4122E-014,5.2286E-031
4,41,1.4944E-014,7.0595E-031
5,41,2.2796E-014,1.2302E-030
6,41,1.8436E-014,8.3984E-031
7,41,2.2993E-014,1.1673E-030
8,41,2.5249E-014,1.4505E-030
9,41,3.0729E-014,1.6830E-030
10,41,3.0826E-014,1.8247E-030
11,41,3.4289E-014,1.6037E-030
12,41,3.2374E-014,1.7750E-030
13,41,3.5686E-014,2.3171E-030
14,41,4.4234E-014,2.8915E-030
15,41,5.6932E-014,5.7331E-030
16,41,6.3156E-014,6.4613E-030
17,41,7.6252E-014,7.7920E-030
18,41,7.0699E-014,7.3038E-030
19,41,7.1646E-014,7.0553E-030
20,41,8.5966E-014,9.7959E-030
21,41,1.0717E-013,1.3589E-029
22,41,1.0523E-013,1.3970E-029
23,41,1.0906E-013,1.4076E-029
24,41,1.3730E-013,2.1155E-029
25,41,1.7246E-013,3.1556E-029
26,41,2.1338E-013,3.6956E-029
27,41,2.0658E-013,3.7306E-029
28,41,2.9269E-013,6.5151E-029
29,41,3.2477E-013,6.9322E-029
30,41,3.8787E-013,8.2183E-029
31,41,4.7512E-013,1.0367E-028
32,41,6.5548E-013,1.5814E-028
33,41,8.3281E-013,2.1819E-028
34,41,1.1855E-012,3.5369E-028
35,41,1.7126E-012,5.4623E-028
36,41,2.5511E-012,9.5494E-028
37,41,3.8397E-012,1.5679E-027
38,41,6.9241E-012,3.4342E-027
39,41,1.5316E-011,9.4340E-027
40,41,4.9940E-011,3.8685E-026
41,41,2.4346E-009,3.2615E-024
42,41,1.0467E-010,3.1420E-026
43,41,1.7813E-011,6.6316E-027

#ix=218,arr=2,vin=-4,rin=-3,rea=2,vex=-5,rex=-1,tt=20000,tr=20000,tv=0,
0,42,6.0526E-015,1.2071E-031
1,42,5.8535E-015,7.2370E-032
2,42,6.0315E-015,1.1566E-031
3,42,7.2514E-015,2.4703E-031
4,42,6.2822E-015,1.9044E-031
5,42,5.9788E-015,1.7032E-031
6,42,7.9541E-015,3.2992E-031
7,42,7.6931E-015,3.9015E-031
8,42,8.7544E-015,3.5382E-031
9,42,1.0646E-014,4.3933E-031
10,42,1.2895E-014,6.8809E-031
11,42,1.3672E-014,7.0531E-031
12,42,1.2319E-014,7.1767E-031
13,42,1.6895E-014,1.0272E-030
14,42,1.6213E-014,9.3735E-031
15,42,2.0887E-014,2.0343E-030
16,42,1.9095E-014,1.5647E-030
17,42,1.9950E-014,1.4078E-030
18,42,2.7222E-014,2.6043E-030
19,42,3.1490E-014,3.0970E-030
20,42,3.4205E-014,3.7412E-030
21,42,3.1613E-014,3.6342E-030
22,42,3.7683E-014,4.7685E-030
23,42,3.9452E-014,5.4062E-030
24,42,4.3343E-014,5.2084E-030
25,42,6.0956E-014,1.0415E-029
26,42,6.1369E-014,9.0013E-030
27,42,8.4869E-014,1.5581E-029
28,42,8.7086E-014,1.6257E-029
29,42,9.4741E-014,1.6946E-029
30,42,1.3563E-013,3.0688E-029
31,42,1.5715E-013,3.1096E-029
32,42,2.1304E-013,4.7274E-029
33,42,2.5251E-013,5.5588E-029
34,42,3.1132E-013,7.9917E-029
35,42,5.5156E-013,1.5214E-028
36,42,7.3320E-013,2.3971E-028
37,42,1.0443E-012,3.7250E-028
38,42,1.9302E-012,8.4882E-028
39,42,3.6513E-012,1.9373E-027
40,42,9.2780E-012,6.3767E-027
41,42,3.7680E-011,3.6806E-026
42,42,2.2033E-009,9.9999E-099
43,42,6.7794E-011,3.5625E-026

#ix=219,arr=2,vin=-4,rin=-3,rea=2,vex=-5,rex=-1,tt=20000,tr=20000,tv=0,
0,43,1.1191E-015,3.1038E-032
1,43,1.2994E-015,2.7274E-032
2,43,1.8185E-015,2.7237E-032
3,43,3.9737E-015,2.0976E-031
4,43,1.1746E-015,1.7970E-032
5,43,2.9060E-015,1.4752E-031
6,43,1.9940E-015,4.7111E-032
7,43,8.8825E-015,7.1816E-031
8,43,5.6144E-015,7.3893E-031
9,43,3.8038E-015,1.3306E-031
10,43,5.4475E-015,4.6884E-031
11,43,3.7966E-015,1.8141E-031
12,43,4.0768E-015,1.5538E-031
13,43,6.9640E-015,4.7038E-031
14,43,4.4703E-015,2.1931E-031
15,43,6.5033E-015,2.7022E-031
16,43,2.5330E-015,1.0206E-031
17,43,5.1901E-015,3.6093E-031
18,43,7.8523E-015,8.7054E-031
19,43,3.9911E-015,2.2266E-031
20,43,4.6119E-015,2.2788E-031
21,43,8.3578E-015,5.3599E-031
22,43,6.2624E-015,3.5598E-031
23,43,9.7475E-015,1.6965E-030
24,43,6.1874E-015,5.5740E-031
25,43,7.1010E-015,6.2022E-031
26,43,9.6996E-015,7.2558E-031
27,43,2.1956E-014,6.6576E-030
28,43,1.9556E-014,4.4270E-030
29,43,1.7050E-014,4.3591E-030
30,43,1.6430E-014,4.7549E-030
31,43,1.9587E-014,3.4416E-030
32,43,2.5293E-014,6.8618E-030
33,43,3.0245E-014,8.3392E-030
34,43,4.2467E-014,1.1373E-029
35,43,3.9700E-014,1.0361E-029
36,43,6.4668E-014,1.8962E-029
37,43,1.0633E-013,3.0479E-029
38,43,1.3905E-013,5.0337E-029
39,43,2.9053E-013,1.2260E-028
40,43,6.3818E-013,3.3928E-028
41,43,2.0863E-012,1.4703E-027
42,43,1.8245E-011,5.1175E-027
43,43,2.1678E-009,9.9999E-099
